# Supplementary material for: Host-Specific and Segment-Specific Evolutionary Dynamics of Avian and Human Influenza A Viruses: A Systematic Review
Source: PLoS One. 2016 Jan 13;11(1):e0147021. doi: 10.1371/journal.pone.0147021 (PMC4720117; doi:10.1371/journal.pone.0147021)
Supplement: S1 Dataset — (ZIP) [file pone.0147021.s002.zip]

Archive with 3 entries (2 files):
- S1_Dataset.fasta
- __MACOSX/
- __MACOSX/._S1_Dataset.fasta
