# Supplementary material for: Host-Specific and Segment-Specific Evolutionary Dynamics of Avian and Human Influenza A Viruses: A Systematic Review
Source: PLoS One. 2016 Jan 13;11(1):e0147021. doi: 10.1371/journal.pone.0147021 (PMC4720117; doi:10.1371/journal.pone.0147021)
Supplement: S1 Dataset — (ZIP) [file pone.0147021.s002.zip › S1_Dataset.fasta]

Monne et al., 2014
>KF492995-A/chicken/Italy/1081/1999-1999/04/02-4-(HA)
tcctggtattcgctctggtggcgatcattccgacaaatgcagacaaaatctgccttgggcatcatgccgtgccaaacgggactaaagtaaacacattaactgaaagaggagtggaagtcgttaatgcaactgaaacggtggaacgaacaaacgtccccaggatctgctcaaaagggaaaaggacagttgacctcggtcaatgtggacttctgggaacaatcactgggccaccccaatgtgaccaattcctagaattttcagccgatctaattattgagaggcgagaaggaagtgatgtctgttatcctgggaaattcgtgaatgaagaagctctgaggcaaattctcagggagtcaggcggaattgacaaggagacaatgggattcacatacagcggaataagaactaatggaacaaccagttcatgtaggagatcaggatcttcattctatgcagagatgaaatggctcctgtcaaacacagacaatgctgctttcccgcagatgactaagtcatacaaaaacacaaggaaagacccagctctgataatatgggggatccaccattccggatcaactacagaacagaccaagctatatgggagtggaaacaaactgataacagttgggagttctaattaccaacagtcctttgtaccgagtccaggagcgagaccacaagtgaatggccaatctggaagaattgactttcattggctgatgctaaaccccaatgacacagtcactttcagtttcaatggggccttcatagctccagaccgtgcaagttttctgagagggaagtctatggggattcagagtggagtacaggttgacgccaattgtgaaggagattgctatcacagtggagggacaataataagtaatttgccctttcagaacataaatagcagggcagtagggaaatgtccgagatatgttaagcaagagagtctgctactggcaacagggatgaagaatgttcccgaaattccaaagggaagaggcctatttggtgctatagcgggtttcattgaaaatggatgggaaggtctgattgatgggtggtatggcttcaggcatcaaaatgcacaaggggagggaactgctgcagattacaaaagcacccaatcagcaattgatcaagtaacaggaaaattgaaccggcttatagaaaaaactaaccaacaatttgagttaatagacaatgaattcactgaggttgaaaagcaaattggcaatgtgataaattggaccagagattccatgacagaagtgtggtcctataacgctgaactcttggtagcaatggagaaccagcacacaattgatctggccgactcagaaatgaacaaactatacgaacgagtgaagagacaactgagagagaatgctgaagaagatggcactggttgcttcgaaatatttcacaagtgtgatgacgactgtatggccagtattagaaacaacacctatgatcacagcaagtacagggaagaggcaatgcaaaatagaatacagattgacccagtcaaactaagcagcggctacaaagatgtgatactttggtttagcttcggggcatcatgtttcatacttctggccattgcaatgggccttgtcttcat
>KF493036-A/chicken/Italy/12rs206-16/1999-1999/04/16-4-(HA)
tcctggtattcgctctggttgcgatcattccgacaaatgcagacaaaatctgccttgggcatcatgccgtgtcaaacgggactaaagtaaacacattaactgaaagaggagtggaagtcgttaatgcaactgaaacggtggaacgaacaaacgtccccaggatctgctcaaaagggaaaaggacagttgacctcggtcaatgtggacttctgggaacaatcactgggccaccccaatgtgaccaattcctagaattttcagccgatctaattattgagaggcgagaaggaagtgatgtctgttatcctgggaaattcgtgaatgaagaagctctgaggcaaattctcagggagtcaggcggaattgacaaggagacaatgggattcacatacagcggaataagaactaatggagcaaccagtgcatgtaggagatcaggatcttcattctatgcagagatgaaatggctcctgtcaaacacagacaatgctgctttcccgcagatgactaagtcatacaaaaacacaaggaaagacccagctctgataatatgggggatccaccattccggatcaactacagaacagaccaagctatatgggagtggaaacaaactgataacagttgggagttctaattaccaacagtcctttgtaccgagtccaggagcgagaccacaagtgaatggccaatctggaagaattgactttcattggctgatgctaaaccccaatgacacagtcactttcagtttcaatggggccttcatagctccagaccgtgcaagttttctgagagggaagtctatggggattcagagtggagtacaggttgatgccaattgtgaaggagattgctatcacagtggagggacaataataagtaatttgccctttcagaacataaatagcagggcagtagggaaatgtccgagatatgttaagcaagagagtctgctgctggcaacagggatgaagaatgttcccgaaattccaaagggaagaggcctatttggtgctatagcgggtttcattgaaaatggatgggaaggtctgattgatgggtggtatggcttcaggcatcaaaatgcacaaggggagggaactgctgcagattacaaaagcacccaatcagcaattgatcaagtaacaggaaaattgaaccggcttatagaaaaaactaaccaacaatttgagttaatagacaatgaattcactgaggttgaaaagcaaattggcaatgtgataaattggaccagagattccatgacagaagtgtggtcctataacgctgaactcttggtagcaatggagaaccagcatacaattgatctggccgactcagaaatgaacaaactatacgaacgagtgaagagacaactgagagagaatgctgaagaagatggcactggttgcttcgaaatatttcacaagtgtgatgacgactgtatggccagtattagaaacaacacctatgatcacagcaagtacagggaagaggcaatgcaaaatagaatacagattgacccagtcaaactaagcagcggctacaaagatgtgatactttggtttagcttcggggcatcatgtttcatacttctggccattgcaatgggccttgtcttcat
>KF493039-A/chicken/Italy/12rs206-19/1999-1999/05/05-4-(HA)
tcatggtattcgctctggtggcgatcattccgacaaatgcagacaaaatctgccttgggcatcatgccgtgtcaaacgggactaaagtaaacacattaactgaaagaggagtggaagtcgttaatgcaactgaaacggtggaacgaacaaacgtccccaggatctgctcaaaagggaaaaggacagttgacctcggtcaatgtggacttctgggaacaatcactgggccaccccaatgtgaccaattcctagaattttcagccgatctaattattgagaggcgagaaggaagtgatgtctgttatcctgggaaattcgtgaatgaagaagctctgaggcaaattctcagggagtcaggcggaattgacaaggagacaatgggattcacatacagcggaataagaactaatggaacaaccagtgcatgtaggagatcaggatcttcattctatgcagagatgaaatggctcctgtcaaacacagacaatgctgctttcccgcagatgactaagtcatacaaaaacacaaggaaagacccagctctgataatatgggggatccaccattccggatcaactacagaacagaccaagctatatgggagtggaaacaaactgataacagttgggagttctaattaccaacagtcctttgtaccgagtccaggagcgagaccacaagtgaatggccaatctggaagaattgactttcattggctgatgctaaaccccaatgacacagtcactttcagtttcaatggggccttcatagctccagaccgtgcaagttttctgagagggaagtctatggggattcagagtggagtacaggttgatgccaattgtgaaggagattgctatcacagtggagggacaataataagtaatttgccctttcagaacataaatagcagggcagtagggaaatgtccgagatatgttaagcaaaagagtctgctgctggcaacagggatgaagaatgttcccgaagttccaaagggaagaggcctatttggtgctatagcgggtttcattgaaaatggatgggaaggtctgattgatgggtggtatggcttcaggcatcaaaatgcacaaggggagggaactgctgcagattacaaaagtacccaatcagcaattgatcaagtaacaggaaaattgaaccggcttatagaaaaaactaaccaacaatttgagttaatagacaatgaattcactgaggttgaaaagcaaattggcaatgtgataaattggaccagagattccatgacagaagtgtggtcctataacgctgaactcttggtagcaatggagaaccagcacacaattgatctggccgactcagaaatgaacaaactatacgaacgagtgaagagacaactgagagagaatgctgaagaagatggcactggttgcttcgaaatatttcacaagtgtgatgacgactgtatggccagtattagaaacaacacctatgatcacagcaagtacagggaagaggcaatgcaaaatagaatacagattgacccagtcaaactaagcagcggctacaaagatgtgatactttggtttagcttcggggcatcatgtttcatacttctggccattgcaatgggccttgtcttcat
>KF492993-A/chicken/Italy/12rs206-3/1999-1999/03/31-4-(HA)
tcctggtattcgctctggtggcgatcattccgacaaatgcagacaaaatctgccttgggcatcatgccgtgtcaaacgggactaaagtaaacacattaactgaaagaggagtggaagtcgttaatgcaactgaaacggtggaacgaacaaacgtccccaggatctgctcaaaagggaaaaggacagttgacctcggtcaatgtggacttctgggaacaatcactgggccaccccaatgtgaccaattcctagaattttcagccgatctaattattgagaggcgagaaggaagtgatgtctgttatcctgggaaattcgtgaatgaagaagctctgaggcaagttctcagggagtcaggcggaattgacaaggagacaatgggattcacatacagcggaataagaactaatggagcaaccagtgcatgtaggagatcaggatcttcattctatgcagagatgaaatggctcctgtcaaacacagacaatgctgctttcccgcagatgactaagtcatacaaaaacacaaggaaagacccagctctgataatatgggggatccaccattccggatcaactacagaacagaccaagctatatgggagtggaaacaaactgataacagttgggagttctaattaccaacagtcctttgtaccgagtccaggagcgagaccacaagtgaatggccaatctggaagaattgactttcattggctgatgctaaaccccaatgacacagtcactttcagtttcaatggggccttcatagctccagaccgtgcaagttttctgagagggaagtctatggggattcagagtggagtacaggttgatgccaattgtgaaggagattgctatcacagtggagggacaataataagtaatttgccctttcagaacataaatagcagggcagtagggaaatgtccgagatatgttaagcaagagagtctgctgctggcaacagggatgaagaatgttcccgaaattccaaagggaagaggcctatttggtgctatagcgggtttcattgaaaatggatgggaaggtctgattgatgggtggtatggcttcaggcatcaaaatgcacaaggggagggaactgctgcagattacaaaagcacccaatcagcaattgatcaagtaacaggaaaattgaaccggcttatagaaaaaactaaccaacaatttgagttgatagacaatgaattcactgaggttgaaaagcaaattggcaatgtgataaattggaccagagattccatgacagaagtgtggtcctataacgctgaactcttggtagcaatggagaaccagcacacaattgatctggccgactcagaaatgaacaaactatacgaacgagtgaagagacaactgagagagaatgctgaagaagatggcactggttgcttcgaaatatttcacaagtgtgatgacgactgtatggccagtattagaaacaacacctatgatcacagcaagtacagggaagaggcaatgcaaaatagaatacagattgacccagtcaaactaagcagcggctacaaagatgtgatactttggtttagcttcggggcatcatgtttcatacttctggccattgcaatgggccttgtcttcat
>KF493027-A/chicken/Italy/12rs206-4/1999-1999/04/08-4-(HA)
tcctggtattcgctctggtggcgatcattccgacaaatgcagacaaaatctgccttgggcatcatgccgtgtcaaacgggactaaagtaaacacattaactgaaagaggagtggaagtcgttaatgcaactgaaacggtggaacgaacaaacgtccccaggatctgctcaaaagggaaaaggacagttgacctcggtcaatgtggacttctgggaacaatcactgggccaccccaatgtgaccaattcctagaattttcagccgatctaattattgagaggcgagaaggaagtgatgtctgttatcctgggaaattcgtgaatgaagaagctctgaggcaaattctcagggagtcaggcggaattgacaaggagacaatgggattcacatacagcggaataagaactaatggagcaaccagtgcatgtaggagatcaggatcttcattctatgcagagatgaaatggctcctgtcaaacacagacaatgctgctttcccgcagatgactaagtcatacaaaaacacaaggaaagacccagctctgataatatgggggatccaccattccggatcaactacagaacagaccaagctatatgggagtggaaacaaactgataacagttgggagttctaattaccaacagtcctttgtaccgagtccaggagcgagaccacaagtgaatggccaatctggaagaattgactttcattggctgatgctaaaccccaatgacacagtcactttcagtttcaatggggccttcatagctccagaccgtgcaagttttctgagagggaagtctatggggattcagagtggagtacaggttgatgccaattgtgaaggagattgctatcacagtggagggacaataataagtaatttgccctttcagaacataaatagcagggcagtagggaaatgtccgagatatgttaagcaagagagtctgctgctggcaacagggatgaagaatgttcccgaaattccaaagggaagaggcctatttggtgctatagcgggtttcattgaaaatggatgggaaggtctgattgatgggtggtatggcttcaggcatcaaaatgcacaaggggagggaactgctgcagattacaaaagcacccaatcagcaattgatcaagtaacaggaaaattgaaccggcttatagaaaaaactaaccaacaatttgagttaatagacaatgaattcactgaggttgaaaagcaaattggcaatgtgataaattggaccagagattccatgacagaagtgtggtcctataacgctgaactcttggtagcaatggagaaccagcatacaattgatctggccgactcagaaatgaacaaactatacgaacgagtgaagagacaactgagagagaatgctgaagaagatggcactggttgcttcgaaatatttcacaagtgtgatgacgactgtatggccagtattagaaacaacacctatgatcacagcaagtacagggaagaggcaatgcaaaatagaatacagattgacccagtcaaactaagcagcggctacaaagatgtgatactttggtttagcttcggggcatcatgtttcatacttctggccattgcaatgggccttgtcttcat
>KF493029-A/chicken/Italy/12rs206-5/1999-1999/04/09-4-(HA)
tcctggtattcgctctggtggcgatcattccgacaaatgcagacaaaatctgccttgggcatcatgccgtgtcaaacgggactaaagtaaacacattaactgaaagaggagtggaagtcgttaatgcaactgaaacggtggaacgaacaaacgtccccaggatctgctcaaaagggaaaaggacagttgacctcggtcaatgtggacttctgggaacaatcactgggccaccccaatgtgaccaattcctagaattttcagccgatctaattattgagaggcgagaaggaagtgatgtctgttatcctgggaaattcgtgaatgaagaagctctgaggcaaattctcagggagtcaggcggaattgacaaggagacaatgggattcacatacagcggaatargaactaatggagcaaccagtgcatgtaggagatcaggatcttcattctatgcagagatgaaatggctcctgtcaaacacagacaatgctgctttcccgcagatgactaagtcatacaaaaacacaaggaaagacccagctctgataatatgggggatccaccattccggatcaactacagaacagaccaagctatatgggagtggaaacaaactgataacagttgggagttctaattaccaacagtcctttgtaccgagtccaggagcgagaccacaagtgaatggccaatctggaagaattgactttcattggctgatgctaaaccccaatgacacagtcactttcagtttcaatggggccttcatagctccagaccgtgcaagttttctgagagggaagtctatggggattcagagtggagtacaggttgatgccaattgtgaaggagattgctatcacagtggaggaacaataataagtaatttgccctttcagaacataaatagcaaggcagtagggaaatgtccgagatatgttaagcaagagagtctgctgctggcaacagggatgaagaatgttcccgaaattccaaagggaagaggcctatttggtgctatagcgggtttcattgaaaatggatgggaaggtctgattgatgggtggtatggcttcaggcatcaaaatgcacaaggggagggaactgctgcagattacaaaagcacccaatcagcaattgatcaagtaacaggaaaattgaaccggcttatagaaaaaactaaccaacaatttgagttaatagacaatgaattcactgaggttgaaaagcaaattggcaatgtgataaattggaccagagattccatgacagaagtgtggtcctataacgctgaactcttggtagcaatggagaaccagcatacaattgatctggccgactcagaaatgaacaaactatacgaacgagtgaagagacaactgagagagaatgctgaagaagatggcactggttgcttcgaaatatttcacaagtgtgatgacgactgtatggccagtattagaaacaacacctatgatcacagcaagtacagggaagaggcaatgcaaaatagaatacagattgacccagtcaaactaagcagcggctacaaagatgtgatactttggtttagcttcggggcatcatgtttcatacttctggccattgcaatgggccttgtcttcat
>KF493066-A/chicken/Italy/4845/1999-1999/12/24-4-(HA)
tcctggtattcgctctgatggcgatcattccgacaaatgcagacaaaatctgccttgggcatcatgccgtgtcaaacgggactaaagtaaacacattaactgaaagaggagtggaagtcgttaatgcaactgaaacggtggaacgaacaaacgtccccaggatctgctcaaaagggaaaaggacagttgacctcggtcaatgtggacttctgggaacaatcactgggccaccccaatgtgaccaattcctagaattttcagccgatctaattattgagaggcgagaaggaagtgatgtctgttatcctgggaaattcgtgaatgaagaagctctgaggcaaattctcagggagtcaggcggaattgacaaggaggcaatgggattcacatacagcggaataagaactaatggaacaaccagtacatgtaggagatcaggatcttcattctatgcagagatgaaatggctcctgtcaaacacagacaatgctgctttcccgcagatgactaagtcatacaaaaacacaaggaaagacccagctctgataatatgggggatccaccattccggatcaactacagaacagaccaagctatatgggagtggaaacaaactgataacagttgggagttctaattaccaacagtcctttataccgagtccaggagagagaccacaagtgaatggccaatctggaagaattgactttcattggctgatgctaaaccccaatgacacagtcactttcagtttcaatggggccttcatagctccagaccgtgcaagttttctgagagggaagtctatggggattcagagtggagtacaggttgatgccaattgtgaaggagattgctatcacagtggagggacaataataagtaatttgccctttcagaacataaatagcagggcagtagggaaatgtccgagatatgttaagcaagagagtctgctgctggcaacagggatgaagaatgttcccgaaattccaaaaggaagaggcctatttggtgctatagcgggtttcattgaaaatggatgggaaggtctgattgatgggtggtatggcttcaggcatcaaaatgcacaaggggagggaactgctgcagattacaaaagcacccaatcagcaattgatcaagtaacaggaaaattgaaccggcttatagaaaaaactaaccaacaatttgagttaatagacaatgaattcactgaggttgaaaagcaaattggcaatgtgataaattggaccagagattccatgacagaagtgtggtcctataacgctgaactcttggtagcaatggagaaccagcatacaattgatctgaccgactcagaaatgaacaaactatacgaacgagtgaagagactactgagagagaatgctgaagaagatggcactggttgcttcgaaatatttcacaagtgtgatgacgattgtatggccagtattagaaacaacacatatgatcacagcaagtacagggaagaggcaatgcaaaatagaatacagattgacccagtcaaactaagcagcggctacaaagatgtgatactttggtttagcttcggggcatcatgtttcatacttctggccattgcaatgggccttgtcttcat
>KF493068-A/chicken/Italy/4911/1999-1999/12/27-4-(HA)
tcctggtattcgctctggtggcgatcattccgacaagtgcagacaaaatctgccttgggcatcatgccgtgtcaaacgggactaaagtaaacacattaactgaaagaggagtggaagtcgttaatgcaactgaaacggtggaacgaacaaacgtccccaggatctgctcaaaagggaaaaggacagttgacctcggtcaatgtggacttctgggaacaatcactgggccaccccaatgtgaccaattcctagaattttcagccgatctaattattgagaggcgagaaggaagtgatgtctgttatcctgggaaattcgtgaatgaagaagctctgaggcaaattctcagggagtcaggcggaattgacaaggaggcaatgggattcacatacagcggaataagaactaatggaacaaccagtacatgtaggagatcaggatcttcattctatgcagagatgaaatggctcctgtcaaacacagacaatgctgctttcccgcagatgactaagtcatacaaaaacacaaggaaagacccagctctgataatatgggggatccaccattccggatcaactacagaacagaccaagctatatgggagtggaaacaaactgataacagttgggagttctaattaccaacagtcctttgtaccgagtccaggagagagaccacaagtgaatggccaatctggaagaattgactttcattggctgatgctaaaccccaatgacacagtcactttcagtttcaatggggccttcatagctccagaccgtgcaagttttctgagagggaagtctatggggattcagagtggagtacaggttgatgccaattgtgaaggagattgctatcacagtggagggacaataataagtaatttgccctttcagaacataaatagcagggcagtagggaaatgtccgagatatgttaagcaagagagtctgctgctggcaacagggatgaagaatgttcccgaaattccaaaaggaagaggcctatttggtgctatagcgggtttcattgaaaatggatgggaaggtctgattgatgggtggtatggcttcaggcatcaaaatgcacaaggggagggaactgctgcagattacaaaagcacccaatcagcaattgatcaagtaacaggaaaattgaaccggcttatagaaaaaactaaccaacaatttgagttaatagacaatgaattcactgaggttgaaaagcaaattggcaatgtgataaattggaccagagattccatgacagaagtgtggtcctataacgctgaactcttggtagcaatggagaaccagcatacaattgatctgaccgactcagaaatgaacaaactatacgaacgagtgaagagactactgagagagaatgctgaagaagatggcactggttgcttcgaaatatttcacaagtgtgatgacgattgtatggccagtattagaaacaacacatatgatcacagcaagtacagggaagaggcaatgcaaaatagaatacagattgacccagtcaaactaagcagcggctacaaagatgtgatactttggtttagcttcggggcatcatgtttcatacttctggccattgcaatgggccttgtcttcat
>KF493092-A/chicken/Italy/5074/1999-1999/12/31-4-(HA)
tcctggtattcgctctggtggcgatcattccgacaaatgcagacaaaatctgccttgggcatcatgccgtgtcaaacgggactaaagtaaacacattaactgaaagaggagtggaagtcgttaatgcaactgaaacggtggaacgaacaaacgtccccaggatctgctcaaaagggaaaaggacagttgacctcggtcaatgtggacttctgggaacaatcactgggccaccccaatgtgaccaattcctagaattttcagccgatctaattattgagaggcgagaaggaagtgatgtctgttatcctgggaaattcgtgaatgaagaagctctgaggcaaattctcagggagtcaggcggaattgacaaggaggcaatgggattcacatacagcggaataagaactaatggaacaaccagtacatgtaggagatcaggatcttcattctatgcagagatgaaatggctcctgtcaaacacagacaatgctgctttcccgcagatgactaagtcatacaaaaacacaaggaaagacccagctctgataatatgggggatccaccattccggatcaactacagaacagaccaagctatatgggagtggaaacaaactgataacagttgggagttctaattaccaacagtcctttgtaccgagtccaggagagagaccacaagtgaatggccaatctggaagaattgactttcattggctgatgctaaatcccaatgacacagtcactttcagtttcaatggggccttcatagctccagaccgtgcaagttttctgagagggaagtctatggggattcagagtggagtacaggttgatgccaattgtgaaggagattgctatcacagtggagggacaataataagtaatttgccctttcagaacataaatagcagggcagtagggaaatgtccgagatatgttaagcaagagagtctgctgctggcaacagggatgaagaatgttcccgaaattccaaaaggaagaggcctatttggtgctatagcgggtttcattgaaaatggatgggaaggtctgattgatgggtggtatggcttcaggcatcaaaatgcacaaggggagggaactgctgcagattacaaaagcacccaatcagcaattgatcaagtaacaggaaaattgaaccggcttattgaaaaaactaaccaacaatttgagttaatagacaatgaattcactgaggttgaaaagcaaattggcaatgtgataaattggaccagagattccatgacagaagtgtggtcctataacgctgaactcttggtagcaatggagaaccagcatacaattgatctgaccgactcagaaatgaacaaactatacgaacgagtgaagagactactgagagagaatgctgaagaagatggcactggttgcttcgaaatatttcacaagtgtgatgacgattgtatggccagtattagaaacaacacatatgatcacagcaagtacagggaagaggcaatgcaaaatagaatacagattgacccagtcaaactaagcagcggctacaaagatgtgatactttggtttagcttcggggcatcatgtttcatacttctggccattgcaatgggccttgtcttcat
>KF493093-A/chicken/Italy/5079/1999-1999/12/30-4-(HA)
tcctggtattcgctctggtggcgatcattccgacaaatgcagacaaaatctgccttgggcatcatgccgtgtcaaacgggactaaagtaaacacattaactgaaagaggagtggaagtcgttaatgcaactgaaacggtggaacgaacaaacgtccccaggatctgctcaaaagggaaaaggacagttgacctcggtcaatgtggacttctgggaacaatcactgggccaccccaatgtgaccaattcctagaattttcagccgatctaattattgagaggcgagaaggaagtgatgtctgttatcctgggaaattcgtgaatgaagaagctctgaggcaaattctcagggagtcaggcggaattgaaaaggaggcaatgggattcacatacagcggaataagaactaatggaacaaccagttcatgtaggagatcaggatcttcattctatgcagagatgaaatggctcctgtcaaacacagacaatgctgctttcccgcagatgactaagtcatacaaaaacacaaggaaagacccagctctgataatatgggggatccaccattccggatcaactacagaacagaccaagctatatgggagtggaaacaaactgataacagttgggagttctaattaccaacagtcctttgtaccgagtccaggagagagaccacaagtgaatggccaatctggaagaattgactttcattggctgatgctaaaccccaatgacacagtcactttcagtttcaatggggccttcatagctccagaccgtgcaagttttctgagagggaagtctatggggattcagagtggagtacaggttgatgccaattgtgaaggagattgctatcacagtggagggacaataataagtaatttgccctttcagaacataaatagcagggcagtagggaaatgtccgagatatgttaagcaagagagtctgctgctggcaacagggatgaagaatgttcccgaaattccaaaaggaagaggcctatttggtgctatagcgggtttcattgaaaatggatgggaaggtctgattgatgggtggtatggcttcaggcatcaaaatgcacaaggggagggaactgctgcagattacaaaagcacccaatcagcaattgatcaagtaacaggaaaattgaaccggcttattgaaaaaactaaccaacaatttgagttaatagacaatgaattcactgaggttgaaaagcaaattggcaatgtgataaattggaccagagattccatgacagaagtgtggtcctataacgctgaactcttggtagcaatggagaaccagcatacaattgatctgaccgactcagaaatgaacaaactatacgaacgagtgaagagactactgagagagaatgctgaagaagatggcactggttgcttcgaaatatttcacaagtgtgatgacgattgtatggccagtattagaaacaacacatatgatcacagcaagtacagggaagaggcaatgcaaaatagaatacagattgacccagtcaaactaagcagcggctacaaagatgtgatactttggtttagcttcggggcatcatgtttcatacttctggccattgcaatgggccttgtcttcat
>KF493094-A/chicken/Italy/5086/1999-1999/12/31-4-(HA)
tcctggtattcgctctggtggcgatcattccgacaaatgcagacaaaatctgccttgggcatcatgccgtgtcaaacgggactaaagtaaacacattaactgaaagaggagtggaagtcgttaatgcaactgaaacggtggaacgaacaaacgtccccaggatctgctcaaaagggaaaaggacagttgacctcggtcaatgtggacttctgggaacaatcactgggccaccccaatgtgaccaattcctagaattttcagccgatctaattattgagaggcgagaaggaagtgatgtctgttatcctgggaaattcgtgaatgaagaagctctgaggcaaattctcagggagtcaggcggaattgacaaggaggcaatgggattcacatacagcggaataagaactaatggaacaaccagtacatgtaggagatcaggatcttcattctatgcagagatgaaatggctcctgtcaaacacagacaatgctgctttcccgcagatgactaagtcatacaaaaacacaaggaaagacccagctctgataatatgggggatccaccattccggatcaactacagaacagaccaagctatatgggagtggaaacaaactgataacagttgggagttctaattaccaacagtcctttgtaccgagtccaggagagagaccacaagtgaatggccaatctggaagaattgactttcattggctgatgctaaaccccaatgacacagtcactttcagtttcaatggggccttcatagctccaggccgtgcaagttttctgagagggaagtctatggggattcagagtggagtacaggttgatgccaattgtgaaggagattgctatcacagtggagggacaataataagtaatttgccctttcagaacataaatagcagggcagtagggaaatgtccgagatatgttaagcaagagagtctgctgctggcaacagggatgaagaatgttcccgaaattccaaaaggaagaggcctatttggtgctatagcgggtttcattgaaaatggatgggaaggtctgattgatgggtggtatggcttcaggcatcaaaatgcacaaggggagggaactgctgcagattacaaaagcacccaatcagcaattgatcaagtaacaggaaaattgaaccggcttattgaaaaaactaaccaacaatttgagttaatagacaatgaattcactgaggttgaaaagcaaattggcaatgtgataaattggaccagagattccatgacagaagtgtggtcctataacgctgaactcttggtagcaatggagaaccagcatacaattgatctgaccgactcagaaatgaacaaactatacgaacgagtgaagagactactgagagagaatgctgaagaagatggcactggttgcttcgaaatatttcacaagtgtgatgacgattgtatggccagtattagaaacaacacatatgatcacagcaagtacagggaagaggcaatgcaaaatagaatacagattgacccagtcaaactaagcagcggctacaaagatgtgatactttggtttagcttcggggcatcatgtttcatacttctggccattgctatgggccttgtcttcat
>KF493327-A/chicken/Italy/1302/2000-2000/02/04-4-(HA)
tcctggtattcgctctggtggcgatcattccgacaaatgcagacaaaatctgccttgggcatcatgccgtgtcaaacgggactaaagtaaacacattaactgaaagaggagtggaagtcgttaatgcaactgaaacggtggaacgaacaaacgtccccaggatctgctcaaaagggaaaaggacagttgacctcggtcaatgtggacttctgggaacaatcactgggccaccccaatgtgaccaattcctagaattttcagccgatctaattattgagaggcgagaaggaagtgatgtctgttatcctgggaaattcgtgaatgaagaagctctgaggcaaattctcagggagtcaggcggaattgacaaggaggcaatgggattcacatacagcggaataagaactaatggaacaaccagtacatgtaggaratcaggrtcttcattctatgcagagatgaaatggctcctgtcaaacacagacaatgctgctttcccgcagatgactaagtcatacaaaaacacaaggaaagacccagctctgataatatgggggatccaccattccggatcaactacagaacagaccaagctatatgggagtggaaacaaactgataacagttgggagttctaattaccaacagtcctttgtaccgagtccaggagagagaccacaagtgaatggccaatctggaaraattgactttcattggctgatgctaaaccccaatgacacagtcactttcagtttcaatggggccttcatagctccaggccgtgcaagttttctgagagggaagtctatggggattcagagtggagtacaggttgatgccaattgtgaaggagattgctatcacagtggagggacaataataagtaatttgccctttcagaacataaatagcagggcagtagggaaatgtccgagatatgttaagcaagagagtctgctgctggcaacagggatgaagaatgttcccgaaattccaaaaggaagaggcctatttggtgctatagcgggtttcattgaaaatggatgggaaggtctgattgatgggtggtatggcttcaggcatcaaaatgcacaaggggagggaactgctgcagattacaaaagcacccaatcagcaattgatcaagtaacaggaaaattgaaccggcttattgaaaaaactaaccaacaatttgagttaatagacaatgaattcactgaggttgaaaagcaaattggcaatgtgataaattggaccagagattccatgacagaagtgtggtcctataacgctgaactcttggtaacaatggagaaccagcatacaattgatctgaccgactcagaaatgaacaaactatacgaacgagtgaagagactactgagagagaatgctgaagaagatggcactggttgcttcgaaatatttcacaagtgtgatgacgattgtatggccagtattagaaacaacacatatgatcacagcaagtacagggaagaggcaatgcaaaatagaatacagattgacccagtcaaactaagcagcggctacaaagatgtgatactttggtttagcttcggggcatcatgtttcatacttctggccattgctatgggccttgtcttcat
>KF493329-A/chicken/Italy/1592/2000-2000/03/01-4-(HA)
tcctggtattcgctctggtggcgatcattccgacaaatgcagacaaaatctgccttgggcatcatgccgtgtcaaacggaactaaagtaaacacattaactgaaagaggagtggaagtcgttaatgcaactgaaacggtggaacgaacaaacgtccccaggatctgctcaaaagggaaaaggacagttgacctcggtcaatgtggacttctgggaataatcactgggccaccccaatgtgaccaattcctagaattttcagccgatctaattattgagaggcgagaaggaagtgatgtctgttatcctgggaaattcgtgaatgaagaagctctgaggcaaattctcagggagtcaggcggaattgacaaggaggcaatgggattcacatacagcggaataagaactaatggaacaaccagtacatgtaggagatcaggrtcttcattctatgcagagttgaaatggctcctgtcaaacacagacaatgctgctttcccgcagatgactaagtcatacaaaaacacaaggaaagacccagctctgataatatgggggatccaccattccggatcaactacagaacagaccaagctatatgggagtggaaacaaactgataacagttgggagttctaattaccaacagtcctttgtaccgagtccaggagagagaccacaagtgaatggccaatctggaagaattgactttcattggctgatgctaaaccccaatgacacagtcactttcagtttcaatggggccttcatagctccaaaccgtgcaagttttctgagagggaagtctatggggattcagagtggagtacaggttgatgccaattgtgaaggagattgctatcacagtggagggacaataataagtaatttgccctttcagaacataaatagcagggcagtagggaaatgtccgagatatgttaagcaagagagtctgctgctggcaacagggatgaagaatgttcccgaaattccaaaaggaagaggcctatttggtgctatagcgggtttcattgaaaatggatgggaaggtctgattgatgggtggtatggcttcaggcatcaaaatgcacaaggggagggaactgctgcagattacaaaagcacccaatcagcaattgatcaagtaacaggaaaattgaaccggcttatagaaaaaactaaccaacaatttgagttaatagacaatgaattcactgaggttgaaaagcaaattggcaatgtgataaattggaccagagattccatgacagaagtgtggtcctataacgctgaactcttggtagcaatggagaaccagcatacaattgatctgaccgactcagaaatgaacaaactatacgaacgagtgaagagactactgagagagaatgctgaagaagatggcactggttgcttcgaaatatttcacaagtgtgatgacgattgtatggccagtattagaaacaacacatatgatcacagcaagtacagggaagaggcaatgcaaaatagaatacagattgacccagtcaaactaagcagcggctacaaagatgtgatactttggtttagcttcggggcatcatgtttcatacttctggccattgcaatgggccttgtcttcat
>KF493178-A/chicken/Italy/161/2000-2000/01/05-4-(HA)
tcctggtattcgctctggtggcgatcattccgacaaatgcagacaaaatctgccttgggcatcatgccgtgtcaaacgggactaaagtaaacacattaactgaaagaggagtggaagtcgttaatgcaactgaaacggtggaacgaacaaacgtccccaggatctgctcaaaagggaaaaggacagttgacctcggtcaatgtggacttctgggaacaatcactgggccaccccaatgtgaccaattcctagaattttcagccgatctaattattgagaggcgagaaggaagtgatgtctgttatcctgggaaattcgtgaatgaagaagctctgaggcaaattctcagggagtcaggcggaattgacaaggaggcaatgggattcacatacagcggaataagaactaatggaacaaccagtacatgtaggagatcaggatcttcattctatgcagagatgaaatggctcctgtcaaacacagacaatgctgctttcccgcagatgactaagtcatacaaaaacacaaggaaagacccagctctgataatatgggggatccaccattccggatcaactacagaacagaccaagctatatgggagtggaaacaaactgataacagttgggagttctaattaccaacagtcctttgtaccgagtccaggagagagaccacaagtgaatggccaatctggaagaattgactttcattggatgatgctaaatcccaatgacacagtcactttcagtttcaatggggccttcatagctccagaccgtgcaagttttctgagagggaagtctatggggattcagagtggagtacaggttgatgccaattgtgaaggagattgctatcacagtggagggacaataataagtaatttgccctttcagaacataaatagcagggcagtagggaaatgtccgagatatgttaagcaagagagtctgctgctggcaacagggatgaagaatgttcccgaaattccaaaaggaagaggcctatttggtgctatagcgggtttcattgaaaatggatgggaaggtctgattgatgggtggtatggcttcaggcatcaaaatgcacaaggggagggaactgctgcagattacaaaagcacccaatcagcaattgatcaagtaacaggaaaattgaaccggcttattgaaaaaactaaccaacaatttgagttaatagacaatgaattcactgaggttgaaaagcaaattggcaatgtgataaattggaccagagattccatgacagaagtgtggtcctataacgctgaactcttggtagcaatggagaaccagcatacaattgatctgaccgactcagaaatgaacaaactatacgaacgagtgaagagactactgagagagaatgctgaagaagatggcactggttgcttcgaaatatttcacaagtgtgatgacgattgtatggccagtattagaaacaacacatatgatcacagcaagtacagggaagaggcaatgcaaaatagaatacagattgacccagtcaaactaagcagcggctacaaagatgtgatactttggtttagcttcggggcatcatgtttcatacttctggccattgcaatgggccttgtcttcat
>KF493330-A/chicken/Italy/1651/2000-2000/02/22-4-(HA)
tcctggtattcgctctggtggcgatcattccgacaaatgcagacaaaatctgccttgggcatcatgccgtgtcaaacgggactaaagtaaacacattaactgaaagaggagtggaagtcgttaatgcaactgaaacggtggaacgaacaaacgtccccaggatctgctcaaaagggaaaaagacagttgacctcggtcaatgtggacttctgggaacaatcactgggccaccccaatgtgaccaattcctagaattttcagccgatctaattattgagaggcgagaaggaagtgatgtctgttatcctgggaaattcgtgaatgaagaagctctgaggcaaattctcagggagtcaggcggaattgacaaggaggcaatgggattcacatacagcggaataagaactaatggaacaaccagtacatgtaggagatcaggatcttcattctatgcagagatgaaatggctcctgtcaaacacagacaatgctgctttcccgcagatgactaagtcatacaaaaacacaaggaaagacccagctctgataatatgggggatccaccattccggatcaactacagaacagaccaagctatatgggagtggaaacaaactgataacagttgggagttctaattaccaacagtcctttgtaccgagtccaggggagagaccacaagtgaatggccaatctggaagaattgactttcattggctgatgctaaaccccaatgacacagtcactttcagtttcaatggggccttcatagctccagaccgtgcaagttttctgagagggaagtctatggggattcagagtggagtacaggttgatgccaattgtgaaggagattgctatcacagtggagggacaataataagtaatttgccctttcaaaacataaatagcagggcagtagggaaatgtccgagatatgttaagcaaaagagtctgctgctggcaacagggatgaagaatgttcccgaaattccaaaaggaagaggcctatttggtgctatagcgggtttcattgaaaatggatgggaaggtctgattgatgggtggtatggcttcaggcatcaaaatgcacaaggggagggaactgctgcagattacaaaagcacccaatcagcaattgatcaagtaacaggaaaattgaaccggcttatagaaaaaactaaccaacaatttgagttaatagacaatgaattcactgaggttgaaaagcaaattggcaatgtgataaattggaccagagattccatgacagaagtgtggtcctataacgctgaactcttggtagcaatggagaaccagcatacaattgatctgaccgactcagaaatgaacaaactatacgaacgagtgaagagactactgagagagaatgctgaagaagatggcactggttgcttcgaaatatttcacaagtgtgatgacgattgtatggccagtattagaaacaacacatatgatcacagcaagtacagggaagaggcaatgcaaaatagaatacagattgacccagtcaaactaagcagcggctacaaagatgtgatactttggtttagcttcggggcatcatgtttcatacttctggccattgcaatgggccttgtcttcat
>KF493332-A/chicken/Italy/1715/2000-2000/02/03-4-(HA)
tcctggtattcgctctggtggcgatcattccgacaaatgcagacaaaatctgccttgggcatcatgccgtgtcaaacgggactaaagtaaacacattaactgaaagaggagtggaagtcgttaatgcaactgaaacggtggaacgaacaaacgtccccaggatctgctcaaaagggaaaaggacagttgacctcggtcaatgtggacttctgggaataatcactgggccaccccaatgtgaccaattcctagaattttcagccgatctaattattgagaggcgagaaggaagtgatgtctgttatcctgggaaattcgtgaatgaagaagctctgaggcaaattctcagggagtcaggcggaattgacaaggaggcaatgggattcacatacagcggaataagaactaatggaacaaccagtacatgtaggaratcaggrtcttcattctatgcagagatgaaatggctcctgtcaaacacagacaatgctgctttcccgcagatgactaagtcatacaaaaacacaaggaaagacccagctctgataatatgggggatccaccattccggatcaactacagaacagaccaagctatatgggagtggaaacaaactgataacagttgggagttctaattaccaacagtcctttgtaccgagtccaggaragagaccacaagtgaatggccaatctggaaraattgactttcattggctgatgctaaaccccaatgacacagtcactttcagtttcaatggggccttcatagctccagaccgtgcaagttttctgagagggaagtctatggggattcagagtggagtacaggttgatgccaattgtgaaggagattgctatcacagtggagggacaataataagtaatttgccctttcagaacataaatagcagggcagtagggaaatgtccgagatatgttaagcaagagagtctgctgctggcaacagggatgaagaatgttcccgaaattccaaaaggaagaggcctatttggtgctatagcgggtttcattgaaaatggatgggaaggtctgattgatgggtggtatggcttcaggcatcaaaatgcacaaggggagggaactgctgcagattacaaaagcacccaatcagcaattgatcaagtaacaggaaaattgaaccggcttatagaaaaaactaaccaacaatttgagttaatagacaatgaattcactgaggttgaaaagcaaattggcaatgtgataaattggaccagagattccatgacagaagtgtggtcctataacgctgaactcttggtagcaatggagaaccagcatacaattgatctgaccgactcagaaatgaacaaactatacgaacgagtgaagagactactgagagagaatgctgaagaagatggcactggttgcttcgaaatatttcacaagtgtgatgacgattgtatggccagtattagaaacaacacatatgatcacagcaagtacagggaagaggcaatgcaaaatagaatacagattgacccagtcaaactaagcagcggctacaaagatgtgatactttggtttagcttcggggcatcatgtttcatacttctggccattgcaatgggccttgtcttcat
>KF493375-A/chicken/Italy/1730/2000-2000/02/07-4-(HA)
tcctggtattcgctctggtggcgatcattccgacaaatgcagacaaaatctgccttgggcatcatgccgtgtcaaacgggactaaagtaaacacattaactgaaagaggagtggaagtcgttaatgcaactgaaacggtggaacgaacaaacgtccccaggatctgctcaaaagggaaaaggacagttgacctcggtcaatgtggacttctgggaataatcactgggccaccccaatgtgaccaattcctagaattttcagccgatctaattattgagaggcgagaaggaagtgatgtctgttatcctgggaaattcgtgaatgaagaagctctgaggcaaattctcagggagtcaggcggaattgacaaggaggcaatgggattcacatacagcggaataagaactaatggaacaaccagtacatgtaggagatcaggatcttcattctatgcagagatgaaatggctcctgtcaaacacagacaatgctgctttcccgcagatgactaagtcatacaaaaacacaaggaaagacccagctctgataatatgggggatccaccattccggatcaactacagaacagaccaagctatatgggagtggaaacaaactgataacagttgggagttctaattaccaacagtcctttgtaccgagtccaggagagagaccacaagtgaatggccaatctggaagaattgactttcattggctgatgctaaaccccaatgacacagtcactttcagtttcaatggggccttcatagctccagaccgtgcaagttttctgagagggaagtctatggggattcagagtggagtacaggttgatgccaattgtgaaggagattgctatcacagtggagggacaataataagtratttgccctttcagaacataaatagcagggcagtagggaaatgtccgagatatgttaagcaagagagtctgctgctggcaacagggatgaagaatgttcccgaaattccaaaaggaagaggcctatttggtgctatagcgggtttcattgaaaatggatgggaaggtctgattgatgggtggtatggcttcaggcatcaaaatgcacaaggggagggaactgctgcagattacaaaagcacccaatcagcaattgatcaagtaacaggaaaattgaaccggcttatagaaaaaactaaccaacaatttgagttaatagacaatgaattcactgaggttgaaaagcaaattggcaatgtgataaattggaccagagattccatgacagaagtgtggtcctataacgctgaactcttggtagcaatggagaaccagcatacaattgatctgaccgactcagaaatgaacaaactatacgaacgagtgaagagactactgagagagaatgctgaagaagatggcactggttgcttcgaaatatttcacaagtgtgatgacgattgtatggccagtattagaaacaacacatatgatcacagcaagtacagggaagaggcaatgcaaaatagaatacagattgacccagtcaaactaagcagcggctacaaagatgtgatactttggtttagcttcggggcatcatgtttcatacttctggccattgcaatgggccttgtcttcat
>KF493385-A/chicken/Italy/1782/2000-2000/02/24-4-(HA)
tcctggtattcgctctggtggcgatcattccgacaaatgcagacaaaatctgccttgggcatcatgccgtgtcaaacgggactaaagtaaacacattaactgaaagaggagtggaagtcgttaatgcaactgaaacggtggaacgaacaaacgtccccaggatctgctcaaaagggaaaaggacagttgacctcggtcaatgtggacttctgggaataatcactgggccaccccaatgtgaccaattcctagaattttcagccgatctaattattgagaggcgagaaggaagtgatgtctgttatcctgggaaattcgtgaacgaagaagctctgaggcaaattctcagggagtcaggcggaattgacaaggaggcaatgggattcacatacagcggaataagaactaatggaacaaccagtacatgtaggaratcaggatcttcattctatgcagagatgaaatggctcctgtccaacacagacaatgctgctttcccgcagatgactaagtcatacaaaaacacaaggaaagacccagctctgataatatgggggatccaccattccggatcaactacagaacagaccaagctatatgggagtggaaacaaactgataacagttgggagttctaattaccaacagtcctttgtaccgagtccaggagagagaccacaagtgaatggccaatctggaagaattgactttcattggctgatgctaaaccccaatgacacagtcactttcagtttcaatggggccttcatagctccagaccgtgcaagttttctgagagggaagtctatggggattcagagtggagtacaggttgatgccaattgtgaaggagattgctatcacagtggagggacaataataagtaatttgccctttcagaacataaatagcagggcagtagggaaatgtccgagatatgttaagcaagagagtctgctgctggcaacagggatgaagaatgttcccgaaattccaaaaggaagaggcctatttggtgctatagcgggtttcattgaaaatggatgggaaggtmtgattgatgggtggtatggcttcaggcatcaaaatgtacaaggggagggaactgctgcagattacaaaagcacccaatcagcaattgatcaagtaacaggaaaattgaaccggcttatagaaaaaactaaccaacaatttgagttaatagacaatgaattcactgaggttgaaaagcaaattggcaatgtgataaattggaccagagattccatgacagaagtgtggtcctataacgctgaactcttggtagcaatggagaaccagcatacaattgatctgaccgactcagaaatgaacaaactatacgaacgagtgaagagactactgagagagaatgctgaagaagatggcactggttgcttcgaaatatttcacaagtgtgatgacgattgtatggccagtattagaaacaacacatatgatcacagcaagtacagggaagaggcaatgcaaaatagaatacagattgacccagtcaaactaagcagcggctacaaagatgtgatactttggtttagcttcggggcatcatgtttcatacttctggccattgcaatgggccttgtcttcat
>KF493386-A/chicken/Italy/1786/2000-2000/02/28-4-(HA)
tcctggyaytcgctctggtggcgatcattccgacaaatgcagacaaaatctgccttgggcatcatgccgtgtcaaacgggactaaagtaaacacattaactgaaagaggagtggargtcgttaatgcaactgaaacggtggaacgaacaaacgtccccaggatctgctcaaaagggaaaaggacagttgacctcggtcaatgtggacttctgggaataatcactgggccaccccaatgtgaccaattcctagaattttcagccgatctaattattgagaggcgagaaggaagtgatgtctgttatcctgggaaattcgtgaatgaagaagctctgaggcaaattctcagggagtcaggcggaattgacaaggaggcaatgggattcacatacagcggaataagaactaatggaacaaccagtacatgtaggaratcaggrtcttcattctatgcagagatgagatggctcctgtcaaacacagacaatgctgctttcccgcagatgactaagtcatacaaaaacacaaggaaagacccagctctgataatatgggggatccaccattccggatcaactacagaacagaccaagctatatgggagtggaaacaaactgataacagttgggagttctaattaccaacagtcctttgtaccgagtccaggagagagaccacaagtgaatggccaatctggaagaattgactttcattggctgatgctaaaccccaatgacacagtcactttcagtttcaatggggccttcatagctccagaccgtgcaagttttctgagagggaagtctatggggattcagagtggagtacaggttgatgccaattgtgaaggagattgctatcacagtggagggacaataataagtaatttgccctttcagaacataaatagcagggcagtagggaaatgtccgagatatgttaagcaagagagtctgctgctggcaacagggatgaagaatgttcccgaaattccaaaaggaagaggcctatttggtgctatagcgggtttcattgaaaatggatgggaaggtctgattgatgggtggtatggcttcaggcatcaaaatgcacaaggggagggaactgctgcagattacaaaagcacccaatcagcaattgatcaagtaacaggaaaattgaaccggcttatagaaaaaactaaccaacaatttgagttaatagacaatgaattcactgaggttgaaaagcaaattggcaatgtgataaattggaccagagattccatgacagaagtgtggtcctataacgctgaactcttggtagcaatggagaaccagcatacaattgatctgaccgactcagaaatgaacaaactatacgaacgagtgaagagactactgagagagaatgctgaagaagatggcactggttgcttcgaaatatttcacaagtgtgatgacgattgtatggccagtattagaaacaacacatatgatcacagcaagtacagggaagaggcaatgcaaaatagaatacagattgacccagtcaaactaagcagcggctacaaagatgtgatactttggtttagcttcggggcatcatgtttcatacttctggccattgcaatgggccttgtcttcat
>KF493131-A/chicken/Italy/18/2000-2000/01/03-4-(HA)
tcctggtattcgctctggtggcgatcattccgacaaatgcagacaaaatctgccttgggcatcatgccgtgtcaaacgggactaaagtaaacacattaactgaaagaggagtggaagtcgttaatgcaactgaaacggtggaacgaacaaacgtccccaggatctgctcaaaagggaaaaggacagttgacctcggtcaatgtggacttctgggaacaatcactgggccaccccaatgtgaccaattcctagaattttcagccgatctaattattgagaggcgagaaggaagtgatgtctgttatcctgggaaattcgtgaatgaagaagctctgaggcaaattctcagggagtcaggcggaattgacaaggaggcaatgggattcacatacagcggaataagaactaatggaacaaccagtacatgtaggagatcaggatcttcattctatgcagagatgaaatggctcctgtcaaacacagacaatgctgctttcccgcagatgactaagtcatacaaaaacacaaggaaagacccagctctgataatatgggggatccaccattccggatcaactacagaacagaccaagctatatgggagtggaaacaaactgataacagttgggagttctaattaccaacagtcctttgtaccgagtccaggagagagaccacaagtgaatggccaatctggaagaattgactttcattggctgatgctaaaccccaatgacacagtcactttcagtttcaatggggccttcatagctccagaccgtgcaagttttctgaragggaagtctatggggattcagagtggagtacaggttgatgccaattgtgaaggagattgctatcacagtggagggacaataataagtaatttgccctttcagaacataaatagcagggcagtggggaaatgtccgagatatgttaagcaagagagtctgctgctggcaacagggatgaagaatgttcccgaaattccaaaaggaagaggcctatttggtgctatagcgggtttcattgaaaatggatgggaaggtctgattgatgggtggtatggcttcaggcatcaaaatgcacaaggggagggaactgctgcagattacaaaagcacccaatcagcaattgatcaagtaacaggaaaattgaaccggcttatagaaaaaactaaccaacaatttgagttaatagacaatgaattcactgaggttgaaaagcaaattggcaatgtgataaattggaccagagattccatgacagaagtgtggtcctataacgctgaactcttggtagcaatggagaaccagcatacaattgatctgaccgactcagaaatgaacaaactatacgaacgagtgaagagactactgagagagaatgctgaagaagatggcactggttgcttcgaaatatttcacaagtgtgatgacgattgtatggccagtattagaaacaacacatatgatcacagcaagtacagggaagaggcaatgcaaaatagaatacagattgacccagtcaaactaagcagcggctacaaagatgtgatactttggtttagcttcggggcatcatgtttcatacttctggccattgcaatgggccttgtcttcat
>KF493388-A/chicken/Italy/1870/2000-2000/03/03-4-(HA)
tcctggtattcgctctggtggcgatcattccgacaaatgcagacaaaatctgccttgggcatcatgccgtgtcaaacgggactaaagtaaacacattaactgaaagaggagtggaagtcgttaatgcaactgaaacggtggaacgaacaaacgtccccaggatctgctcaaaagggaaaaggacagttgacctcggtcaatgtggacttctgggaataatcactgggccaccccaatgtgaccaattcctagaattttcagccgatctaattattgagaggcgagaaggaagtgatgtctgttatcctgggaaattcgtgaatgaagaagctctgaggcaaattctcagggagtcaggcggaattgacaaggaggcaatgggattcacatacagcggaataagaactaatggaacaaccagtacatgtaggagatcaggatcttcattctatgcagagatgaaatggctcctgtcaaacacagacaatgctgctttcccgcagatgactaagtcatacaaaaacacaaggaaagacccagctctgataatatgggggatccaccattccggatcaactacagaacagaccaagctatatgggagtggaaacaaactgataacagttgggagttctaattaccaacagtcctttgtaccgagtccaggagagagaccacaagtgaatggccaatctggaagaattgactttcattggctgatgctaaaccccaatgacacagtcactttcagtttcaatggggccttcatagctccaaaccgtgcaagttttctgaragggaagtctatggggattcagagtggagtacaggttgatgccaattgtgaaggagattgctatcacagtggagggacaataataagtaatttgccctttcagaacataaatagcagggcagtagggaaatgtccgagatatgttaagcaagagagtctgctgctggcaacagggatgaagaatgttcccgaaattccaaaaggaagaggcctatttggtgctatagcgggtttcattgaaaatggatgggaaggtctgattgatgggtggtatggcttcaggcatcaaaatgcacaaggggagggaactgctgcagattacaaaagcacccaatcagcaattgatcaagtaacaggaaaattgaaccggcttatagaaaaaactaaccaacaatttgagttaatagacaatgaattcactgaggttgaaaagcaaattggcaatgtgataaattggaccagagattccatgacagaagtgtggtcctataacgctgaactcttggtagcaatggagaaccagcatacaattgatctgaccgactcagaaatgaacaaactatacgaacgagtgaagagactactgagagagaatgctgaagaagatggcactggttgcttcgaaatatttcacaagtgtgatgacgattgtatggccagtattagaaacaacacatatgatcacagcaagtacagggaagaggcaatgcaaaatagaatacagattgacccagtcaaactaagcagcggctacaaagatgtgatactttggtttagcttcggggcatcatgtttcatacttctggccattgcaatgggccttgtcttcat
>KF493389-A/chicken/Italy/1875/2000-2000/03/03-4-(HA)
tcctggtattcgctctggtggcgatcattccgacaaatgcagacaaaatctgccttgggcatcatgccgtgtcaaacggaactaaagtaaacacattaactgaaagaggagtggaagtcgttaatgcaactgaaacggtggaacgaacaaacgtccccaggatctgctcaaaagggaaaaggacagttgacctcggtcaatgtggacttctgggaataatcactgggccaccccaatgtgaccaattcctagaattttcagccgatctaattattgagaggcgagaaggaagtgatgtctgttatcctgggaaattcgtgaatgaagaagctctgaggcaaattctcagggagtcaggcggaattgacaaggaggcaatgggattcacatacagcggaataagaactaatggaaaaaccagtacatgtaggagatcaggatcttcattctatgcagagttgaaatggctcctgtcaaacacagacaatgctgctttcccgcagatgactaagtcatacaaaaacacaaggaaagacccagctctgataatatgggggatccaccattccggatcaactacagaacagaccaagctatatgggagtggaaacaaactgataacagttgggagttctaattaccaacagtcctttgtaccgagtccaggagagagaccacaagtgaatggccaatctggaaraattgactttcattggctgatgctaaaccccaatgacacagtcactttcagtttcaatggggccttcatagctccaaaccgtgcaagttttctgagagggaagtctatggggattcagagtggagtacaggttgatgccaattgtgaaggagattgctatcacagtggagggacaataataagtaatttgccctttcagaacataaatagcagggcagtagggaaatgtccgagatatgttaagcaagagagtctgctgctggcaacagggatgaagaatgttcccgaaattccaaaaggaagaggcctatttggtgctatagcgggtttcattgaaaatggatgggaaggtctgattgatgggtggtatggcttcaggcatcaaaatgcacaaggagagggaactgctgcagattacaaaagcacccaatcagcaattgatcaagtaacaggaaaattgaaccggcttatagaaaaaactaaccaacaatttgagttaatagacaatgaattcactgaggttgaaaagcaaattggcaatgtgataaattggaccagagattccatgacagaagtgtggtcctataacgctgaactcttggtagcaatggagaaccagcatacaattgatctgaccgactcagaaatgaacaaactatacgaacgagtgaagagactactgagagagaatgctgaagaagatggcactggttgcttcgaaatatttcacaagtgtgatgacgattgtatggccagtattagaaacaacacatatgatcacagcaagtacagggaagaggcaatgcaaaatagaatacagattgacccagtcaaactaagcagcggctacaaagatgtgatactttggtttagcttcggggcatcatgtttcatacttctggccattgcaatgggccttgtcttcat
>KF493390-A/chicken/Italy/2021/2000-2000/03/06-4-(HA)
tcctggtattcgctctggtggcgatcattccgacaaatgcagacaaaatctgccttgggcatcatgccgtgtcaaacgggactaaagtaaacacattaactgaaagaggagtggaagtcgttaatgcaactgaaacggtggaacgaacaaacgtccccaggatctgctcaaaagggaaaaggacagttgacctcggtcaatgtggacttctgggaacaatcactgggccaccccaatgtgaccaattcctagaattttcagccgatctaattattgagaggcgagaaggaagtgatgtctgttatcctgggaaattcgtgaatgaagaagctctgaggcaaattctcagggagtcaggcggaattgacaaggaggcaatgggattcacatacagcggaataagaactaatggaacaaccagtacatgtaggaggtcaggatcttcattctatgcagagatgaaatggctcctgtcaaacgcagacaatgctgctttcccgcagatgactaagtcatacaaaaacacaaggaaagacccagctctgataatatgggggatccaccattccggatcaactacagaacagaccaagctatatgggagtggaaacaaactgataacagttgggagttctaattaccaacagtcctttgtaccgagtccaggagagagaccacaagtgaatggccaatctggaagaattgactttcattggctgatgctaaaccccaatgacacagtcactttcagtttcaatggggccttcatagctccagaccgtgcaagttttctgaragggaagtctatggggattcagagtggagtacaggttgatgccaattgtgaaggagattgctatcacagtggagggacaataataagtaatttgccctttcagaacataaatagcagggcagtagggaaatgtccgagatatgttaagcaagagagtctgctgctggcaacagggatgaagaatgttcccgaaattccaaaaggaagaggcctatttggtgctatagcgggtttcattgaaaatggatgggaaggtctgattgatgggtggtatggcttcaggcatcaaaatgcacaaggggagggaactgctgcagattacaaaagcacccaatcagcaattgatcaagtaacaggaaaattgaaccggcttatagaaaaaactaaccaacaatttgagttaatagacaatgaattcactgaggttgaaaagcaaattggcaatgtgataaattggaccagagattccatgacagaagtgtggtcctataacgctgaactcttggtagcaatggagaaccagcatacaattgatctgaccgactcagaaatgaacaaactatacgaacgagtgaagagactactgagagagaatgctgaagaagatggcactggttgcttcgaaatatttcacaagtgtgatgacgattgtatggccagtattagaaacaacacatatgatcacagcaagtacagggaagaggcaatgcaaaatagaatacagattgacccagtcaaactaagcagcggctacaaagatgtgatactttggtttagcttcggggcatcatgtttcatacttctggccattgcaatgggccttgtcttcat
>KF493195-A/chicken/Italy/501/2000-2000/01/20-4-(HA)
tcctggtattcgctctggtggcgatcattccgacaaatgcagacaaaatctgccttgggcatcatgccgtgtcaaacgggactaaagtaaacacattaactgaaagaggagtggaagtcgttaatgcaactgaaacggtggaacgaacaaacgtccccaggatctgctcaaaagggaaaaggacagttgacctcggtcaatgtggacttctgggaacaatcactgggccaccccaatgtgaccaattcctagaattttcagccgatctaattattgagaggcgagaaggaagtgatgtctgttatcctgggaaattcgtgaatgaagaagctctgaggcaaattctcagggagtcaggcggaattgacaaggaggcaatgggattcacatacagcggaataagaactaatggaacaaccagtacatgtaggagatcagkatcttcattctatgcagagatgaaatggctcctgtcaaacacaaacaatgctgctttcccgcagatgactaagtcatacaaaaacacaaggaaagacccagctctgataatatgggggatccaccattccggatcaactacagaacagaccaagctatatgggagtggaaacaaactgataacagttgggagttctaattaccaacagtcctttgtaccgagtccaggagagagaccacaagtgaatggccaatctggaagaattgactttcattggctgatgctaaaccccaatgacacagtcactttcagtttcaatggggccttcatagctccagaccgtgcaagttttctgagagggaagtctatggggattcagagtggagtacaggttgatgccaattgtgaaggagattgctatcacagtggagggacaataataagtaatttgccctttcagaacataaatagcagggcagtagggaaatgtccgagatatgttaagcaagagagtctgctgctggcaacagggatgaagaatgttcccgaaattccaaaaggaagaggcctatttggtgctatagcgggtttcattgaaaatggatgggaaggtctgattgatgggtggtatggcttcaggcatcaaaatgcacaaggggagggaactgctgcagattacaaaagcacccaatcagcaattgatcaagtaacaggaaaattgaaccggcttatagaaaaaactaaccaacaatttgagttaatagacaatgaattcactgaggttgaaaagcaaattggcaatgtgataaattggaccagagattccatgacagaagtgtggtcctataacgctgaactcttggtagcaatggagaaccagcatacaattgatctgaccgactcagaaatgaacaaactatacgaacgagtgaagagactactgagagagaatgctgaagaagatggcactggttgcttcgaaatatttcacaagtgtgatgacgattgtatggccagtattagaaacaacacatatgatcacagcaagtacagggaagaggcaatgcaaaatagaatacagattgacccagtcaaactaagcagcggctacaaagatgtgatactttggtttagcttcggggcatcatgtttcatacttctggccattgcaatgggccttgtcttcat
>KF493197-A/chicken/Italy/522/2000-2000/01/20-4-(HA)
tcytggtattcgctctggtggcgatcattccgacaaatgcagacaaaatctgccttgggcatcatgccgtgtcaaacgggactaaagtaaacacattaactgaaagaggagtggaagtcgttaatgcaactgaaacggtggaacgaacaaacgtccccaggatctgctcaaaagggaaaaggacagttgacctcggtcaatgtggacttctgggaacaatcactgggccaccccaatgtgaccaattcctagaattttcagccgatctaattattgagaggcgagaaggaagtgatgtctgttatcctgggaaattcgtgaatgaagaagctctgaggcaaattctcagggagtcaggcggaattgacaaggaggcaatgggattcacatacagcggaataagaactaatggaacaaccagtacatgtaggaratcaggatcttcattctatgcagagatgaaatggctcctgtcaaacacagacaatgctgctttcccgcagatgactaagtcatacaaaaacacaaggaaagacccagctctgataatatgggggatccaccattccggatcaactacagaacagaccaagctatatgggagtggaaacaaactgataacagttgggagttctaattaccaacagtcctttgtaccgagtccaggagagagaccacaagtgaatggccaatctggaagaattgactttcattggctgatgctaaaccccaatgacacagtcactttcagtttcaatggggccttcatagctccagaccgtgcaagttttctgagagggaagtctatggggattcagagtggagtacaggttgatgccaattgtgaaggagattgctatcacagtggagggacaataataagtaatttgccctttcagaacataaatagcagggcagtagggaaatgtccgagatatgttaagcaagagagtctgctgctggcaacagggatgaagaatgttcccgaaattccaaaaggaagaggcctatttggtgctatagcgggtttcattgaaaatggatgggaaggtctgattgatgggtggtatggcttcaggcatcaaaatgcacaaggggagggaactgctgcagattacaaaagcacccaatcagcaattgatcaagtaacaggaaaattgaaccggcttatagaaaaaactaaccaacaatttgagttaatagacaatgaattcactgaggttgaaaagcaaattggcaatgtgataaattggaccagagattccatgacagaagtgtggtcctataacgctgaactcttggtagcaatggagaaccagcatacaattgatctgaccgactcagaaatgaacaaactatacgaacgagtgaagagactactgagagagaatgctgaagaagatggcactggttgcttcgaaatatttcacaagtgtgatgacgattgtatggccagtattagaaacaacacatatgatcacagcaagtacagggaagaggcaatgcaaaatagaatacagattgacccagtcaaactaagcagcggctacaaagatgtgatactttggtttagcttcggggcatcatgtttcatacttctggccattgcaatgggccttgtcttcat
>KF493198-A/chicken/Italy/557/2000-2000/01/14-4-(HA)
tcctggtattcgctctggtggcgatcattccgacaaatgcagacaaaatctgccttgggcatcatgccgtgtcaaacgggactaaagtaaacacattaactgaaagaggagtggaagtcgttaatgcaactgaaacggtggaacgaacaaacgtccccaggatctgctcaaaagggaaaaggacagttgacctcggtcaatgtggacttctgggaacaatcactgggccaccccaatgtgaccaattcctagaattttcagccgatctaattattgagaggcgagaaggaagtgatgtctgttatcctgggaaattcgtgaatgaagaagctctgaggcaaattctcaggaagtcaggcggaattgacaaggaggcaatgggattcacatacagcggaataagaactaatggaacaaccagtacatgtaggagatcaggatcttcattctatgcagagatgaaatggctcctgtcaaacacagacaatgctgctttcccgcagatgactaagtcatacaaaaacacaaggaaagacccagctctgataatatgggggatccaccattccggatcaactacagaacagaccaagctatatgggagtggaaacaaactgataacagttgggagttctaattaccaacagtcctttgtaccgagtccaggarararaccacaagtgaatggccartctggaaraattgactttcattggctgatgctaaaccccaatgacacagtcactttcagtttcaatggggccttcatagctccagaccgtgcaagttttctgagagggaagtctatggggattcagagtggagtacaggttgatgccaattgtgaaggagattgctatcacagtggagggacaataataagtaatttgccctttcagaacataaatagcagggcagtagggaaatgtccgagatatgttaagcaagagagtctgctgctggcaacagggatgaagaatgttcccgaaattccaaaaggaagaggcctatttggtgctatagcgggtttcattgaaaatggatgggaaggtctgattgatgggtggtatggcttcaggcatcaaaatgcacaaggggagggaactgctgcagattacaaaagcacccaatcagcaattgatcaagtaacaggaaagttgaaccggcttatagaaaaaactaaccaacaatttgagttaatagacaatgaattcactgaggttgaaaagcaaattggcaatgtgataaattggaccagagattccatgacagaagtgtggtcctataacgctgaactcttggtagcaatggagaaccagcatacaattgatctgaccgactcagaaatgaacaaactatacgaacgagtgaagagacaactgagagagaatgctgaagaagatggcactggttgcttcgaaatatttcacaagtgtgatgacgattgtatggccagtattagaaacaacacatatgatcacagcaagtacagggaagaggcaatgcaaaatagaatacagattgacccagtcaaactaagcagcggctacaaagatgtgatactttggtttagcttcggggcatcatgtttcatacttctggccattgcaatgggccttgtcttcat
>KF493203-A/chicken/Italy/662/2000-2000/01/20-4-(HA)
tcctggtattcgctctggtggcgatcattccgacaaatgcagacaaaatctgccttgggcatcatgccgtgtcaaacgggactaaagtaaacacattaacagaaagaggagtggaagtcgttaatgcaactgaaacggtggaacgaacaaacgtccccaggatctgctcaaaagggaaaaggacagttgacctcggtcaatgtggacttctgggaacaatcactgggccaccccaatgtgaccaattcctagaattttcagccgatctaattattgagaggcgagaaggaagtgatgtctgttatcctgggaaattcgtgaatgaagaagctctgaggcaaattctcagggagtcaggcggaattracaaggaggcaatgggattcacatacagcggaataagaactaatggaacaaccagtacatgtaggagatcaggatcttcattctatgcagagatgaaatggctcctgtcaaacacagacaatgctgctttcccgcagatgactaagtcatacaaaaacacaaggaaagacccagctctgataatatgggggatccaccattctggatcaactacagaacagaccaagctatatgggagtggaaacaaactgataacagttgggagttctaattaccaacagtcctttgtaccgagtccaggagagagaccacaagtgaatggccaatctggaagaattgactttcattggctgatgctaaatcccaatgacacagtcactttcagtttcaatggggccttcatagctccagaccgtgcaagttttctgagagggaagtctatggggattcagagtggagtacaggttgatgccaattgtgaaggagattgctatcacagtggagggacaataataagtaatttgccctttcagaacataaatagcagggcagtagggaaatgtccgagatatgttaagcaagagagtctgctgctggcaacagggatgaagaatgttcccgaaattccaaaaggaagaggcctatttggtgctatagcgggtttcattgaaaatggatgggaaggtctgattgatgggtggtatggcttcaggcatcaaaatgcacaaggggagggaactgctgcagattacaaaagcacccaatcagcaattgatcaagtaacaggaaaattgaaccggcttattgaaaaaactaaccaacaatttgagttaatagacaatgaattcactgaggttgaaaagcaaattggcaatgtgataaattggaccagagattccatgacagaagtgtggtcctataacgctgaactcttggtagcaatggagaaccagcatacaattgatctgaccgactcagaaatgaacaaactatacgaacgagtgaagagactactgagagagaatgctgaagaagatggcactggttgcttcgaaatatttcacaagtgtgatgacgattgtatggccagtattagaaacaacacatatgatcacagcaagtacagggaagaagcaatgcaaaatagaatacagattgacccagtcaaactaagcagcggctacaaagatgtgatactttggtttagcttcggggcatcatgtttcatacttctggccattgcaatgggccttgtcttcat
>KF493132-A/chicken/Italy/78/2000-2000/01/04-4-(HA)
tcctggtattcgctctggtggcgatcattccgacaaatgcagacaaaatctgccttgggcatcatgccgtgtcaaacgggactaaagtaaacacattaactgaaagaggagtggaagtcgttaatgcaactgaaacggtggaacgaacaaacgtccccaggatctgctcaaaagggaaaaggacagttgacctcggtcaatgtggacttctgggaacaatcactgggccaccccaatgtgaccaattcctagaattttcagccgatctaattattgagaggcgagaaggaagtgatgtctgttatcctgggaaattcgtgaatgaagaagctctgaggcaaattctcagggagtcaggcggaattgacaaggaggcaatgggattcacatacagcggaataagaactaatggaacaaccagtacatgtaggagatcaggatcttcattctatgcagagatgaaatggctcctgtcaaacacagacaatgctgctttcccgcagatgactaagtcatacaaaaacacaaggaaagacccagctctgataatatgggggatccaccattccggatcaactacagaacagaccaagctatatgggagtggaaacaaactgataacagttgggagttctaattaccaacagtcctttgtaccgagtccaggagagagaccacaagtgaatggccaatctggaagaattgactttcattggctgatgctaaaccccaatgacacagtcactttcagtttcaatggggccttcatagctccagaccgtgcaagttttctgagagggaagtctatggggattcagagtggagtacaggttgatgccaattgtgaaggagattgctatcacagtggagggacaataataagtaatttgccctttcagaacataaatagcagggcagtagggaaatgtccgagatatgttaagcaagagagtctgctgctggcaacagggatgaagaatgttcccgaaattccaaaaggaagaggcctatttggtgctatagcgggtttcattgaaaatggatgggaaggtctgattgatgggtggtatggcttcaggcatcaaaatgcacaaggggagggaactgctgcagattacaaaagcacccaatcagcaattgatcaagtaacaggaaaattgaaccggcttatagaaaaaactaaccaacaatttgagttaatagacaatgaattcactgaggttgaaaagcaaattggcaatgtgataaattggaccagagattccatgacagaagtgtggtcctataacgctgaactcttggtagcaatggagaaccagcatacaattgatctgaccgactcagaaatgaacaaactatacgaacgagtgaagagactactgagagagaatgctgaagaagatggcactggttgcttcgaaatatttcacaagtgtgatgacgattgtatggccagtattagaaacaacacatatgatcacagcaagtacagggaagaggcaatgcaaaatagaatacagattgacccagtcaaactaagcagcggctacaaagatgtgatactttggtttagcttcggggcatcatgtttcatacttctggccattgcaatgggccttgtcttcat
>KF493205-A/chicken/Italy/797/2000-2000/01/31-4-(HA)
tcctggtattcgctctggtggcgatcattccgacaaatgcagacaaaatctgccttgggcatcatgccgtgtcaaacgggactaaagtaaacacattaactgaaagaggagtggaagtcgttaatgcaactgaaacggtggaacgaacaaacgtccccaggatctgctcaaaagggaaaaggacagttgacctcggtcaatgtggacttctgggaacaatcactgggccaccccaatgtgaccaattcctagaattttcagccgatctaattattgagaggcgagaaggaagtgatgtctgttatcctgggaaattcgtgaatgaagaagctctgaggcaaattctcagggagtcaggcggaattgaaaaggaggcaatgggattcacatacagcggaataagaactaatggaacaaccagtacatgtaggagatcaggatcttcattctatgcagagatgaaatggctcctgtcaaacacagacaatgctgctttcccgcagatgactaagtcatacaaaaacacaaggaaagacccagctctgataatatgggggatccaccattccggatcaactacagaacagaccaagctatatgggagtggaaacaaactgataacagttgggagttctaattaccaacagtcctttgtaccgagtccaggagagagaccacaagtgaatggccaatctggaagaattgactttcattggctgatgctaaaccccaatgacacagtcactttcagtttcaatggggccttcatagctccagaccgtgcaagttttctgagagggaagtctatggggattcagagtggagtacaggttgatgccaattgtgaaggagattgctatcacagtggagggacaataataagtaatttgccctttcagaacataaatagcagggcagtagggaaatgtccgagatatgttaagcaagagagtctgctgctggcaacagggatgaagaatgttcccgaaattccaaaaggaagaggcctatttggtgctatagcgggtttcattgaaaatggatgggaaggtctgattgatgggtggtatggcttcaggcatcaaaatgcacaaggggagggaactgctgcagattacaaaagcacccaatcagcaattgatcaagtaacaggaaaattgaaccggcttattgaaaaaactaaccaacaatttgagttaatagacaatgaattcactgaggttgaaaagcaaattggcaatgtgataaattggaccagagattccatgacagaagtgtggtcctataacgctgaactcttggtagcaatggagaaccagcatacaattgatctgaccgactcagaaatgaacaaactatacgaacgagtgaagagactactgagagagaatgctgaagaagatggcactggttgcttcgaaatatttcacaagtgtgatgacgattgtatggccagtattagaaacaacacatatgatcacagcaagtacagggaagaggcaatgcaaaatagaatacagattgacccagtcaaactaagcagcggctacaaagatgtgatactttggtttagcttcggggcatcatgtttcatacttctggccattgcaatgggccttgtcttcat
>KF493206-A/chicken/Italy/910/2000-2000/01/24-4-(HA)
tcctggtattcgctctggtggcgatcattccgacaaatgcagacaaaatctgccttgggcatcatgccgtgtcaaacgggactaaagtaaacacattaactgaaagaggagtggaagtcgttaatgcaactgaaacggtggaacgaacaaacgtccccaggatctgctcaaaagggaaaaggacagttgacctcggtaaatgtggacttctgggaacaatcactgggccaccccaatgtgaccaattcctagaattttcagccgatctaattattgagaggcgagaaggaagtgatgtctgttatcctgggaaattcgtgaatgaagaagctctgaggcaaattctcagggagtcaggcggaattgacaaggaggcaatgggattcacatacagcggaataagaactaatggaacaaccagtacatgtaggaratcaggatcttcattctatgcagagatgaaatggctcctgtcaaacacagacaatgctgctttcccgcagatgattaagtcatacaaaaacacaaggaaagacccagctctgataatatgggggatccaccattccggatcaactacagaacagaccaagctatatgggagtggaaacaaactgataacagttgggagttctaattaccaacagtcctttgtaccgagtccaggaragagaccacaagtgaatggccaatctggaagaattgactttcattggctgatgctaaaccccaatgacacagtcactttcagtttcaatggggccttcatagctccagaccgtgcaagttttctgagagggaagtctatggggattcagagtggagtacaggttgatgccaattgtgaaggagattgctatcacagtggagggacaataataagtaatttgccctttcagaacataaatagcagggcagtagggaaatgtccgagatatgttaagcaagagagtctgctgctggcaacagggatgaagaatgttcccgaaattccaaaaggaagaggcctatttggtgctatagcgggtttcattgaaaatggatgggaaggtctgattgatgggtggtatggcttcaggcatcaaaatgcacaaggggagggaactgctgcagattacaaaagcacccaatcagcaattgatcaagtaacaggaaaattgaaccggcttatagaaaaaactaaccaacaatttgagttaatagacaatgaattcactgaggttgaaaagcaaattggcaatgtgataaattggaccagagattccatgacagaagtgtggtcctataacgctgaactcttggtagcaatggagaaccagcatacaattgatctgaccgactcagaaatgaacaaactatacgaacgagtgaagagactactgagagagaatgctgaagaagatggcactggttgcttcgaaatatttcacaagtgtgatgacgattgtatggccagtattagaaacaacacatatgatcacagcaagtacagggaagaggcaatgcaaaatagaatacagattgacccagtcaaactaagtagcggctacaaagatgtgatactttggtttagcttcggggcatcatgtttcatacttctggccattgcaatgggccttgtcttcat
>KF493293-A/chicken/Italy/914/2000-2000/01/26-4-(HA)
tcctggtattcgctctggtggcgatcattccgacaaatgcagacaaaatctgccttgggcatcatgccgtgtcaaacgggactaaagtaaacacattaactgaaagaggagtggaagtcgttaatgcaactgaaacggtggaacgaacaaacgtccccaggatctgctcaaaagggaaaaggacagttgacctcggtcaatgtggacttctgggaacaatcactgggccaccccaatgtgaccaattcctagaattttcagccgatctaattattgagaggcgagaaggaagtgatgtctgttatcctgggaaattcgtgaatgaagaagctctgaggcaaattctcagggagtcaggcggaattgacaaggaggcaatgggattcacatacagcggaataagaactaatggaacaaccagtacatgtaggagatcaggatcttcattctatgcagagatgaaatggctcctgtcaaacacagacaatgctgctttcccgcagatgactaagtcatacaaaaacacaaggaaagacccagctctgataatatgggggatccaccattccggatcaactacagaacagaccaagctatatgggagtggaaacaaactgataacagttgggagttctaattaccaacagtcctttgtaccgagtccaggagagagaccacaagtgaatggccaatctggaagaattgactttcattggctgatgctaaaccccaatgacacagtcactttcagtttcaatggggccttcatagctccagaccgtgcaagttttctgagagggaagtctatggggattcagagtggagtacaggttgatgccaattgtgaaggagattgctatcacagtggagggacaataataagtaatttgccctttcagaacataaatagcagggcagtagggaaatgtccgagatatgttaagcaagagagtctgctgctggcaacagggatgaagaatgttcccgaaattccaaaaggaagaggcctatttggtgctatagcgggtttcattgaaaatggatgggaaggtctgattgatgggtggtatggcttcaggcatcaaaatgcacaaggggagggaactgctgcagattacaaaagcacccaatcagcaattgatcaagtaacagggaaattgaaccggcttatagaaaaaactaaccaacaatttgagttaatagacaatgaattcactgaggttgaaaagcaaattggcaatgtgataaattggaccagagattccatgacagaagtgtggtcctataacgctgaactcttggtagcaatggagaaccagcatacaattgatctgaccgactcagaaatgaacaaactatacgaacgagtgaagagactactgagagagaatgctgaagaagatggcactggttgcttcgaaatatttcacaagtgtgatgacgattgtatggccagtattagaaacaacacatatgatcacagcargtacagggaagaggcaatgcaaaatagaatacagattgacccagtcaaactaagtagcggctacaaagatgtgatactttggtttagcttcggggcatcatgtttcatacttctggccattgcaatgggccttgtcttcat
>KF493295-A/chicken/Italy/925/2000-2000/02/02-4-(HA)
tcctggtwytcgctctggtggcgatcattccgacaaatgcagacaaaatctgccttgggcatcatgccgtgtcaaacgggactaaagtaaacacattaactgaaagaggagtggaagtcgttaatgcaactgaaacggtggaacgaacaaacgtccccaggatctgctcaaaagggaaaargacagttgacctcggtcaatgtggacttctgggaacaatcactgggccaccccaatgtgaccaattcctagaattttcagccgatctaattattgagaggcgagaaggaagtgatgtctgttatcctgggaaattcgtgaatgaagaagctctgaggcaaattctcagggagtcaggcggaattgacaaggaggcaatgggattcacatacagcggaataagaactaatggaacaaccagtacatgtaggagatcaggatcttcattctatgcagagatgaaatggctcctgtcaaacacagacaatgctgctttcccgcagatgactaagtcatacaaaaacacaaggaaagacccagctctgataatatgggggatccaccattccggatcaactacagaacagaccaagctatatgggagtggaaacaaactgataacagttgggagttctaattaccaacagtcctttgtaccgagtccaggagagagaccacaagtgaatggccaatctggaagaattgactttcattggctgatgctaaaccccaatgacacagtcactttcagtttcaatggggccttcatagctccaggccgtgcaagttttctgagagggaagtctatggggattcagagtggagtacaggttgatgccaattgtgaaggagattgctatcacagtggagggacaataataagtaatttgccctttcagaacataaatagcagggcagtagggaaatgtccgagatatgttaagcaagagagtctgctgctggcaacagggatgaagaatgttcccgaaattccaaaaggaagaggcctatttggtgctatagcgggtttcattgaaaatggatgggaaggtctgattgatgggtggtatggcttcaggcatcaaaatgcacaaggggagggaactgctgcagattacaaaagcacccaatcagcaattgatcaagtaacaggaaaattgaaccggcttattgaaaaaactaaccaacaatttgagttaatagacaatgaattcactgaggttgaaaagcaaattggcaatgtgataaattggaccagagattccatgacagaagtgtggtcctataacgctgaactcttggtagcaatggagaaccagcatacaattgatctgaccgactcagaaatgaacaaactatacgaacgagtgaagagactactgagagagaatgctgaagaagatggcactggttgcttcgaaatatttcacaagtgtgatgacgattgtatggccagtattagaaacaacacatatgatcacagcaagtacagggaagaggcaatgcaaaatagaatacagattgacccagtcaaactaagcagcggctacaaagatgtgatactttggtttagcttcggggcatcatgtttcatacttctggccattgctatgggccttgtcttcat
>KF493296-A/chicken/Italy/933/2000-2000/02/02-4-(HA)
tcctggtattcgctctggtggcgatcattccgacaaatgcagacaaaatctgccttgggcatcatgccgtgtcaaacgggactaaagtaaacacattaactgaaagaggagtggaagtcgttaatgcaactgaaacggtggaacgaacaaacgtccccaggatctgctcaaaagggaaaaggacagttgacctcggtcaatgtggrcttctgggaacaatcactgggccaccccaatgtgaccaattcctagaattttcagccgatctaattattgagaggcgagaaggaagtgatgtctgttatcctgggaaattcgtgaatgaagaagctctgaggcaaattctcagggagtcaggcggaattgacaaggaggcaatgggattcacatacagcggaataagaactaatggaacaaccagtacatgtaggaratcaggatcttcattctatgcagagatgaaatggctcctgtcaaacacagacaatgctgctttcccgcagatgactaagtcatacaaaaacacaaggaaagacccagctctgataatatgggggatccaccattccggatcaactacagaacagaccaagctatatgggagtggaaacaaactgataacagttgggagttctaattaccaacagtcctttgtaccgagtccaggagagagaccacaagtgaatggccaatctggaagaattgactttcattggctgatgctaaaccccaatgacacagtcactttcagtttcaatggggccttcatagctccagaccgtgcaagttttctgagagggaagtctatggggattcagagtggagtacaggttgatgccaattgtgaaggagattgctatcacagtggagggacaataataagtaatttgccctttcagaacataaatagcagggcagtagggaaatgtccgagatatgttaagcaagagagtctgctgctggcaacagggatgaagaatgttcccgaaattccaaaaggaagaggcctatttggtgctatagcgggtttcattgaaaatggatgggaaggtctgattgatgggtggtatggcttcaggcatcaaaatgcacaaggggagggaactgctgcagattacaaaagcacccaatcagcaattgatcaagtaacagggaaattgaaccggcttatagaaaaaactaaccaacaatttgagttaatagacaatgaattcactgaggttgaaaagcaaattggcaatgtgataaattggaccagagattccatgacagaagtgtggtcctataacgctgaactcttggtagcaatggagaaccagcatacaattgatctgaccgactcagaaatgaacaaactatacgaacgagtgaagagactactgagagagaatgctgaagaagatggcactggttgcttcgaaatatttcacaagtgtgatgacgattgtatggccagtattagaaacaacacatatgatcacagcaagtacagggaagaggcaatgcaaaatagaatacagattgacccagtcaaactaagtagcggctacaaagatgtgatactttggtttagcttcggggcatcatgtttcatacttctggccattgcaatgggccttgtcttcat
>KF493001-A/chicken/Italy/1081/1999-1999/04/02-7-(MP)
ctctctatcgtcccgtcaggccccctcaaagccgagatcgcgcagagacttgaagatgtctttgcagggaagaacaccgatctcgaggctctcatggaatggctaaagacaagaccaatcctgtcacctctgactaaggggattttggggtttgtgttcacgctcaccgtgcccagtgagcgaggactgcagcgtagacgctttgtccaaaatgccctaaatgggaatggagacccaaacaacatggacagggcagtcaaactgtacagaaagttgaaaagagagataacattccatggggctaaagaagttgcactcagctactcaaccggtgcacttgccagttgtatgggtctcatatacaacagaatgggaacggtgaccacggaagtggcttttggcctagtgtgtgccacctgtgagcagattgctgattcacagcatcggtcccacaggcagatggtaacaaccaccaatccactaatcaggcatgaaaacaggatggtgctggccagcactacggctaaggctatggagcagatggctgggtcgagtgagcaggcagcggaagccatggaggttgctagtcaggctaggcagatggtgcaggcgatgaggacaattggaactcatcctagctccagtgccggtctgaaagatgatcttcttgaaaatttgcaggcctaccagaaacggatgggagtgcaaatgcagcgattcaagtgatcctctcgttattgccgcaagtatcattgggatcttgcacttgatattgtggattcttgatcgtcttttcttcaaatgtatttatcgtcgccttaaatacggtttgaaaagagggccttctacggaaggagtgcctgagtctatgagggaagaatatcggcaggaacagcagagtgctgtggatgttgacg
>KF493084-A/chicken/Italy/4845/1999-1999/12/24-7-(MP)
ctctctatcgtcccgtcaggccccctcaaagccgagatcgcgcagagacttgaagatgtctttgcagggaagaacaccgatctcgaggctctcatggaatggctaaagacaagaccaatcctgtcacctctgactaaggggattttggggtttgtgttcacgctcaccgtgcccagtgagcgaggactgcagcgtagacgctttgtccaaaatgccctaaatgggaatggagacccaaacaacatggacagggcagtcaaactgtacagaaagttgaaaagagagataacattccatggggctaaagaagttgcactcagctactcaaccggtgcacttgccagttgtatgggtctcatatacaacagaatgggaacggtgaccacggaagtggcttttggcctagtgtgtgccacctgtgagcagattgctgattcacagcatcggtcccacaggcagatggcaacaaccaccaatccactaatcaggcatgaaaacaggatggtgctggccagcactacggctaaggctatggagcagatggctgggtcgagtgagcaggcagcggaagccatggaggttgctagtcaggctaggcagatggtgcaggcgatgaggacaattggaactcatcctagctccagtgccggtctgaaagatgatcttcttgaaaatttgcaggcctaccagaaacggatgggagtgcaaatgcagcgattcaagtgatcctctcgttatcgccgcaagtatcattgggatcttgcacttgatattgtggattcttgatcgtcttttcttcaaatgtatttatcgtcgccttaaatacggtttgaaaagagggccttctacggaaggagtgcctgagtctatgagggaagaatatcggcaggaacagcagagtgctgtggatgttgacg
>KF493086-A/chicken/Italy/4911/1999-1999/12/27-7-(MP)
ctctctatcgtcccgtcaggccccctcaaagccgagatcgcgcagagacttgaagatgtctttgcagggaagaacaccgatctcgaggctctcatggaatggctaaagacaagaccaatcctgtcacctctgactaaggggattttggggtttgtgttcacgctcaccgtgcccagtgagcgaggactgcagcgtagacgctttgtccaaaatgccctaaatgggaatggagacccaaacaacatggacagggcagtcaaactgtacagaaagttgaaaagagagataacattccatggggctaaagaagttgcactcagctactcaaccggtgcacttgccagttgtatgggtctcatatacaacagaatgggaacggtgaccacggaagtggcttttggcctagtgtgtgccacctgtgagcagattgctgattcacagcatcggtcccacaggcagatggcaacaaccaccaatccactaatcaggcatgaaaacaggatggtgctggccagcactacggctaaggctatggagcagatggctgggtcgagtgagcaggcagcggaagccatggaggttgctagtcaggctaggcagatggtgcaggcgatgaggacaattggaactcatcctagctccagtgccggtctgaaagatgatcttcttgaaaatttgcaggcctaccagaaacggatgggagtgcaaatgcagcgattcaagtgatcctctcgttatcgccgcaagtatcattgggatcttgcacttgatattgtggattcttgatcgtcttttcttcaaatgtatttatcgtcgccttaaatacggtttgaaaagagggccttctacggaaggagtgcctgagtctatgagggaagaatatcggcaggaacagcagagtgctgtggatgttgacg
>KF493122-A/chicken/Italy/5074/1999-1999/12/31-7-(MP)
ctctctatcgtcccgtcaggccccctcaaagccgagatcgcgcagagacttgaagatgtctttgcagggaagaacaccgatctcgaggctctcatggaatggctaaagacaagaccaatcctgtcacctctgactaaggggattttggggtttgtgttcacgctcaccgtgcccagtgagcgaggactgcagcgtagacgctttgtccaaaatgccctaactgggaatggagacccaaacaacatggacagggcagtcaaactgtacagaaagttgaaaagagagataacattccatggggctaaagaagttgcactcagctactcaaccggtgcacttgccagttgtatgggtctcatatacaacagaatgggaacggtgaccacggaagtggcttttggcctagtgtgtgccacctgtgagcagattgctgattcacagcatcggtcccacaggcagatggcaacaaccaccaatccactaatcaggcatgaaaacaggatggtgctggccagcactacggctaaggctatggagcagatggctgggtcgagtgagcaggcagcggaagccatggaggttgctagtcaggctaggcagatggtgcaggcgatgaggacaattggaactcatcctagctccagtgccggtctgaaagatgatcttcttgaaaatttgcaggcctaccagaaacggatgggagtgcaaatgcagcgattcaagtgatcctctcgttatcgccgcaagtatcattgggatcttgcacttgatattgtggattcttgatcgtcttttcttcaaatgtatttatcgtcgccttaaatacggtttgaaaagagggccttctacggaaggagtgcctgagtctatgagggaagaatatcggcaggaacagcagagtgctgtggatgttgacg
>KF493123-A/chicken/Italy/5079/1999-1999/12/30-7-(MP)
ctctctatcgtcccgtcaggccccctcaaagccgagatcgcgcagagacttgaagatgtctttgcagggaagaacaccgatctcgaggctctcatggaatggctaaagacaagaccaatcctgtcacctctgactaaggggattttggggtttgtgttcacgctcaccgtgcccagtgagcgaggactgcagcgtagacgctttgtccaaaatgccctaaatgggaatggagacccaaacaacatggacagggcagtcaaactgtacagaaagttgaaaagagagataacattccatggggctaaagaagttgcactcagctactcaaccggtgcacttgccagttgtatgggtctcatatacaacaaaatgggaacggtgaccacggaagtggcttttggcctagtgtgtgccacctgtgagcagattgctgattcacagcatcggtcccacaggcagatggcaacaaccaccaatccactaatcaggcatgaaaacaggatggtgctggccagcactacggctaaggctatggagcagatggctgggtcgagtgagcaggcagcggaagccatggaggttgctagtcaggctaggcagatggtgcaggcgatgaggacaattggaactcatcctagctccagtgccggtctgaaagatgatcttcttgaaaatttgcaggcctaccagaaacggatgggagtgcaaatgcagcgattcaagtgatcctctcgttatcgccgcaagtatcattgggatcttgcacttgatattgtggattcttgatcgtcttttcttcaaatgtatttatcgtcgccttaaatacggtttgaaaagagggccttctacggaaggagtgcctgagtctatgagggaagaatatcggcaggaacagcagagtgctgtggatgttgacg
>KF493124-A/chicken/Italy/5086/1999-1999/12/31-7-(MP)
ctctctatcgtcccgtcaggccccctcaaagccgagatcgcgcagagacttgaagatgtctttgcagggaagaacaccgatctcgaggctctcatggaatggctaaagacaagaccaatcctgtcacctctgactaaggggattttggggtttgtgttcacgctcaccgtgcccagtgagcgaggactgcagcgtagacgctttgtccaaaatgccctaaatgggaatggagacccaaacaacatggacagggcagtcaaactgtacagaaagttgaaaagagagataacattccatggggctaaagaagttgcactcagctactcaaccggtgcacttgccagttgtatgggtctcatatacaacagaatgggaacggtgaccacggaagtggcttttggcctagtgtgtgccacctgtgagcagattgctgattcacagcatcggtcccacaggcagatggcaacaaccaccaatccactaatcaggcatgaaaacaggatggtgctggccagcactacggctaaggctatggagcagatggctgggtcgagtgagcaggcagcggaagccatggaggttgctagtcaggctaggcagatggtgcaggcgatgaggacaattggaactcatcctagctccagtgccggtctgaaagatgatcttcttgaaaatttgcaggcctaccagaaacggatgggagtgcaaatgcagcgattcaagtgatcctctcgttatcgccgcaagtatcattgggatcttgcacttgatattgtggattcttgatcgtcttttcttcaaatgtatttatcgtcgccttaaatacggtttgaaaagagggccttctacggaaggagtgcctgagtctatgagggaagaatatcggcaggaacagcagagtgctgtggatgttgacg
>KF493364-A/chicken/Italy/1302/2000-2000/02/04-7-(MP)
ctctctatcgtcccgtcaggccccctcaaagccgagatcgcgcagagacttgaagatatctttgcagggaagaacaccgatctcgaggctctcatggaatggctaaagacaagaccaatcctgtcacctctgactaaggggattttggggtttgtgttcacgctcaccgtgcccagtgagcgaggactgcagcgtagacgctttgtccaaaatgccctaaatgggaatggagacccaaacaacatggacagggcagtcaaactgtacagaaagttgaaaagagagataacattccatggggctaaagaagttgcactcagctactcaaccggtgcacttgccagttgtatgggtctcatatacaacagaatgggaacggtgaccacggaagtggcttttggcctagtgtgtgccacctgtgagcagattgctgattcacagcatcggtcccacaggcagatggcaacaaccaccaatccactaatcaggcatgaaaacaggatggtgctggccagcactacggctaaggctatggagcagatggctgggtcgagtgagcaggcagcggaagccatggaggttgctagtcaggctaggcagatggtgcaggcgatgaggacaattggaactcatcctagctccagtgccggtctgaaagatgatcttcttgaaaatttgcaggcctaccagaaacggatgggagtgcaaatgcagcgattcaagtgatcctctcgttatcgccgcaagtatcattgggatcttgcacttgatattgtggattcttgatcgtcttttcttcaaatgtatttatcgtcgccttaaatacggtttgaaaagagggccttctacggaaggagtgcctgagtctatgagggaagaatatcggcaggaacagcagagtgctgtggatgttgacg
>KF493366-A/chicken/Italy/1592/2000-2000/03/01-7-(MP)
ctctctatcgtcccgtcaggccccctcaaagccgagatcgcgcagagacttgaagatgtctttgcagggaagaacaccgatctcgaggctctcatggaatggctaaagacaagaccaatcctgtcacctctgactaaggggattttggggtttgtgttcacgctcaccgtgcccagtgagcgaggactgcagcgtagacgctttgtccaaaatgccctaaatgggaatggagacccaaacaacatggacagggcagtcaaactgtacaaaaagttgaaaagagagataacattccatggggctaaagaagttgcactcagctactcaaccggtgcacttgccagttgtatgggtctcatatacaatagaatgggaacggtgaccacggaagtggcttttggcctagtgtgtgccacctgtgagcagattgctgattcacagcatcggtcccacaggcagatggcaacaaccaccaatccactaatcaggcatgaaaacaggatggtgctggccagcactacggctaaggctatggagcagatggctgggtcgagtgagcaggcagcggaagccatggaagttgctagtcaggctaggcagatggtgcaggcgatgaggacaattggaactcatcctagctccagtgccggtctgaaagatgatcttcttgaaaatttgcaggcctaccagaaacggatgggagtgcaaatgcagcgattcaagtgatcctctcgttatcgccgcaagtatcattgggatcttgcacttgatattgtggattcttgatcgtcttttcttcaaatgtatttatcgtcgccttaaatacggtttgaaaagagggccttctacggaaggagtgcctgagtctatgagggaagaatatcggcaggaacagcagagtgctgtggatgttgacg
>KF493190-A/chicken/Italy/161/2000-2000/01/05-7-(MP)
ctctctatcgtcccgtcaggccccctcaaagccgagatcgcgcagagacttgaagatgtctttgcagggaagaacaccgatctcgaggctctcatggaatggctaaagacaagaccaatcctgtcacctctgactaaggggattttggggtttgtgttcacgctcaccgtgcccagtgagcgaggactgcagcgtagacgctttgtccaaaatgccctaactgggaatggagacccaaacaacatggacagggcagtcaaactgtacagaaagttgaaaagagagataacattccatggggctaaagaagttgcactcagctactcaaccggtgcacttgccagttgtatgggtctcatatacaacagaatgggaacggtgaccacggaagtggcttttggcctagtgtgtgccacctgtgagcagattgctgattcacagcatcggtcccacaggcagatggcaacaaccaccaatccactaatcaggcatgaaaacaggatggtgctggccagcactacggctaaggctatggagcagatggctgggtcgagtgagcaggcagcggaagccatggaggttgctagtcaggctaggcagatggtgcaggcgatgaggacaattggaactcatcctagctccagtgccggtctgaaagatgatcttcttgaaaatttgcaggcctaccagaaacggatgggagtgcaaatgcagcgattcaagtgatcctctcgttatcgccgcaagtatcattgggatcttgcacttgatattgtggattcttgatcgtcttttcttcaaatgtatttatcgtcgccttaaatacggtttgaaaagagggccttctacggaaggagtgcctgagtctatgagggaagaatatcggcaggaacagcagagtgctgtggatgttgacg
>KF493367-A/chicken/Italy/1651/2000-2000/02/22-7-(MP)
ctctctatcgtcccgtcaggccccctcaaagccgagatcgcgcagagacttgaagatgtctttgyagggaagaacaccgatctcgaggctctcatggaatggctaaagacaagaccaatcctgtcacctctgactaaggggattttggggtttgtgttcacgctcaccgtgcccagtgagcgaggactgcagcgtagacgctttgtccaaaatgccctaaatgggaatggagacccaaacaacatggacagggcagtcaaactgtacagaaagttgaaaagagagataacattccatggggctaaagaagttgcactcagctactcaaccggtgcacttgccagttgtatgggtctcatatacaacagaatgggaacggtgaccacggaagtggcttttggcctagtgtgtgccacctgtgagcagattgctgattcacagcatcggtcccacaggcagatggcaacaaccaccaatccactaatcaggcatgaaaacaggatggtgctggccagcactacggctaaggctatggagcagatggctgggtcgagtgagcaggcagcggaagccatggaggttgctagtcaggctaggcagatggtgcaggcgatgaggacaattggaactcatcctagctccagtgccggtctgaaagatgatcttcttgaaaatttgcaggcctaccagaaacggatgggagtgcaaatgcagcgattcaagtgatcctctcgttatcgccgcaagtatcattgggatcttgcacttgatattgtggattcttgatcgtcttttcttcaaatgtatttatcgtcgccttaaatacggtttgaaaagagggccttctacggaaggagtgcctgagtctatgagggaagaatatcggcaggaacagcagagtgctgtggatgttgacg
>KF493381-A/chicken/Italy/1730/2000-2000/02/07-7-(MP)
ctctctatcgtcccgtcaggccccctcaaagccgagatcgcgcagagacttgaagatgtctttgcagggaagaacaccgatctcgaggctctcatggaatggctaaagacaagaccaatcctgtcacctctgactaaggggattttggggtttgtgttcacgctcaccgtgcccagtgagcgaggactgcagcgtagacgctttgtccaaaatgccctaaatgggaatggagacccaaacaacatggacagggcagtcaaactgtacagaaagttgaaaagagagataacattccatggggctaaagaagttgcactcagctactcaaccggtgcacttgccagttgtatgggtctcatatacaatagaatgggaacggtgaccacggaagtggcttttggcctagtgtgtgccacctgtgagcagattgctgattcacagcatcggtcccacaggcagatggcaacaaccaccaatccactaatcaggcatgaaaacaggatggtgctggccagcactacggctaaggctatggagcagatggctgggtcgagtgagcaggcagcggaagccatggaggttgctagtcaggctaggcagatggtgcaggcgatgaggacaattggaactcatcctagctccagtgccggtctgaaagatgatcttcttgaaaatttgcaggcctaccagaaacggatgggagtgcaaatgcagcgattcaagtgatcctctcgttatcgccgcaagtatcattgggatcttgcacttgatattgtggattcttgatcgtcttttcttcaaatgtatttatcgtcgccttaaatacggtttgaaaagagggccttctacggaaggagtgcctgagtctatgagggaagaatatcggcaggaacagcagagtgctgtggatgttgacg
>KF493439-A/chicken/Italy/1782/2000-2000/02/24-7-(MP)
ctctctatcgtcccgtcaggccccctcaaagccgagatcgcgcagagacttgaagatgtctttgcagggaagaacaccgatctcgaggctctcatggaatggctaaagacaagaccaatcctgtcacctctgactaaggggattttggggtttgtgttcacgctcaccgtgcccagtgagcgaggactgcagcgtagacgctttgtccaaaatgccctaaatgggaatggagacccaaacaacatggacagggcagtcaaactgtacagaaagttgaaaagagagataacattccatggggctaaagaagttgcactcagctactcaaccggtgcacttgccagttgtatgggtctcatatacaatagaatgggaacggtgaccacggaagtggcttttggcctagtgtgtgccacctgtgagcagattgctgattcacagcatcggtcccacaggcagatggcaacaaccaccaatccactaatcaggcatgaaaacaggatggtgctggccagcactacggctaaggctatggagcagatggctgggtcgagtgagcaggcagcggaagccatggaggttgctagtcaggctaggcagatggtgcaggcgatgaggacaattggaactcatcctagctccagtgccggtctgaaagatgatcttcttgaaaatttgcaggcctaccagaaacggatgggagtgcaaatgcagcgattcaagtgatcctctcgttatcgccgcaagtatcattgggatcttgcacttgatattgtggattcttgatcgtcttttcttcaaatgtatttatcgtcgccttaaatacggtttgaaaagagggccttctacggaaggagtgcctgagtctatgagggaagaatatcggcaggaacagcagagtgctgtggatgttgacg
>KF493440-A/chicken/Italy/1786/2000-2000/02/28-7-(MP)
ctctctatcgtcccgtcaggccccctcaaagccgagatcgcgcagagacttgaagatgtctttgcagggaagaacaccgatctcgaggctctcatggaatggctaaagacaagaccaatcctgtcacctctgactaaggggattttggggtttgtgttcacgctcaccgtgcccagtgagcgaggactgcagcgtagacgctttgtccaaaatgccctaaatgggaatggagacccaaacaacatggacagggcagtcaaactgtacagaaagttgaaaagagagataacattccatggggctaaagaagttgcactcagctactcaaccggtgcacttgccagttgtatgggtctcatatacaatagaatgggaacggtgaccacggaagtggcttttggcctagtgtgtgccacctgtgagcagattgctgattcacagcatcggtcccacaggcagatggcaacaaccaccaatccaytaatcaggcatgaaaacaggatggtgctggccagcactacggctaaggctatggagcagatggctgggtcgagtgagcaggcagcggaagccatggaggttgctagtcaggctaggcagatggtgcaggcgatgaggacaattggaactcatcctagctccagtgccggtctgaaagatgatcttcttgaaaatttgcaggcctaccagaaacggatgggagtgcaaatgcagcgattcaagtgatcctctcgttatcgccgcaagtatcattgggatcttgcacttgatattgtggattcttgatcgtcttttcttcaaatgtatttatcgtcgccttaaatacggtttgaaaagagggccttctacggaaggagtgcctgagtctatgagggaagaatatcggcaggaacagcagagtgctgtggatgttgacg
>KF493167-A/chicken/Italy/18/2000-2000/01/03-7-(MP)
ctctctatcgtcccgtcaggccccctcaaagccgagatcgcgcagagacttgaagatgtctttgcagggaagaacaccgatctcgaggctctcatggaatggctaaagacaagaccaatcctgtcacctctgactaaggggattttggggtttgtgttcacgctcaccgtgcccagtgagcgaggactgcagcgtagacgctttgtccaaaatgccctaaatgggaatggagacccaaacaacatggacagggcagtcaaactgtacagaaagttgaaaagagagataacattccatggggctaaagaagttgcactctgctactcaaccggtgcacttgccagttgtatgggtctcatatacaacagaatgggaacggtgaccacggaagtggcttttggcctagtgtgtgccacctgtgagcagattgctgattcacagcatcggtcccacaggcagatggcaacaaccaccaatccactaatcaggcatgaaaacaggatggtgctggccagcactacggctaaggctatggagcagatggctgggtcgagtgagcaggcagcggaagccatggaggttgctagtcaggctaggcagatggtgcaggcgatgaggacaattggaactcatcctagctccagtgccggtctgaaagatgatcttcttgaaaatttgcaggcctaccagaaacggatgggagtgcaaatgcagcgattcaagtgatcctctcgttatcgccgcaagtatcattgggatcttgcacttgatattgtggattcttgatcgtcttttcttcaaatgtatttatcgtcgccttaaatacggtttgaaaagagggccttctacggaaggagtgcctgagtctatgagggaagaatatcggcaggaacagcagagtgctgtggatgttgacg
>KF493442-A/chicken/Italy/1870/2000-2000/03/03-7-(MP)
ctctctatcgtcccgtcaggccccctcaaagccgagatcgcgcagagacttgaagatgtctttgcagggaagaacaccgatctcgaggctctcatggaatggctaaagacaagaccaatcctgtcacctctgactaaggggattttggggtttgtgttcacgctcaccgtgcccagtgagcgaggactgcagcgtagacgctttgtccaaagtgccctaaatgggaatggagacccaaacaacatggacagggcagtcaaactgtacaaaaagttgaaaagagagataacattccatggggctaaagaagttgcactcagctactcaaccggtgcacttgccagttgtatgggtctcatatacaatagaatgggaacggtgaccacggaagtggcttttggcctagtgtgtgccacctgtgagcagattgctgattcacagcatcggtcccacaggcagatggcaacaaccaccaatccactaatcaggcatgaaaacaggatggtgctggccagcactacggctaaggctatggagcagatggctgggtcgagtgagcaggcagcggaagccatggaagttgctagtcaggctaggcagatggtgcaggcgatgaggacaattggaactcatcctagctccagtgccggtctgaaagatgatcttcttgaaaatttgcaggcctaccagaaacggatgggagtgcaaatgcagcgattcaagtgatcctctcgttatcgccgcaagtatcattgggatcttgcacttgatattgtggattcttgatcgtcttttcttcaaatgtatttatcgtcgccttaaatacggtttgaaaagagggccttctacggaaggagtgcctgagtctatgagggaagaatatcggcaggaacagcagartgctgtggatgttgacg
>KF493443-A/chicken/Italy/1875/2000-2000/03/03-7-(MP)
ctctctatcgtcccgtcaggccccctcaaagccgagatcgcgcagagacttgaagatgtctttgcagggaagaacaccgatctcgaggctctcatggaatggctaaagacaagaccaatcctgtcacctctgactaaggggattttggggtttgtgttcacgctcaccgtgcccagtgagcgaggactgcagcgtagacgctttgtccaaaatgccctaaatgggaatggagacccaaacaacatggacagggcagtcaaactgtacaaaaagttgaaaagagagataacattccatggggctaaagaagttgcactcagctactcaaccggtgcacttgccagttgtatgggtctcatatacaatagaatgggaacggtgaccacggaagtggcttttggcctagtgtgtgccacctgtgagcagattgctgattcacagcatcggtcccacaggcagatggcaacaaccaccaatccactaatcaggcatgaaaacaggatggtgctggccagcactacggctaaggctatggagcagatggctgggtcgagtgagcaggcagcggaagccatggaagttgctagtcaggctaggcagatggtgcaggcgatgaggacaattggaactcatcctagctccagtgccggtctgaaagatgatcttcttgaaaatttgcaggcctaccagaaacggatgggagtgcaaatgcagcgattcaagtgatcctctcgttatcgccgcaagtatcattgggatcttgcacttgatattgtggattcttgatcgtcttttcttcaaatgtatttatcgtcgccttaaatacggtttgaaaagagggccttctacggaaggagtgcctgagtctatgagggaagaatatcggcaggaacagcagagtgctgtggatgttgacg
>KF493444-A/chicken/Italy/2021/2000-2000/03/06-7-(MP)
ctctctatcgtcccgtcaggccccctcaaagccgagatcgcgcagagacttgaagatgtctttgcagggaagaacaccgatctcgaggctctcatggaatggctaaagacaagaccaatcctgtcacctctgactaaggggattttggggtttgtgttcacgctcaccgtgcccagtgagcgaggactgcagcgtagacgctttgtccaaaatgccctaaatgggaatggagacccaaacaacatggacagggcagtcaaactgtacagaaagttgaaaagagagataacattccatggggctaaagaagttgcactcagctactcaaccggtgcacttgccagttgtatgggtctcatatacaacagaatgggaacggtgaccacggaagtggcttttggcctagtgtgtgccacctgtgagcagattgctgattcacagcatcggtcccacaggcagatggcaacaaccaccaatccactaatcaggcatgaaaacaggatggtgctggccagcactacggctaaggctatggagcagatggctgggtcgagtgagcaggcagcggaagccatggaggttgctagtcaggctaggcagatggtgcaggcgatgaggacaattggaactcatcctagctccagtgccggtctgaaagatgatcttcttgaaaatttgcaggcctaccagaaacggatgggagtgcaaatgcagcgattcaagtgatcctctcgttatcgccgcaagtatcattgggatcttgcacttggtattgtggattcttgatcgtcttttcttcaaatgtatttatcgtcgccttaaatacggtttgaaaagagggccttctacgaaaggagtgcctgagtctatgagggaagaatatcggcaggaacagcagagtgctgtggatgttgacg
>KF493268-A/chicken/Italy/501/2000-2000/01/20-7-(MP)
ctctctatcgtcccgtcaggccccctcaaagccgagatcgcgcagagacttgaagatgtctttgcagggaagaacaccgatctcgaggctctcatggaatggctaaagacaagaccaatcctgtcacctctgactaaggggattttggggtttgtgttcacgctcaccgtgcccagtgagcgaggactgcagcgtagacgctttgtccaaaatgccctaaatgggaatggagacccaaacaacatggacagggcagtcaaactgtacagaaagttgaaaagagagataacattccatggggctaaagaagttgcactcagctactcaaccggtgcacttgccagttgtatgggtctcatatacaacagaatgggaacggtgaccacggaagtggcttttggcctagtgtgtgccacctgtgagcagattgctgattcacagcatcggtcccacaggcagatggcaacaaccaccaatccactaatcaggcatgaaaacaggatggtgttggccagcactacggctaaggctatggagcagatggctgggtcgagtgagcaggcagcggaagccatggaggttgctagtcaggctaggcagatggtgcaggcgatgaggacaattggaactcatcctagctccagtgccggtctgaaagatgatcttcttgaaaatttgcaggcctaccagaaacggatgggagtgcaaatgcagcgattcaagtgatcctctcgttatcgccgcaagtatcattgggatcttgcacttgatattgtggattcttgatcgtcttttcttcaaatgtatttatcgtcgccttaaatacggtttgaaaagagggccttctacggaaggagtgcctgagtctatgagggaagaatatcggcaggaacagcagagtgctgtggatgttgacg
>KF493270-A/chicken/Italy/522/2000-2000/01/20-7-(MP)
ctctctatcgtcccgtcaggccccctcaaagccgagatcgcgcagagacttgaagatgtctttgcagggaagaacaccgatctcgaggctctcatggaatggctaaagacaagaccaatcctgtcacctctgactaaggggattttggggtttgtgttcacgctcaccgtgcccagtgagcgaggactgcagcgtagacgctttgtccaaaatgccctaaatgggaatggagacccaaacaacatggacagggcagtcaaactgtacagaaagttgaaaagagagataacattccatggggctaaagaagttgcactcagctactcaaccggtgcacttgccagttgtatgggtctcatatacaacagaatgggaacggtgaccacggaagtggcttttggcctagtgtgtgccacctgtgagcagattgctgattcacagcatcggtcccacaggcagatggcaacaaccaccaatccactaatcaggcatgaaaacaggatggtgctggccagcactacggctaaggctatggagcagatggctgggtcgagtgagcaggcagcggaagccatggaggttgctagtcaggctaggcagatggtgcaggcgatgaggacaattggaactcatcctagctccagtgccggtctgaaagatgatcttcttgaaaatttgcaggcctaccagaaacggatgggagtgcaaatgcagcgattcaagtgatcctctcgttatcgccgcaagtatcattgggatcttgcacttgatattgtggattcttgatcgtcttttcttcaaatgtatttatcgtcgccttaaatacggtttgaaaagagggccttctacggaaggagtgcctgagtctatgagggaagaatatcggcaggaacagcagagtgctgtggatgttgacg
>KF493271-A/chicken/Italy/557/2000-2000/01/14-7-(MP)
ctctctatcgtcccgtcaggccccctcaaagccgagatcgcgcagagacttgaagatgtctttgcagggaagaacaccgatctcgaggctctcatggaatggctaaagacaagaccaatcctgtcacctctgactaaggggattttggggtttgtgttcacgctcaccgtgcccagtgagcgaggactgcagcgtagacgctttgtccaaaatgccctaaatgggaatggagacccaaacaacatggacagggcagtcaaactgtacagaaagttgaaaagagagataacattccatggggctaaagaagttgcactcagctactcaaccggtgcacttgccggttgtatgggtctcatatacaacagaatgggaacggtgaccacggaagtggcttttggcctagtgtgtgccacctgtgagcagattgctgattcacagcatcggtcccacaggcagatggcaacaaccaccaatccactaatcaggcatgaaaacaggatggtgctggccagcactacggctaaggctatggagcagatggctgggtcgagtgagcaagcagcggaagccatggaggttgctagtcaggctaggcagatggtgcaggcgatgaggacaattggaactcatcctagctccagtgccggtctgaaagatgatcttcttgaaaaattgcaggcctaccagaaacggatgggagtgcaaatgcagcgattcaagtgatcctctcgttatcgccgcaagtatcattgggatcttgcacttgatattgtggattcttgatcgtcttttcttcaaatgtatttatcgtcgccttaaatacggtttgaaaagagggccttctacggaaggagtgcctgagtctatgagggaagaatatcggcaggaacagcagagtgctgtggatgttgacg
>KF493276-A/chicken/Italy/662/2000-2000/01/20-7-(MP)
ctctctatcgtcccgtcaggccccctcaaagccgagatcgcgcagagacttgaagatgtctttgcagggaagaacaccgatctcgaggctctcatggaatggctaaagacaagaccaatcctgtcacctctgactaaggggattttggggtttgtgttcacgctcaccgtgcccagtgagcgaggactgcagcgtagacgctttgtccaaaatgccctaactgggaatggagacccaaacaacatggacagggcagtcaaactgtacagaaagttgaaaagagagataacattccatggggctaaagaagttgcactcagctactcaaccggtgcacttgccagttgtatgggtctcatatacaacagaatgggaacggtgaccacggaagtggcttttggcctagtgtgtgccacctgtgagcagattgctgattcacagcatcggtcccacaggcagatggcaacaaccaccaatccactaatcaggcatgaaaacaggatggtgctggccagcactacggctaaggctatggagcagatggctgggtcgagtgagcaggcagcggaagccatggaggttgctagtcaggctaggcagatggtgcaggcgatgaggacaattggaactcatcctagctccagtgccggtctgaaagatgatcttcttgaaaatttgcaggcctaccagaaacggatgggagtgcaaatgcagcgattcaagtgatcctctcgttatcgccgcaagtatcattgggatcttgcacttgatattgtggattcttgatcgtcttttcttcaaatgtatttatcgtcgccttaaatacggtttgaaaagagggccttctacggaaggagtgcctgagtctatgagggaagaatatcggcaggaacagcagagtgctgtggatgttgacg
>KF493168-A/chicken/Italy/78/2000-2000/01/04-7-(MP)
ctctctatcgtcccgtcaggccccctcaaagccgagatcgcgcagagacttgaagatgtctttgcagggaagaacaccgatctcgaggctctcatggaatggctaaagacaagaccaatcctgtcacctctgactaaggggattttggggtttgtgttcacgctcaccgtgcccagtgagcgaggactgcagcgtagacgctttgtccaaaatgccctaaatgggaatggagacccaaacaacatggacagggcagtcaaactgtacagaaagttgaaaagagagataacattccatggggctaaagaagttgcactcagctactcaaccggtgcacttgccagttgtatgggtctcatatacaacagaatgggaacggtgaccacggaagtggcttttggcctagtgtgtgccacctgtgagcagattgctgattcacagcatcggtcccacaggcagatggcaacaaccaccaatccactaatcaggcatgaaaacaggatggtgctggccagcactacggctaaggctatggagcagatggctgggtcgagtgagcaggcagcggaagccatggaggttgctagtcaggctaggcagatggtgcaggcgatgaggacaattggaactcatcctagctccagtgccggtctgaaagatgatcttcttgaaaatttgcaggcctaccagaaacggatgggagtgcaaatgcagcgattcaagtgatcctctcgttatcgccgcaagtatcattgggatcttgcacttgatattgtggattcttgatcgtcttttcttcaaatgtatttatcgtcgccttaaatacggtttgaaaagagggccttctacggaaggagtgcctgagtctatgagggaagaatatcggcaggaacagcagagtgctgtggatgttgacg
>KF493278-A/chicken/Italy/797/2000-2000/01/31-7-(MP)
ctctctatcgtcccgtcaggccccctcaaagccgagatcgcgcagagacttgaagatgtctttgcagggaagaacaccgatctcgaggctctcatggaatggctaaagacaagaccaatcctgtcacctctgactaaggggattttggggtttgtgttcacgctcaccgtgcccagtgagcgaggactgcagcgtagacgctttgtccaaaatgccctaaatgggaatggagacccaaacaacatggacagggcagtcaaactgtacagaaagttgaaaagagagataacattccatggggctaaagaagttgcactcagctactcaaccggtgcacttgccagttgtatgggtctcatatacaacaaaatgggaacggtgaccacggaagtggcttttggcctagtgtgtgccacctgtgagcagattgctgattcacagcatcggtcccacaggcagatggcaacaaccaccaatccactaatcaggcatgaaaacaggatggtgctggccagcactacggctaaggctatggagcagatggctgggtcgagtgagcaggcagcggaagccatggaggttgctagtcaggctaggcagatggtgcaggcgatgaggacaattggaactcatcctagctccagtgccggtctgaaagatgatcttcttgaaaatttgcaggcctaccagaaacggatgggagtgcaaatgcagcgattcaagtgatcctctcgttatcgccgcaagtatcattgggatcttgcacttgatattgtggattcttgatcgtcttttcttcaaatgtatttatcgtcgccttaaatacggtttgaaaagagggccttctacggaaggagtgcccgagtctatgagggaagaatatcggcaggaacagcagagtgctgtggatgttgacg
>KF493279-A/chicken/Italy/910/2000-2000/01/24-7-(MP)
ctctctatcgtcccgtcaggccccctcaaagccgagatcgcgcagagacttgaagatgtctttgcagggaagaacaccgatctcgaggctctcatggaatggctaaagacaagaccaatcctgtcacctctgactaaggggattttggggtttgtgttcacgctcaccgtgcccagtgagcgaggactgcagcgtagacgctttgtccaaaatgccctaaatgggaatggagacccaaacaacatggacaaggcagtcaaactgtacagaaagttgaaaagagagataacattccatggggctaaagaaattgcactcagctactcaaccggtgcacttgccagttgtatgggtctcatatacaacagaatgggaacggtgaccacggaagtggcttttggcctagtgtgtgccacctgtgagcagattgctgattcacagcatcggtcccacaggcagatggcaacaaccaccaatccactaatcaggcatgaaaacaggatggtgctggccagcactacggctaaggctatggagcagatggctgggtcgagtgagcaggcagcggaagccatggaggttgctagtcaggctaggcagatggtgcaggcgatgaggacaattggaactcatcctagctccagtgccggtctgaaagatgatcttcttgaaaatttgcaggcctaccagaaacggatgggagtgcaaatgcagcgattcaagtgatcctctcgttatcgccgcaagtatcattgggatcttgcacttgatattgtggattcttgatcgtcttttcttcaaatgtatttatcgtcgccttaaatacggtttgaaaagagggccttctacggaaggagtgcctgagtctatgagggaagaatatcggcaggaacagcagagtgctgtggatgttgacg
>KF493313-A/chicken/Italy/925/2000-2000/02/02-7-(MP)
ctctctatcgtcccgtcaggccccctcaaagccgagatcgcgcagagacttgaagatgtctttgcagggaagaacaccgatctcgaggctctcatggaatggctaaagacaagaccaatcctgtcacctctgactaaggggattttggggtttgtgttcacgctcaccgtgcccagtgagcgaggactgcagcgtagacgctttgtccaaaatgccctaaatgggaatggagacccaaacaacatggacagggcagtcaaactgtacagaaagttgaaaagagagataacattccatggggctaaagaagttgcactcagctactcaaccggtgcacttgccagttgtatgggtctcatatacaacagaatgggaacggtgaccacggaagtggcttttggcctagtgtgtgccacctgtgagcagattgctgattcacagcatcggtcccacaggcagatggcaacaaccaccaatccactaatcaggcatgaaaacaggatggtgctggccagcactacggctaaggctatggagcagatggctgggtcgagtgagcaggcagcggaagccatggaggttgctagtcaggctaggcagatggtgcaggcgatgaggacaattggaactcatcctagctccagtgccggtctgaaagatgatcttcttgaaaatttgcaggcctaccagaaacggatgggagtgcaaatgcagcgattcaagtgatcctctcgttatcgccgcaagtatcattgggatcttgcacttgatattgtggattcttgatcgtcttttcttcaaatgtatttatcgtcgccttaaatacggtttgaaaagagggccttctacggaaggagtgcctgagtctatgagggaagaatatcggcaggaacagcagagtgctgtggatgttgacg
>KF493314-A/chicken/Italy/933/2000-2000/02/02-7-(MP)
ctctctatcgtcccgtcaggccccctcaaagccgagatcgcgcagagacttgaagatgtctttgcagggaagaacaccgatctcgaggctctcatggaatggctaaagacaagaccaatcctgtcacctctgactaaggggattttggggtttgtgttcacgctcaccgtgcccagtgagcgaggactgcagcgtagacgctttgtccaaaatgccctaaatgggaatggagacccaaacaacatggacagggcagtcaaactgtacagaaagttgaaaagagagataacattccatggggctaaagaagttgcactcagctactcaaccggtgcacttgccagttgtatgggtctcatatacaacagaatgggaacggtgaccacggaagtggcttttggcctagtgtgtgccacctgtgagcagattgctgattcacagcatcggtcccacaggcagatggcaacaaccaccaatccactaatcaggcatgaaaacaggatggtgctggccagcactacggctaaggctatggagcagatggctgggtcgagtgagcaggcagcggaagccatggaggttgctagtcaggctaggcagatggtgcaggcgatgaggacaattggaactcatcctagctccagtgccggtctgaaagatgatcttcttgaaaatttgcaggcctaccagaaacggatgggagtgcaaatgcagcgattcaagtgatcctctcgttatcgccgcaagtatcattgggatcttgcacttgatattgtggattcttgatcgtcttttcttcaaatgtatttatcgtcgccttaaatacggtttgaaaagagggccttctacggaaggagtgcctgagtctatgagggaagaatatcggcaggaacagcagagtgctgtggatgttgacg
>KF493000-A/chicken/Italy/1081/1999-1999/04/02-6-(NA)
tgaatccaaatcagaagataataaccattggatcaatctgtatggtaattggaatagtcagcttgatgttgcaaattgggaacataatctcaatatgggttagccattcaattcagacagggaatcaataccagcctgaaccatgcaaccaaagcataacttcggtgacattagcgggcaattcatctctttgccctattagtgggtgggctatatacagtaaggataacggtataagaattggttccaagggggatgtatttgttataagagagccatttatctcatgctcccacttggaatgcagaaccttctttttgactcagggagctctgttgaatgacaagcattctaatgggaccgtcaaagatagaagcccttacagaaccttgatgagttgtcccgtgggtgaagccccttccccatacaactcaaggtttgagtctgttgcttggtcggcaagtgcttgtcatgatggcatcagttggttgacaattggaatttctggtcccgacaatggggctgtggctgtattgaaatacaatggtataataacggacactatcaagagttggagaaacaacattttgagaactcaagaatccgaatgtgcatgtgtaaatggctcttgctttactgtaatgaccgatggaccgagtaatgggcaggcctcatacaagatcttcaagatagaaaaaggaaaagtagttaaatcagttgaattgaatgcccctaattatcactacgaggagtgctcctgttatcctgatgcaggcgaaatcatgtgtgtgtgcagggataactggcatggctcgaatcggccgtgggtatctttcaatcaaaatctggagtatcaaataggatatatatgcagtggagttttcggagacaatccacgccccaatgatggaacaggcagttgcggtccgatgtcctctaacggggcatatggagtaaaagggttttcatttaaatacggcaatggtgtttggatcggaagaacaaaaagcactagttccagaagcggctttgagatgatttgggatccgaatgggtggactgaaacggacagtagcttctcagtgaagcaagacatcgtagcaataactgactggtcaggatatagcgggagttttgtccagcatccagaactgacaggattagattgcatgagaccttgtttctgggttgagctaatcagagggcggcccaaagagaacacaatttggactagtgggagcagcatatccttttgtggtgtaaatagtgacactgtg
>KF493081-A/chicken/Italy/4845/1999-1999/12/24-6-(NA)
tgaatccaaatcagaagataataaccattggatcaatctgtatggtaattggaatagtcagcttgatgttgcaaattgggaacataatctcaatatgggttagccattcaattcagacagggaaccagtaccagcctgaaccatgcaaccaaagcataacttcggtgacattagcgggcaattcatctctttgccctattagtgggtgggctatatacagtaaggataacggtataagaattggttccaagggggatgtatttgttataagagagccgtttatctcatgctcccacttggaatgcagaaccttctttttgactcagggagctctgttgaatgacaagcattctaatgggaccgtcaaagatagaagcccttacagaaccttgatgagttgtcccgtgggtgaagccccttccccatacaactcaaagtttgagtctgttgcttggtcggcaagtgcttgtcatgatggcatcagttggttgacaattggaatttctggtcccgacaatggggctgtggctgtattgaaatacaatggtataataacggacactatcaagagttggagaaacaacattctgagaactcaagaatccgaatgtgcatgtgtaaatggctcttgctttactgtaatgaccgatggaccgagtaatgggcaggcctcatacaagatcttcaagatagaaaaaggaaaagtagtcaaatcagttgaattgaatgcccctaattatcactacgaggagtgctcctgttatcctgatgcaggcgaaatcatgtgtgtgtgcagggataactggcatggctcgaatcggccgtgggtatctttcaatcaaaatctggagtatcaaataggatatatatgcagtggagttttcggagacaatccacgccccaatgatggaacaggcagttgcggtccgatgtcctctaacggggcatatggagtaaaagggttttcatttaaatacggcaatggtgtttggatcggaagaacaaaaagcactagttccagaagcggctttgagatgatttgggatccgaatgggtggactgaaacggacagtagcttctcagtgaagcaagacatcgtagcaataactgactggtcaggatatagcgggagttttgtccagcatccagaactgacaggattagattgcatgagaccttgtttctgggttgagctaatcagagggcggcccaaagagaacacaatttggactagtgggagtagcatatccttttgtggtgtaaatagtgacactgtg
>KF493083-A/chicken/Italy/4911/1999-1999/12/27-6-(NA)
tgaatccaaatcagaagataataaccattggatcaatctgtatggtaattggaatagtcagcttgatgttgcaaattgggaacataatctcaatatgggttagccattcaattcagacagggaaccagtaccagcctgaaccatgcaaccaaagcataacttcggtgacattagcgggcaattcatctctttgccctattagtgggtgggctatatacagtaaggataacggtataagaattggttccaagggggatgtatttgttataagagagccgtttatctcatgctcccacttggaatgcagaaccttctttttgactcagggagctctgttgaatgacaagcattctaatgggaccgtcaaagatagaagcccttacagaaccttgatgagttgtcccgtgggtgaagccccctccccatacaactcaaagtttgagtctgttgcttggtcggcaagtgcttgtcatgatggcatcagttggttgacaattggaatttctggtcccgacaatggggctgtggctgtattgaaatacaatggtataataacggacactatcaagagttggagaaacaacattctgagaactcaagaatccgaatgtgcatgtgtaaatggctcttgctttactgtaatgaccgatggaccgagtaatgggcaggcctcatacaagatcttcaagatagaaaaaggaaaagtagttaaatcagttgaattgaatgcccctaattatcactacgaggagtgctcctgttatcctgatgcaggcgaaatcatgtgtgtgtgcagggataactggcatggctcgaatcggccgtgggtatctttcaatcaaaatctggagtatcaaataggatatatatgcagtggagttttcggagacaatccacgccccaatgatggaacaggcagttgcggtccgatgtcctctaacggggcatatggagtaaaagggttttcatttaaatacggcaatggtgtttggatcggaagaacaaaaagcactagttccagaaacggctttgagatgatttgggatccgaatgggtggactgaaacggacagtagcttctcagtgaagcaagacatcgtagcaataactgactggtcaggatatagcgggagttttgtccagcatccagaactgacaggattagattgcatgagaccttgtttctgggttgagctaatcagagggcggcccaaagagaacacaatttggactagtgggagtagcatatccttttgtggtgtaaatagtgacactgtg
>KF493117-A/chicken/Italy/5074/1999-1999/12/31-6-(NA)
tgaatccaaatcagaagataataaccattggatcaatctgtatggtaattggaatagtcagcttgatgttgcaaattgggaacataatctcaatatgggttagccattcaattcagacagggaaccagtaccagcctgaaccatgcaaccaaagcataacttcggtgacattagcgggcaattcatctctttgccctattagtgggtgggctatatacagtaaggataacggtataagaattggttccaagggggatgtatttgttataagagagccgtttatctcatgctcccacttggaatgcagaaccttctttttgactcagggagctctgttgaatgacaagcattctaatgggaccgtcaaagatagaagcccttacagaaccttgatgagttgtcccgtgggtgaagccccttccccatacaactcaaagtttgagtctgttgcttggtcggcaagtgcttgtcatgatggcatcagttggttgacaattggaatttctggtcccgacaatggggctgtggctgtattgaaatacaatggtataataacggacactatcaagagttggagaaacaacattctgagaactcaagaatccgaatgtgcatgtgtaaatggctcttgctttactgtaatgaccgatggaccgagtaatgggcaggcctcatacaagatcttcaagatagaaaaaggaaaagtagttaaatcagttgaattgaatgcccctaattatcactacgaggagtgctcctgttatcctgatgcaggcgaaatcatgtgtgtgtgcagggataactggcatggctcgaatcggccgtgggtatctttcaatcaaaatctggagtatcaaataggatatatatgcagtggagttttcggagacaatccacgccccaatgatggaacaggcagttgcggtccgatgtcctctaacggggcatatggagtaaaagggttttcatttaaatacggcaatggtgtttggatcggaagaacaaaaagcactagttccagaagcggctttgagatgatttgggatccgaatgggtggactgaaacggacagtagcttctcagtgaagcaagacatcgtagcaataactgactggtcaggatatagcgggagttttgtccagcatccagaactgacaggattagattgcatgagaccttgtttctgggttgagctaatcagagggcggcccaaagagaacacaatttggactagtgggagtagcatatccttttgtggtgtaaatagtgacactgtg
>KF493118-A/chicken/Italy/5079/1999-1999/12/30-6-(NA)
tgaatccaaatcagaagataataaccattggatcaatctgtatggtaattggaatagtcagcttgatgttgcaaattgggaacataatctcaatatgggttagccattcaattcagacagggaaccagtaccagcctgaaccatgcaaccaaagcataacttcggtgacattagcgggcaattcatctctttgccctattagtgggtgggctatatacagtaaggataacggtataagaattggttccaagggggatgtatttgttataagagagccgtttatctcatgctcccacttggaatgcagaaccttctttttgactcagggagctctgttgaatgacaagcattctaatgggaccgtcaaagatagaagcccttacagaaccttgatgagttgtcccgtgggtgaagccccttccccatacaactcaaagtttgagtctgttgcttggtcggcaagtgcttgtcatgatggcatcagttggttgacaattggaatttctggtcccgacaatggggctgtggctgtattgaaatacaatggtataataacggacactatcaagagttggagaaacaacattctgagaactcaagaatccgaatgtgcatgtgtaaatggctcttgctttactgtaatgaccgatggaccgagtaatgggcaggcctcatacaagatcttcaagatagaaaaaggaaaagtagttaaatcagttgaattgaatgcccctaattatcactacgaggagtgctcctgttatcctgatgcaggcgaaatcatgtgtgtgtgcagggataactggcatggctcgaatcggccgtgggtatctttcaatcaaaatctggagtatcaaataggatatatatgcagtggagttttcggagacaatccacgccccaatgatggaacaggcagttgcggtccgatgtcctctaacggggcatatggagtaaaagggttttcatttaaatacggcaatggtgtttggatcggaagaacaaaaagcactagttccagaagcggctttgagatgatttgggatccgaatgggtggactgaaacggacagtagcttctcagtgaagcaagacatcgtagcaataactgactggtcaggatatagcgggagttttgtccagcatccagaactgacaggattagattgcatgagaccttgtttctgggttgagctaatcagagggcggcccaaagagaacacaatttggactagtgggagtagcatatccttttgtggtgtaaatagtgacactgtg
>KF493119-A/chicken/Italy/5086/1999-1999/12/31-6-(NA)
tgaatccaaatcagaagataataaccattgggtcaatctgtatggtaattggaatagtcagcttgatgttgcaaattgggaacataatctcaatatgggttagccattcaattcagacagggaaccagtaccagcctgaaccatgcaaccaaagcataacttcggtgacattagcgggcaattcatctctttgccctattagtgggtgggctatatacagtaaggataacggtataagaattggttccaaaggggatgtatttgttataagagagccgtttatctcatgctcccacttggaatgcagaaccttctttttgactcagggagctctgttgaatgacaagcattctaatgggaccgtcaaagatagaagcccttacagaaccttgatgagttgtcccgtgggtgaagccccttccccatacaactcaaagtttgagtctgttgcttggtcggcaagtgcttgtcatgatggcatcagttggttgacaattggaatttctggtcccgacaatggggctgtggctgtattgaaatacaatggtataataacggacactatcaagagttggagaaacaacattctgagaactcaagaatccgaatgtgcatgtgtaaatggctcttgctttactgtaatgaccgatggaccgagtaatgggcaggcctcatacaagatcttcaagatagaaaaaggaaaagtagttaaatcagttgaattgaatgcccctaattatcactacgaggagtgctcctgttatcctgatgcaggcgaaatcatgtgtgtgtgcagggataactggcatggctcgaatcggccgtgggtatctttcaatcaaaatctggagtatcaaataggatatatatgcagtggagttttcggagacaatccacgccccaatgatggaacaggcagttgcggtccgatgtcctctaacggggcatatggagtaaaagggttttcatttaaatacggcaatggtgtttggatcggaagaacaaaaagcactagttccagaagcggctttgagatgatttgggatccgaatgggtggactgaaacggacagtagcttctcagtgaagcaagacatcgtagcaataactgactggtcaggatatagcgggagttttgtccagcatccagaactgacaggattagattgcatgagaccttgtttctgggttgagctaatcagagggcggcccaaagagaacacaatttggactagtgggagtagcatatccttttgtggtgtaaatagtgacactgtg
>KF493358-A/chicken/Italy/1302/2000-2000/02/04-6-(NA)
tgaatccaaatcagaagataataaccattggatcaatctgtatggtaattggaatagtcagcttgatgttgcaaattgggaacataatctcaatatgggttagccattcaattcagacagggaaccagtgccagcctgaaccatgcaaccaaagcataacttcggtgacattagcgggcaattcatctctttgccctattagtgggtgggctatatacagtaaggataacggtataagaattggttccaaaggggatgtatttgttataagagagccgtttatctcatgctcccacttggaatgcagaaccttctttttgactcagggagctctgttgaatgacaagcattctaatgggaccgtcaaagatagaagcccttacagaaccttgatgagttgtcccgtgggtgaagccccttccccatacaactcaaagtttgagtctgttgcttggtcggcaagtgcttgtcatgatggcatcagttggttgacaattggaatttctggtcccgacaatggggctgtggctgtattgaaatacaatggtataataacggacactatcaagagttggagaaacaacattctgagaactcaagaatccgaatgtgcatgtgtaaatggctcttgctttactgtaatgaccgatggaccgagtaatgggcaggcctcatacaagatcttcaagatagaaaaaggaaaagtagttaaatcagttgaattgaatgcccctaattatcactacgaggagtgctcctgttatcctgatgcaggcgaaatcatgtgtgtgtgcagggataactggcatggctcgaatcggccgtgggtatctttcaatcaaaatctggagtatcaaataggatatatatgcagtggagttttcggagacaatccacgccccaatgatggaacaggcagttgcggtccgatgtcctctaacggggcatatggagtaaaagggttttcatttaaatacggcaatggtgtttggatcggaagaacaaaaagcactagttccagaagcggytttgagatgatttgggatccgaatgggtggactgaaacggacagtagcttctcagtgaagcaagacatcgtagcaataactgactggtcaggatatagcgggagttttgtccagcatccagaactgacaggattagattgcatgagaccttgtttctgggttgagctaatcagagggcggcccaaagagaacacaatttggactagtgggagtagcatatccttttgtggtgtaaatagtgacactgtg
>KF493360-A/chicken/Italy/1592/2000-2000/03/01-6-(NA)
tgaatccaaatcagaagataataaccattggatcaatctgtatggtaattggaatagtcagcttgatgttgcaaattgggaacataatctcaatatgggttagccattcaattcagacagggaaccagtaccagcctgaaccatgcaaccaaagcataacttcggtgacattagcgggcaattcatctctttgccctattagtgggtgggctatatacagtaaggataacggtataagaattggttccaagggggatgtatttgttataagagagccgtttatctcatgctcccacttggaatgcagaaccttctttttgactcagggagctctgttgaatgacaagcattctaatgggaccgtcaaagatagaagcccttacagaaccttgatgagttgtcccgtgggtgaagccccttccccatacaactcaaagtttgagtctgttgcttggtcggcaagtgcttgtcatgatggcatcagttggttgacaattggaatttctggtcccgacaatggggctgtggctgtattgaaatacaatggtataataacggacactatcaagagttggagaaacaacattctgagaactcaagaatccgaatgtgcatgtgtaaatggctcttgctttactgtaatgaccgatggaccgagtaatgggcaggcctcatacaagatcttcaagatagaaaaaggaaaagtagtcaaatcagttgaattgaatgcccctaattatcactacgaggagtgctcctgttatcctgatgcaggcgaaatcatgtgtgtgtgcagggataactggcatggctcgaatcggccgtgggtatctttcaatcaaaatctggagtatcaaataggatatatatgcagtggagttttcggagacaatccacgccccaatgatggaacaggcagttgcggtccgatgtcctctaacggggcatatggagtaaaagggttttcatttaaatacggcaatggtgtttggatcggaagaacaaaaagcactagttccagaagcggctttgagatgatttgggatccgaatgggtggactgaaacagacagtagcttctcagtgaagcaagacatcgtagcaataactgactggtcaggatatagcgggagttttgtccagcatccagaactgacaggattagattgcatgagaccttgtttctgggttgagctaatcagagggcggcccaaagagaacacaatttggactagtgggagtagcatatccttttgtggtgtaaatagtgacactgtg
>KF493188-A/chicken/Italy/161/2000-2000/01/05-6-(NA)
tgaatccaaatcagaagataataaccattggatcaatctgtatggtaattggaatagtcagcttgatgttgcaaattgggaacataatctcaatatgggttagccattcaattcagacagggaaccagtaccagcctgaaccatgcaaccaaagcataacttcggtgacattagcgggcaattcatctctttgccctattagtgggtgggctatatacagtaaggataacggtataagaattggttccaagggggatgtatttgttataagagagccgtttatctcatgctcccacttggaatgcagaaccttctttttgactcagggagctctgttgaatgacaagcattctaatgggaccgtcaaagatagaagcccttacagaaccttgatgagttgtcccgtgggtgaagccccttccccatacaactcaaagtttgagtctgttgcttggtcggcaagtgcttgtcatgatggcatcagttggttgacaattggaatttctggtcccgacaatggggctgtggctgtattgaaatacaatggtataataacggacactatcaagagttggagaaacaacattctgagaactcaagaatccgaatgtgcatgtgtaaatggctcttgctttactgtaatgaccgatggaccgagtaatgggcaggcctcatacaagatcttcaagatagaaaaaggaaaagtagttaaatcagttgaattgaatgcccctaattatcactacgaggagtgctcctgttatcctgatgcaggcgaaatcatgtgtgtgtgcagggataactggcatggctcgaatcggccgtgggtatctttcaatcaaaatctggagtatcaaataggatatatatgcagtggagttttcggagacaatccacgccccaatgatggaacaggcagttgcggtccgatgtcctctaacggggcatatggagtaaaagggttttcatttaaatacggcaatggtgtttggatcggaagaacaaaaagcactagttccagaagcggctttgagatgatttgggatccgaatgggtggactgaaacggacagtagcttctcagtgaagcaagacatcgtagcaataactgactggtcaggatatagcgggagttttgtccagcatccagaactgacaggattagattgcatgagaccttgtttctgggttgagctaatcagagggcggcccaaagagaacacaatttggactagtgggagtagcatatccttttgtggtgtaaatagtgacactgtg
>KF493361-A/chicken/Italy/1651/2000-2000/02/22-6-(NA)
tgaatccaaatcagaagataataaccattggatcaatctgtatggtaattggaatagtcagcttgatgttgcamattgggaacataatctcaatatgggttagccattcaattcagacagggaaccagtaccagcctgaaccatgcaaccaaagcataacttcggtgacattagcgggcaattcatctctttgccctattagtgggtgggctatatacagtaaggataacggtataagaattggttccaagggggatgtatttgttataagagagccgtttatctcatgctcccacttggaatgcagaaccttctttttgactcagggagctctgttgaatgacaagcattctaatgggaccgtcaaagatagaagcccttacagaaccttgatgagttgtcccgtgggtgaagccccttccccatacaactcaaagtttgagtctgttgcttggtcggcaagtgcttgtcatgatggcatcagttggttgacaattggaatttctggtcccgacaatggggctgtggctgtattgaaatacaatggtataataacggacactatcaagagttggagaaacaacattctgagaactcaagaatccgaatgtgcatgtgtaaatggctcttgctttactgtaatgaccgatggaccgagtaatgggcaggcctcatacaagatcttcaagatagaaaaaggaaaagtagtcaaatcagttgaattgaatgcccctaattatcactacgaggagtgctcctgttatcctgatgcaggcgaaatcatgtgtgtgtgcagggataactggcatggctcgaatcggccgtgggtatctttcaatcaaaatctggagtatcaaataggatatatatgcagtggagttttcggagacaatccacgccccaatgatggaacaggcagttgcggtccgatgtcctctaacggggcatatggagtaaaagggttttcatttaaatacggcaatggtgtttggatcggaagaacaaaaagcactagttccagaagcggctttgagatgatytgggatccgaatgggtggactgaaacggacagtagcttctcagtgaagcaagacatcgtagcaataactgactggtcaggatatagcgggagttttgtccagcatccagaactgacaggattaaattgcatgagaccttgtttctgggttgagctaatcagagggcggcccaaagagaacacaatttggactagtgggagtagcatatccttttgtggtgtaaatagtgacactgtg
>KF493380-A/chicken/Italy/1730/2000-2000/02/07-6-(NA)
tgaatccaaatcagaagataataaccattggatcaatctgtatggtaattggaatagtcagcttgatgttgcaaattgggaacataatctcaatatgggttagccattcaattcagacagggaaccagtaccagcctgaaccatgcaaccaaagcataacttcggtgacattagcgggcaattcatctctttgccctattagtgggtgggctatatacagtaaggataacggtataagaattggttccaagggggatgtatttgttataagagagccgtttatctcatgctcccacttggaatgcagaaccttctttttgactcagggagctctgttgaatgacaagcattctaatgggaccgtcaaagatagaagcccttacagaaccttgatgagttgtcccgtgggtgaagccccttccccatacaactcaaagtttgagtctgttgcttggtcggcaagtgcttgtcatgatggcatcagttggttgacaattggaatttctggtcccgacaatggggctgtggctgtattgaaatacaatggtataataacggacactatcaagagttggagaaacaacattctgagaactcaagaatccgaatgtgcatgtgtaaatggctcttgctttactgtaatgaccgatggaccgagtaatgggcaggcctcatacaagatcttcaagatagaaaaaggaaaagtagtcaaatcagttgaattgaatgcccctaattatcactacgaggagtgctcctgttatcctgatgcaggcgaaatcatgtgtgtgtgcagggataactggcatggctcgaatcggccgtgggtatctttcaatcaaaatctggagtatcaaataggatatatatgcagtggagttttcggagacaatccacgccccaatgatggaacaggcagttgcggtccgatgtcctctaacggggcatatggagtaaaagggttttcatttaaatacggcaatggtgtttggatcggaagaacaaaaagcactagttccagaagcggctttgagatgatttgggatccgaatgggtggactgaaacggacagtagcttctcagtgaagcaagacatcgtagcaataactgactggtcaggatatagcgggagttttgtccagcatccagaactgacaggattagattgcatgagaccttgtttctgggttgagctaatcagagggcggcccaaagagaacacaatttggactagtgggagtagcatatccttttgtggtgtaaatagtgacactgtg
>KF493430-A/chicken/Italy/1782/2000-2000/02/24-6-(NA)
tgaatccaaatcagaagataataaccattggatcaatctgtatggtaattggaatagtcagcttgatgttgcaaattgggaacataatctcaatatgggttagccattcaattcagacagggaaccagtaccagcctgaaccatgcaaccaaagcataacttcggtgacattagcgggcaattcatctctttgccctattagtgggtgggctatatacagtaaggataacggtataagaattggttccaagggggatgtatttgttataagagagccgtttatctcatgctcccacttggaatgcagaaccttctttttgactcagggagctctgttgaatgacaagcattctaatgggaccgtcaaagatagaagcccttacagaaccttgatgagttgtcccgtgggtgaagccccttccccatacaactcaaagtttgagtctgttgcttggtcggcaagtgcttgtcatgatggcatcagttggttgacaattggaatttctggtcccgacaatggggctgtggctgtattgaaatacaatggtataataacggacactatcaagagttggagaaacaacattctgagaactcaagaatccgaatgtgcatgtgtaaatggctcttgctttactgtaatgaccgatggaccgagtaatgggcaggcctcatacaagatcttcaagatagaaaaaggaaaagtagtcaaatcagttgaattgaatgcccctaattatcactacgaggagtgctcctgttatcctgatgcaggcgaaatcatgtgtgtgtgcagggataactggcatggctcgaatcggccgtgggtatctttcaatcaaaatctggagtatcaaataggatatatatgcagtggagttttcggagacaatccacgccccaatgatggaacaggcagttgcggtccgatgtcctctaacggggcatatggagtaaaagggttttcatttaaatacggcaatggtgtttggatcggaagaacaaaaagcactagttccagaagcggctttgagatgatttgggatccgaatgggtggactgaaacggacagtagcttctcagtgaagcaagacatcgtagcaataactgactggtcaggatatagcgggagttttgtccagcatccagaactgacaggattagattgcatgagaccttgtttctgggttgagctaatcagagggcggcccaaagagaacacaatttggactagtgggagtagcatatccttttgtggtgtaaatagtgacactgtg
>KF493431-A/chicken/Italy/1786/2000-2000/02/28-6-(NA)
tgaatccaaatcagaagataataaccattggatcaatctgtatggtaattggaatagtcagcttgatgttgcaaattgggaacataatctcaatatgggttagccattcaattcagacagggaaccagtaccagcctgaaccatgcaaccaaagcataacttcggtgacattagcgggcaattcatctctttgccctattagtgggtgggctatatacagtaaggataacggtataagagttggttccaagggggatgtatttgttataagagagccatttatctcatgctcccacttggaatgcagaaccttctttttgactcagggagctctgttgaatgacaagcattctaatgggaccgtcaaagatagaagcccttacagaaccttgatgagttgtcccgtgggtgaagccccttccccatacaactcaaagtttgagtctgttgcttggtcggcaagtgcttgtcatgatggcatcagttggttgacaattggaatttctggtcccgacaatggggctgtggctgtattgaaatacaatggtataataacggacactatcaagagttggagaaacaacattctgagaactcaagaatccgaatgtgcatgtgtaaatggctcttgctttactgtaatgaccgatggaccgagtaatgggcaggcctcatacaagatcttcaagatagaaaaaggaaaagtagtcaaatcagttgaattgaatgcccctaattatcactacgaggagtgctcctgttatcctgatgcaggcgaaatcatgtgtgtgtgcagggataactggcatggctcgaatcggccgtgggtatctttcaatcaaaatctggagtatcaaataggatatatatgcagtggagttttcggagacaatccacgccccaatgatggaacaggcagttgcggtccgatgtcctctaacggggcatatggagtaaaagggttttcatttaaatacggcaatggtgtctggatcggaagaacaaaaagcactagttccagaagcggctttgagatgatttgggatccgaatgggtggactgaaacggacagtagcttctcagtgaagcaagacatcgtagcaataactgactggtcaggatatagcgggagttttgtccagcatccagaactgacaggattagattgcatgagaccttgtttctgggttgagctaatcagagggcggcccaaagagaacacaatttggactagtgggagtagcatatccttttgtggtgtaaatagtgacactgtg
>KF493161-A/chicken/Italy/18/2000-2000/01/03-6-(NA)
tgaatccaaatcagaagataataaccattggatcaatctgtatggtaattggaatagtcagcttgatgttgcaaattgggaacataatctcaatatgggttagccattcaattcagacagggaaccagtaccagcctgaaccatgcaaccaaagcataacttcggtgacattagcgggcaattcatctctttgccctattagtgggtgggctatatacagtaaggataacggtataagaattggttccaagggggatgtatttgttatcagagagccgtttatctcatgctcccacttggaatgcagaaccttctttttgactcagggagctctgttgaatgacaagcattctaatgggaccgtcaaagatagaagcccttacagaaccttgatgagttgtcccgtgggtgaagccccttccccatacaactcaaagtttgagtctgttgcttggtcggcaagtgcttgtcatgatggcatcagttggttgacaattggaatttctggtcccgacaatggggctgtggctgtattgaaatacaatggtataataacggacactatcaagagttggagaaacaacattctgagaactcaagaatccgaatgtgcatgtgtaaatggctcttgctttactgtaatgaccgatggaccgagtaatgggcaggcctcatacaagatcttcaagatagaaaaaggaaaagtagtcaaatcagttgaattgaatgcccctaattatcactacgaggagtgctcctgttatcctgatgcaggcgaaatcatgtgtgtgtgcagggataactggcatggctcgaatcggccgtgggtatctttcaatcaaaatctggagtatcaaataggatatatatgcagtggagttttcggagacaatccacgccccaatgatggaacaggcagttgcggtccgatgtcctctaacggggcatatggagtaaaagggttttcatttaaatacggcaatggtgtttggatcggaagaacaaaaagcactagttccagaagcggctttgagatgatttgggatccgaatgggtggactgaaacggacagtagcttctcagtgaagcaagacatcgtagcaataactgactggtcaggatatagcgggagttttgtccagcatccagaactgacaggattagattgcatgagaccttgtttctgggttgagctaatcagagggcggcccaaagagaacacaatttggactagtgggagtagcatatccttttgtggtgtaaatagtgacactgtg
>KF493433-A/chicken/Italy/1870/2000-2000/03/03-6-(NA)
tgaatccaaatcagaagataataaccattggatcaatctgtatggtaattggaatagtcagcttgatgttgcaaattgggaacataatctcaatatgggttagccattcaattcagacagggaaccagtaccagcctgaaccatgcaaccaaagcataacttcggtgacattagcgggcaattcatctctttgccctattagtgggtgggctatatacagtaaggataacggtataagaattggttccaagggggatgtatttgttataagagagccgtttatctcatgctcccacttggaatgcagaaccttctttttgactcagggagctctgttgaatgacaagcattctaatgggaccgtcaaagatagaagcccttacagaaccttgatgagttgtcccgtgggtgaagccccttccccatacaactcaaagtttgagtctgttgcttggtcggcaagtgcttgtcatgatggcatcagttggttgacaattggaatttctggtcccgacaatggggctgtggctgtattgaaatacaatggtataataacggacactatcaagagttggagaaacaacattctgagaactcaagaatccgaatgtgcatgtgtaaatggctcttgctttactgtaatgaccgatggaccgagtaatgggcaggcctcatacaagatcttcaagatagaaaaaggaaaagtagtcaaatcagttgaattgaatgcccctaattatcactacgaggagtgctcctgttatcctgatgcaggcgaaatcatgtgtgtgtgcagggataactggcatggctcgaatcggccgtgggtatctttcaatcaaaatctggagtatcaaataggatatatatgcagtggagttttcggagacaatccacgccccaatgatggaacaggcagttgcggtccgatgtcctctaacggggcacatggagtaaaagggttttcatttaaatacggcaatggtgtttggatcggaagaacaaaaagcactagttccagaagcggctttgagatgatttgggatccgaatgggtggactgaaacggacagtagcttctcagtgaagcaagacatcgtagcaataactgactggtcaggatatagcgggagttttgtccagcatccagaactgacaggattagattgcatgagaccttgtttctgggttgagctaatcagagggcggcccaaagagaacacaatttggactagtgggagtagcatatccttttgtggtgtaaatagtgacactgtg
>KF493434-A/chicken/Italy/1875/2000-2000/03/03-6-(NA)
tgaatccaaatcagaagataataaccattggatcaatctgtatggtaattggaatagtcagcttgatgttgcaaattgggaacataatctcaatatgggttagccattcaattcagacagggaaccagtaccagcctgaaccatgcaaccaaagcataacttcggtgacattagcgggcaattcatctctttgccctattagtgggtgggctatatacagtaaggataacggtataagaattggttccaagggggatgtatttgttataagagagccgtttatctcatgctcccacttggaatgcagaaccttctttttgactcagggagctctgttgaatgacaagcattctaatgggaccgtcaaagatagaagcccttacagaaccttgatgagttgtcccgtgggtgaagccccttccccatacaactcaaagtttgagtctgttgcttggtcggcaagtgcttgtcatgatggcatcagttggttgacaattggaatttctggtcccgacaatggggctgtggctgtattgaaatacaatggtataataacggacactatcaagagttggaraaacaacattctgaraactcaagaatccgaatgtgcatgtgtaaatggctcttgctttactgtaatgaccgatggaccgagtaatgggcaggcctcatacaagatcttcaagatagaaaaaggaaaagtagtcaaatcagttgaattgaatgcccctaattatcactacgaggagtgctcctgttatcctgatgcaggcgaaatcatgtgtgtgtgcagggataactggcatggctcgaatcggccgtgggtatctttcaatcaaaatctggagtatcaaataggatatatatgcagtggagttttcggagacaatccacgccccaatgatggaacaggcagttgcggtccgatgtcctctaacggggcatatggagtaaaagggttttcatttaaatacggcaatggtgtttggatcggaagaacaaaaagcactagttccagaagcggytttgagatgatttgggatccgaatgggtggactgaaacggacagtagcttctcagtgaagcaagacatcgtagcaataactgactggtcaggatatagcgggagttttgtccagcatccagaactgacaggattagattgcatgagaccttgtttctgggttgagctaatcagagggcggcccaaagagaacacaatttggactagtgggagtagcatatccttttgtggtgtaaatagtgacactgtg
>KF493435-A/chicken/Italy/2021/2000-2000/03/06-6-(NA)
tgaatccaaatcagaagataataaccattggatcaatctgtatggtaattggaatagtcagcttgatgttgcaaattgggaacataagctcaatatgggttagccattcaattcagacagggaaccagtaccagcctgaaccatgcaaccaaagcataacttcggtgacattagcgggcaattcatctctttgccctattagtgggtgggctatatacagtaaggataacggtataagaattggttccaagggggatgtatttgttataagagagccgtttatctcatgctcccacttggaatgcagaaccttctttttgactcagggagctttgttgaatgacaagcattctaatgggaccgtcaaagatagaagcccttacagaaccttgatgagttgtcccgtgggtgaagccccttccccatacaactcaaagtttgagtctgttgcttggtcggcaagtgcttgtcatgatggcatcagttggttgacaattggaatttctggtcccgacaatggggctgtggctgtattgaaatacaatggtataataacggacactatcaagagttggagaaacaacattctgagaactcaagaatccgaatgtgcatgtgtaaatggctcttgctttactgtaatgaccgatggaccgagtagtgggcaggcctcatacaagatcttcaagatagaaaaaggaaaagtagtcaaatcagttgaattgaatgcccccaattatcactacgaggagtgctcctgttatcctgatgcaggcgaaatcatgtgtgtgtgcagggataactggcatggctcgaatcggccgtgggtatctttcaatcaaaatctggagtatcaaataggatatatatgcagtggagttttcggagacaatccacgccccaatgatggaacaggcagttgcggtccgatgtcctctaacggggcatatggagtaaaagggttttcatttaaatacggcaatggtgtttggatcggaagaacaaaaagcactagttccagaagcggctttgagatgatttgggatccgaatgggtggactgaaacggacagtagcttctcagtgaagcaagacatcgtagcaataactgactggtcaggatatagcgggagttttgtccagcatccagaactgacaggattagattgcatgagaccttgtttctgggttgagctaatcagagggcggcccaaagagaacacaatttggactagtgggagtagcatatccttttgtggtgtaaatagtgacactgtg
>KF493255-A/chicken/Italy/501/2000-2000/01/20-6-(NA)
tgaatccaaatcagaagataataaccattggatcaatctgtatggtaattggaatagtcagcttgatgttgcaaattgggaacataatctcaatatgggttagccattcaattcagacagggaaccagtaccagcctgaaccatgcaaccaaagcataacttcggtgacattagcgggcaattcatctctttgccctattagtgggtgggctatatacagtaaggataacggtataagaattggttccaagggggatgtatttgttataagagagccgtttatctcatgctcccacttggaatgcagaaccttctttttgactcagggagctctgttgaatgacaagcattctaatgggaccgtcaaagatagaagcccttacagaaccttgatgagttgtcccgtgggtgaagccccttccccatacaactcaaagtttgagtctgttgcttggtcggcaagtgcttgtcatgatggcatcagttggttgacaattggaatttctggtcccgacaatggggctgtggctgtattgaaatacaatggtataataacggacactatcaagagttggagaaacaacattctgagaactcaagaatccgaatgtgcatgtgtaaatggctcttgctttactgtaatgaccgatggaccgagtaatgggcaggcctcatacaagatcttcaagatagaaaaaggaaaagtagtcaaatcagttgaattgaatgcccctaattatcactacgaggagtgctcctgttatcctgatgcaggcgaaatcatgtgtgtgtgcagggataactggcatggctcgaatcggccgtgggtatctttcaatcaaaatctggagtatcaaataggatatatatgcagtggagttttcggagacaatccacgccccaatgatggaacaggcagttgcggtccgatgtcctctaacggggcatatggagtaaaagggttttcatttaaatacggcaatggtgtttggatcggaagaacaaaaagcactagttccagaagcggctttgagatgatttgggatccgaatgggtggactgaaacggacagtagcttctcagtgaagcaagacatcgtagcaataactgactggtcaggatatagcgggagttttgtccagcatccagaactgacaggattagattgcatgagaccttgtttctgggttgagctaatcagagggcggcccaaagagaacacaatttggactagtgggagtagcatatccttttgtggtgtaaatggtgacactgtg
>KF493257-A/chicken/Italy/522/2000-2000/01/20-6-(NA)
tgaatccaaatcagaagataataaccattggatcaatctgtatggtaattggaatagtcagcttgatgttgcaaattgggaacataatctcaatatgggttagccattcaattcagacagggaaccagtaccagcctgaaccatgcaaccaaagcataacttcggtgacattagcgggcaattcatctctttgccctattagtgggtgggctatatacagtaaggataacggtataagaattggttccaagggggatgtatttgttatgagagagccgtttatctcatgctcccacttggaatgcagaaccttctttttgactcagggagctctgttgaatgacaagcattctaatgggaccgtcaaagatagaagcccttacagaaccttgatgagttgtcccgtgggtgaagccccttccccatacaactcaaagtttgagtctgttgcttggtcggcaagtgcttgtcatgatggcatcagttggttgacaattggaatttctggtcccgacaatggggctgtggccgtattgaaatacaatggtataataacggacactatcaagagttggagaaacaacattctgagaactcaagaatccgaatgtgcatgtgtaaatggctcttgctttactgtaatgaccgatgggccgagtaatgggcaggcctcatacaagatcttcaagatagaaaaaggaaaagtggtcaaatcagttgaattgaatgcccctaattatcactacgaggagtgctcctgttatcctgatgcaggcgaaatcatgtgtgtgtgcagggataactggcatggctcgaatcggccgtgggtatctttcaatcaaaatctggagtatcaaataggatatatatgcagtggagttttcggagacaatccacgccccaatgatggaacaggcagttgcggtccgatgtcctctaacggggcatatggagtaaaagggttttcatttaaatacggcaatggtgtttggatcggaagaacaaaaagcactagttccagaagcggctttgagatgatttgggatccgaatgggtggactgaaacggacagtagcttctcagtgaagcaagacatcgtagcaataactgactggtcaggatatagcgggagttttgtccagcatccagaactgacaggattagattgcatgagaccttgtttctgggttgagctaatcagagggcggcccaaagagaacacaatttggactagtgggagtagcatatccttttgtggtgtaaatagtgacactgtg
>KF493258-A/chicken/Italy/557/2000-2000/01/14-6-(NA)
tgaatccaaatcagaagataataaccattggatcaatctgtatggtaattggaatagtcagcttgatgttgcaaattgggaacataatctcaatatgggttagccattcaattcagacagggaaccagtaccagcctgaaccatgcaaccaaagcataacttcggtgacattagcgggcaattcatctctttgccctattagtgggtgggctatatacagtaaggataacggtataagaattggttccaagggggatgtatttgttataagagagccgtttatctcatgctcccacttggaatgcagaaccttctttttgactcagggagctctgttgaatgacaagcattctaatgggaccgtcaaagatagaagcccttacagaaccttgatgagttgtcccgtgggtgaagccccttccccatacaactcaaagtttgagtctgttgcttggtcggcaagtgcttgtcatgatggcatcagttggttgacaattggaatttctggtcccgacaatggggctgtggctgtattgaaatacaatggtataataacggacactatcaagagttggagaaacaacattctgagaactcaagaatccgaatgtgcatgtgtaaatggctcttgctttactgtaatgaccgatggaccgagtaatgggcaggcctcatacaagatcttcaagatagaaaaaggaaaagtagttaaatcagttgaattgaatgcccctaattatcactacgaggagtgctcctgttatcctgatgcaggcgaaatcatgtgtgtgtgcagggataactggcatggctcgaatcggccgtgggtatctttcaatcaaaatctggagtatcaaataggatatatatgcagtggagttttcggagacaatccacgccccaatgatggaacaggcagttgcggtccgatgtcctctaacggggcatatggagtaaaagggttttcatttaaatacggcaatggtgtttggatcggaagaacaaaaagcactagttccagaagcggctttgagatgatttgggatccgaatgggtggactgaaacggacagtagcttctcagtgaagcaagacatcgtagcaataactgactggtcaggatatagcgggagttttgtccagcatccagaactgacaggattagattgcataagaccttgtttctgggttgagctaatcagagggcggcccaaagagaacacaatttggactagtgggagtagcatatccttttgtggtgtaaatagtgacactgtg
>KF493263-A/chicken/Italy/662/2000-2000/01/20-6-(NA)
tgaatccaaatcagaagataataaccattggatcaatctgtatggtaattggaatagtcagcttgatgttgcaaattgggaacataatctcaatatgggttagccattcaattcagacagggaaccagtaccagcctgaaccatgcaaccaaagcataacttcggtgacattagcgggcaattcatctctttgccctattagtgggtgggctatatacagtaaggataacggtataagaattggttccaagggggatgtatttgttataagagagccgtttatctcatgctcccacttggaatgcagaaccttctttttgactcagggagctctgttgaatgacaagcattctaatgggaccgtcaaagatagaagcccttacagaaccttgatgagttgtcccgtgggtgaagccccttccccatacaactcaaagtttgagtctgttgcttggtcggcaagtgcttgtcatgatggcatcagttggttgacaattggaatttctggtcccgacaatggggctgtggctgtattgaaatacaatggtataataacggacactatcaagagttggagaaacaacattctgagaactcaagaatccgaatgtgcatgtgtaaatggctcttgctttactgtaatgaccgatggaccgagtaatgggcaggcctcatacaagatcttcaagatagaaaaaggaaaagtagttaaatcagttgaattgaatgcccctaattatcactacgaggagtgctcctgttatcctgatgcaggcgaaatcatgtgtgtgtgcagggataactggcatggctcgaatcggccgtgggtatctttcaatcaaaatctggagtatcaaataggatatatatgcagtggagttttcggagacaatccacgccccaatgatggaacaggcagttgcggtccgatgtcctctaacggggcatatggagtaaaagggttttcatttaaatacggcaatggtgtttggatcggaagaacaaaaagcactagttccagaagcggctttgagatgatttgggatccgaatgggtggactgaaacggacagtagcttctcaatgaagcaagacatcgtagcaataactgactggtcaggatatagcgggagttttgtccagcatccagaactgacaggattagattgcatgagaccttgtttctgggttgagctaatcagagggcggcccaaagagaacacaatttggactagtgggagtagcatatccttttgtggtgtaaatagtgacactgtg
>KF493162-A/chicken/Italy/78/2000-2000/01/04-6-(NA)
tgaatccaaatcagaagataataaccattggatcaatctgtatggtaattggaatagtcagcttgatgttgcaaattgggaacataatctcaatatgggttagccattcaattcagacagggaaccagtaccagcctgaaccatgcaaccaaagcataacttcggtgacattagcgggcaattcatctctttgccctattagtgggtgggctatatacagtaaggataacggtataagaattggttccaagggggatgtatttgttataagagagccgtttatctcatgctcccacttggaatgcagaaccttctttttgactcagggagctctgttgaatgacaagcattctaatgggaccgtcaaagatagaagcccttacagaaccttgatgagttgtcccgtgggtgaagccccttccccatacaactcaaagtttgagtctgttgcttggtcggcaagtgcttgtcatgatggcatcagttggttgacaattggaatttctggtcccgacaatggggctgtggctgtattgaaatacaatggtataataacggacactatcaagagttggagaaacaacattctgagaactcaagaatccgaatgtgcatgtgtaaatggctcttgctttactgtaatgaccgatggaccgagtaatgggcaggcctcatacaagatcttcaagatagaaaaaggaaaagtagtcaaatcagttgaattgaatgcccctaattatcactacgaggagtgctcctgttatcctgatgcaggcgaaatcatgtgtgtgtgcagggataactggcatggctcgaatcggccgtgggtatctttcaatcaaaatctggagtatcaaataggatatatatgcagtggagttttcggagacaatccacgccccaatgatggaacaggcagttgcggtccgatgtcctctaacggggcatatggagtaaaagggttttcatttaaatacggcaatggtgtttggatcggaagaacaaaaagcactagttccagaagcggctttgagatgatttgggatccgaatgggtggactgaaacggacagtagcttctcagtgaagcaagacatcgtagcaataactgactggtcaggatatagcgggagttttgtccagcatccagaactgacaggattagattgcatgagaccttgtttctgggttgagctaatcagagggcggcccaaagagaacacaatttggactagtgggagtagcatatccttttgtggtgtaaatagtgacactgtg
>KF493265-A/chicken/Italy/797/2000-2000/01/31-6-(NA)
tgaatccaaatcagaagataataaccattggatcaatctgtatggtaattggaatagtcagcttgatgttgcaaattgggaacataatctcaatatgggttagccattcaattcagacagggaaccagtaccagcctgaaccatgcaaccaaagcataacttcggtgacattagcgggcaattcatctctttgccctattagtgggtgggctatatacagtaaggataacggtataagaattggttccaagggggatgtatttgttataagagagccgtttatctcatgctcccacttggaatgcagaaccttctttttgactcagggagctctgttgaatgacaagcattctaatgggaccgtcaaagatagaagcccttacagaaccttgatgagttgtcccgtgggtgaagccccttccccatacaactcaaagtttgagtctgttgcttggtcggcaagtgcttgtcatgatggcatcagttggttgacaattggaatttctggtcccgacaatggggctgtggctgtattgaaatacaatggtataataacggacactatcaagagttggagaaacaacattctgagaactcaagaatccgaatgtgcatgtgtaaatggctcttgctttactgtaatgaccgatggaccgagtaatgggcaggcctcatacaagatcttcaagatagaaaaaggaaaagtagttaaatcagttgaattgaatgcccctaattatcactacgaggagtgctcctgttatcctgatgcaggcgaaatcatgtgtgtgtgcagggataactggcatggctcgaatcggccgtgggtatctttcaatcaaaatctggagtatcaaataggatatatatgcagtggagttttcggagacaatccacgccccaatgatggaacaggcagttgcggtccgatgtcctctaacggggcatatggagtaaaagggttttcatttaaatacggcaatggtgtttggatcggaagaacaaaaagcactagttccagaagcggctttgagatgatttgggatccgaatgggtggactgaaacggacagtagcttctcagtgaagcaagacatcgtagcaataactgactggtcaggatatagcgggagttttgtccagcatccagaactgacaggattagattgcatgagaccttgtttctgggttgagctaatcagagggcggcccaaagagaacacaatttggactagtgggagtagcatatccttttgtggtgtaaatagtgacactgtg
>KF493266-A/chicken/Italy/910/2000-2000/01/24-6-(NA)
tgaatccaaatcagaagataataaccattggatcaatctgtatggtaattggaatagtcagcttgatgttgcaaattgggaacgtaatctcaatatgggttagccattcaattcagacagggaaccagtaccagcctgaaccatgcaaccaaagcataacttcggtgacattagcgggcaattcatctctttgccctattagtgggtgggctatatacagtaaggataacggtataagaattggttccaagggggatgtatttgttataagagagccgtttatctcatgctcccacttggaatgcagaaccttctttttgactcagggagctctgttgaatgacaagcattctaatgggaccgtcaaagataggagcccttacagaaccttgatgagttgtcccgtgggtgaagccccttccccatacaactcaaagtttgagtctgttgcttggtcggcaagtgcttgtcatgatggcatcagttggttgacaattggaatttctggtcccgacaatggggctgtggctgtattgaaatacaatggtataataacggacactatcaagagttggagaaacaacattctgagaactcaagaatccgaatgtgcatgtgtaaatggctcttgctttactgtaatgaccgatggaccgagtaatgggcaggcctcatacaagatcttcaagatagaaaaaggaaaagtagttaaatcagttgaattgaatgcccctaattatcactacgaggagtgctcctgttatcctgatgcaggcgaaatcatgtgtgtgtgcagggataactggcatggctcgaatcggccgtgggtatctttcaatcaaaatctggagtatcaaataggatatatatgcagtggagttttcggagacaatccacgccccaatgatggaacaggcagttgcggtccgatgtcctctaacggggcatatggagtaaaagggttttcatttaaatacggcaatggtgtttggatcggaagaacaaaaagcactagttccagaagcggctttgagatgatttgggatccgaatgggtggactgaaacggacagtagcttctcagtgaagcaagacatcgtagcaataactgactggtcaggatatagcgggagttttgtccagcatccagaactgacaggattagattgcatgagaccttgtttctgggttgagctaatcagagggcggcccaaagagaacacaatttggactagtgggagtagcatatccttttgtggtgtaaatagtgacactgtg
>KF493310-A/chicken/Italy/925/2000-2000/02/02-6-(NA)
tgaatccaaatcagaagattataaccattggatcaatctgtatggtaattggaatagtcagcttgatgttgcaaattgggaacataatctcaatatgggttagccattcaattcagacagggaaccagtaccagcctgaaccatgcaaccaaagcataacttcggtgacattagcgggcaattcatctctttgccctattagtgggtgggctatatacagtaaggataacggtataagaattggttccaaaggggatgtatttgttataagagagccgtttatctcatgctcccacttggaatgcagaaccttctttttgactcagggagctctgttgaatgacaagcattctaatgggaccgtcaaagatagaagcccttacagaaccttgatgagttgtcccgtgggtgaagccccttccccatacaactcaaagtttgagtctgttgcttggtcggcaagtgcttgtcatgatggcatcagttggttgacaattggaatttctggtcccgacaatggggctgtggctgtattgaaatacaatggtataataacggacactatcaagagttggagaaacaacattctgagaactcaagaatccgaatgtgcatgtgtaaatggctcttgctttactgtaatgaccgatggaccgagtaatgggcaggcctcatacaagatcttcaagatagaaaaaggaaaagtagttaaatcagttgaattgaatgcccctaattatcactacgaggagtgctcctgttatcctgatgcaggcgaaatcatgtgtgtgtgcagggataactggcatggctcgaatcggccgtgggtatctttcaatcaaaatctggagtatcaaataggatatatatgcagtggagttttcggagacaatccacgccccaatgatggaacaggcagttgcggtccgatgtcctctaacggggcatatggagtaaaagggttttcatttaaatacggcaatggtgtttggatcggaagaacaaaaagcactagttccagaagcggctttgagatgatttgggatccgaatgggtggactgaaacggacagtagcttctcagtgaagcaagacatcgtagcaataactgactggtcaggatatagcgggagttttgtccagcatccagaactgacaggattagattgcatgagaccttgtttctgggttgagctaatcagagggcggcccaaagagaacacaatttggactagtgggagtagcatatccttttgtggtgtaaatagtgacactgtg
>KF493311-A/chicken/Italy/933/2000-2000/02/02-6-(NA)
tgaatccaaatcagaagataataaccattggatcaatctgtatggtaattggaatggtcagcttgatgttgcaaattgggaacataatctcaatatgggttagccattcaattcagacagggaaccagtaccagcctgaaccatgcaaccaaagcataacttcggtgacattagcgggcaattcatctctttgccctattagtgggtgggctatatacagtaaggataacggtataagaattggttccatgggggatgtatttgttataagagagccgtttatctcatgctcccacttggaatgcagaaccttctttttgactcagggagctctgttgaatgacaagcattctaatgggaccgtcaaagatagaagcccttacagaaccttgatgagttgtcccgtgggtgaagccccttccccatacaactcaaagtttgagtctgttgcttggtcggcaagtgcttgtcatgatggcatcagttggttgacaattggaatttcyggtcccgacaatggggctgtggctgtattgaaatacaatggtataataacggacactatcaagagttggagaaacaatattctgagaactcaagaatccgaatgtgcatgtgtaaatggctcttgctttactgtaatgaccgatggaccgagtaatgggcaggcctcatacaagatcttcaagatagaaaaaggaaaagtagttaaatcagttgaattgaatgcccctaattatcactacgaggagtgctcctgttatcctgatgcaggcgaaatcatgtgtgtgtgcagggataactggcatggctcgaatcggccgtgggtatctttcaatcaaaatctggagtatcaaataggatatatatgcagtggagttttcggagacaatccacgccccaatgatggaacaggcagttgcggtccgatgtcctctaacggggcatatggagtaaaagggttttcatttaaatacggcaatggtgtttggatcggaagaacaaaaagcactagttccagaagcggctttgagatgatttgggatccgaatgggtggactgaaacggacagtagcttctcagtgaagcaagacatcgtagcaataactgactggtcaggatatagcgggagttttgtccagcatccagaactgacaggattagattgcatgagaccttgtttctgggttgagctaatcagagggcggcccaaagagaacacaatttggactagtgggagtagcatatccttttgtggtgtaaatagtgacactgtg
>KF492999-A/chicken/Italy/1081/1999-1999/04/02-5-(NP)
atggcgtctcaaggcaccaaacgatcttatgaacagatggaaactggtgaacgccagaatgctactgagatcagagcatctgttggaagaatggtcggtggaattggtagattctacatacagatgtgcactgagctcaaactcagcgactatgaggggagactgatccagaacagcataacaatagaaagaatggttctctctgcatttgatgagaggagaaacaaatacctggaagaacatcccagtgcgggaaaggatccgaagaaaactggaggtccaatttacagaaggagagatggaaaatgggtgagagagctgattctgtatgacaaagaagaaatcagaaggatctggcgtcaagcaaacaatggagaggatgcaactgctggtctcactcatctgatgatttggcattccaatttgaatgatgccacatatcagagaacaagagctctcgtgcgtactgggatggaccccagaatgtgctctctgatgcaaggatcaactctcccgaggagatctggagctgctggtgcagcagtgaagggagttggaacgatggtaatggagctaattcggatgataaagcggggggtcaatgatcggaatttctggagaggtgaaaatggacgaagaaccaggattgcatatgagagaatgtgcaacatcctcaaagggaaatttcaaacagcagcacaacgagcaatgatggaccaggtgcgagaaagcaggaatcctgggaatgctgagattgaagacctcatcttcctggcacggtctgcactcatcctgagaggatcagtggctcataaatcctgcttgcctgcttgtgtatatggacttgctgtggccagtggatacgactttgaaagagaagggtactctctggtcggaatagatcctttccgtctacttcaaaacagccaggtattcagtctcattagaccaaatgagaatccagcacacaagagccaactggtatggatggcatgccattctgcagcatttgaagacctgagagtgtcaagtttcatcagagggactagagtggtcccaagaggacaattgtccaccagaggagttcaaattgcttcaaatgagaacatggaaacaatggactccagtactcttgaactgagaagcagatattgggccataagaaccaggagcggaggaaacaccaaccaacagagagcatctgcgggacaaatcagtgtgcaacccactttctcagtacagagaaatcttcccttcgagagagcgaccatcatggcggcattcacagggaacactgagggcagaacatctgacatgaggactgaaatcataagaatgatggaaagtgccagaccagaagatgtgtctttccaggggcggggagtcttcgagctctcggacgaaaaggcaacgaacccgatcgtgccttcctttgacatgagtaatgagggatct
>KF493078-A/chicken/Italy/4845/1999-1999/12/24-5-(NP)
atggcgtctcaaggcaccaaacgatcttatgaacagatggaaactggtgaacgccagaatgctactgagatcagagcatctgttggaagaatggtcggtggaattggtagattctacatacagatgtgcactgagctcaaactcagcgactatgaggggagactgatccagaacagcataacaatagaaagaatggttctctctgcatttgatgagaggagaaacaaatacctggaagaacatcccagtgcaggaaaggatccgaagaaaactggaggtccaatttacagaaggagagatggaaaatgggtgagagagctgattctgtatgacaaagaagaaatcagaaggatctggcgtcaagcaaacaatggagaggatgcaactgctggtctcactcatctgatgatttggcattccaatttgaatgatgccacatatcagagaacaagagctctcgtgcgtactgggatggaccccagaatgtgctctctgatgcaaggatcaactctcccaaggagatctggagctgctggtgcagcagtgaagggagttggaacgatggtaatggagctaattcggatgataaagcggggggtcaatgatcggaatttctggagaggtgaaaatggacgaagaaccaggattgcatatgagagaatgtgcaacatcctcaaagggaaatttcaaacagcagcacaacgagcaatgatggaccaggtgagagaaagcaggaatcctgggaatgctgagattgaagacctcatcttcctggcacggtctgcactcatcctgagaggatcagtggctcataaatcctgcttgcctgcttgtgtatatggacttgctgtggccagtggatacgactttgaaagagaagggtactctctggtcggaatagatcctttccgtctacttcaaaacagccaggtattcagtctcattagaccaaatgagaatccagcacacaagagccaactggtatggatggcatgccattctgcagcatttgaagacctgagagtgtcaagtttcatcagaggggctagagtggtcccaagaggacaattgtccaccagaggagttcaaattgcttcaaatgagaacatggaaacaatggactccaatactcttgaactgagaagcagatattgggccataagaaccaggagcggaggaaacaccaaccaacagagagcatctgcgggacaaatcagtgtgcaacccactttctcagtacagagaaatcttcccttcgagagagcgaccatcatggcggcattcacagggaacactgagggcaggacatctgacatgaggactgaaatcataagaatgatggaaagtgccagaccagaagatgtgtctttccaggggcggggagtcttcgagctctcggacgaaaaggcaacgaacccgatcgtgccttcctttgacatgagtaatgagggatct
>KF493080-A/chicken/Italy/4911/1999-1999/12/27-5-(NP)
atggcgtctcaaggcaccaaacgatcttatgaacagatggaaactggtgaacgccagaatgctactgagatcagagcatctgttggaagaatggtcggtggaattggtagattctacatacagatgtgcactgagctcaaactcagcgactatgaggggagactgatccagaacagcataacaatagaaagaatggttctctctgcatttgatgagaggagaaacaaatacctggaagaacatcccagtgcaggaaaggatccgaagaaaactggaggtccaatttacagaaggagagatggaaaatgggtgagagagctgattctgtatgacaaagaagaaatcagaaggatctggcgtcaagcaaacaatggagaggatgcaactgctggtctcactcatctgatgatttggcattccaatttgaatgatgccacatatcagagaacaagagctctcgtgcgtactgggatggaccccagaatgtgctctctgatgcaaggatcaactctcccaaggagatctggagctgctggtgcagcagtgaagggagttggaacgatggtaatggagctaattcggatgataaagcggggggtcaatgatcggaatttctggagaggtgaaaatggacgaagaaccaggattgcatatgagagaatgtgcaacatcctcaaagggaaatttcaaacagcagcacaacgagcaatgatggaccaggtgagagaaagcaggaatcctgggaatgctgagattgaagacctcatcttcctggcacggtctgcactcatcctgagaggatcagtggctcataaatcctgcttgcctgcttgtgtatatggacttgctgtggcyagtggatacgactttgaaagagaagggtactctctggtcggaatagatcctttccgtctacttcaaaacagccaggtattcagtctcattagaccaaatgagaatccagcacacaagagccaactggtatggatggcatgccattctgcagcatttgaagacctgagagtgtcaagtttcatcagaggggctagagtggtcccaagaggacaattgtccaccagaggagttcaaattgcttcaaatgagaacatggaaacaatggactccaatactcttgaactgagaagcagatattgggccataagaaccaggagcggaggaaacaccaaccaacagagagcatctgcgggacaaatcagtgtgcaacccactttctcagtacagagaaatcttcccttcgagagagcgaccatcatggcggcattcacagggaacactgagggcaggacatctgacatgaggactgaaatcataagaatgatggaaagtgccagaccagaagatgtgtctttccaggggcggggagtcttcgagctctcggacgaaaaggcaacgaacccgatcgtgccttcctttgacatgagtaatgagggatct
>KF493112-A/chicken/Italy/5074/1999-1999/12/31-5-(NP)
atggcgtctcaaggcaccaaacgatcttatgaacagatggaaactggtgaacgccagaatgctactgagatcagagcatctgttggaagaatggtcggtggaattggtagattctacatacagatgtgcactgagctcaaactcagcgactatgaggggagactgatccagaacagcataacaatagaaagaatggttctctctgcatttgatgagaggagaaacaaatacctggaagaacatcccagtgcaggaaaggatccgaagaaaactggaggtccaatttacagaaggagagatggaaaatgggtgagagagctgattctgtatgacaaagaagaaatcagaaggatctggcgtcaagcaaacaatggagaggatgcaactgctggtctcactcatctgatgatttggcattccaatttgaatgatgccacatatcagagaacaagagctctcgtgcgtactgggatggaccccagaatgtgctctctgatgcaaggatcaactctcccaaggagatctggagctgctggtgcagcagtgaagggagttggaacgatggtaatggagctaattcggatgataaagcggggggtcaatgatcggaatttctggagaggtgaaaatggacgaagaaccaggattgcatatgagagaatgtgcaacatcctcaaagggaaatttcaaacagcagcacaacgagcaatgatggaccaggtgagagaaagcaggaatcctgggaatgctgagattgaagacctcatcttcctggcacggtctgcactcatcctgagaggatcagtggctcataaatcctgcttgcctgcttgtgtatatggacttgctgtggccagtggatacgactttgaaagagaagggtactctctggtcggaatagatcctttccgtctacttcaaaacagccaggtattcagtctcattagaccaaatgagaatccagcacacaagagccaactggtatggatggcatgccattctgcagcatttgaagacctgagagtgtcaagtttcatcagaggggctagagtggtcccaagaggacaattgtccaccagaggagttcaaattgcttcaaatgagaacatggaaacaatggactccaatactcttgaactgagaagcagatattgggccataagaaccaggagcggaggaaacaccaaccaacagagagcatctgcgggacaaatcagtgtgcaacccactttctcagtacagagaaatcttcccttcgagagagcgaccatcatggcggcattcacagggaacactgagggcaggacatctgacatgaggactgaaatcataagaatgatggaaagtgccagaccagaagatgtgtctttccaggggcggggagtcttcgagctctcggacgaaaaggcaacgaacccgatcgtgccttcctttgacatgagtaatgagggatct
>KF493113-A/chicken/Italy/5079/1999-1999/12/30-5-(NP)
atggcgtctcaaggcaccaaacgatcttatgaacagatggaaactggtgaacgccagaatgctactgagatcagagcatctgttggaagaatggtcggtggaattggtagattctacatacagatgtgcactgagctcaaactcagcgactatgaggggagactgatccagaacagcataacaatagaaagaatggttctctctgcatttgatgagaggagaaacaaatacctggaagaacatcccagtgcaggaaaggatccgaagaaaactggaggtccaatttacagaaggagagatggaaaatgggtgagagagctgattctgtatgacaaagaagaaatcagaaggatctggcgtcaagcaaacaatggagaggatgcaactgctggtctcactcatctgatgatttggcattccaatttgaatgatgccacatatcagagaacaagagctctcgtgcgtactgggatggaccccagaatgtgctctctgatgcaaggatcaactctcccaaggagatctggagctgctggtgcagcagtgaagggagttggaacgatggtaatggagctaattcggatgataaagcggggggtcaatgatcggaatttctggagaggtgaaaatggacgaagaaccaggattgcatatgagagaatgtgcaacatcctcaaagggaaatttcaaacagcagcacaacgagcaatgatggaccaggtgagagaaagcaggaatcctgggaatgctgagattgaagacctcatcttcctggcacggtctgcactcatcctgagaggatcagtggctcataaatcctgcttgcctgcttgtgtatatggacttgctgtggccagtggatacgactttgaaagagaagggtactctctggtcggaatagatcctttccgtctacttcaaaacagccaggtattcagtctcattagaccaaatgagaatccagcacacaagagccaactggtatggatggcatgccattctgcagcatttgaagacctgagagtgtcaagtttcatcagaggggctagagtggtcccaagaggacaattgtccaccagaggagttcaaattgcttcaaatgagaacatggaaacaatggactccaatactcttgaactgaraagcagatattgggccataagaaccaggagcggaggaaacaccaaccaacagagagcatctgcgggacaaatcagtgtgcaacccactttctcagtacagagaaatcttcccttcgagagagcgaccatcatggcggcattcacagggaacactgagggcaggacatctgacatgaggactgaaatcataagaatgatggaaagtgccagaccagaagatgtgtctttccaggggcggggagtcttcgagctctcggacgaaaaggcaacgaacccgatcgtgccttcctttgacatgagtaatgagggatct
>KF493114-A/chicken/Italy/5086/1999-1999/12/31-5-(NP)
atggcgtctcaaggcaccaaacgatcttatgaacagatggaaactggtgaacgccagaatgctactgagatcagagcatctgttggaagaatggtcggtggaattggtagattctacatacagatgtgcactgagctcaaactcagcgactatgaggggagactgatccagaacagcataacaatagaaagaatggttctctctgcatttgatgagaggagaaacaaatacctggaagaacatcccagtgcaggaaaggatccgaagaaaactggaggtccaatttacagaaggagagatggaaaatgggtgagagagctgattctgtatgacaaagaagaaatcagaaggatctggcgtcaagcaaacaatggagaggatgcaactgctggtctcactcatctgatgatttggcattccaatttgaatgatgccacatatcagagaacaagagctctcgtgcgtactgggatggaccccagaatgtgctctctgatgcaaggatcaactctcccaaggagatctggagctgctggtgcagcagtgaagggagttggaacgatggtaatggagctaattcggatgataaagcggggggtcaatgatcggaatttctggagaggtgaaaatggacgaagaaccaggattgcatatgagagaatgtgcaacatcctcaaagggaaatttcaaacagcagcacaacgagcaatgatggaccaggtgagagaaagcaggaatcctgggaatgctgagattgaagacctcatcttcctggcacggtctgcactcatcctgagaggatcagtggctcataaatcctgcttgcctgcttgtgtatatggacttgctgtggccagtggatacgactttgaaagagaagggtactctctggtcggaatagatcctttccgtctacttcaaaacagccaggtattcagtctcattagaccaaatgagaatccagcacacaagagccaactggtatggatggcatgccattctgcagcatttgaagacctgagagtgtcaagtttcatcagaggggctagagtggtcccaagaggacaattgtccaccagaggagttcaaattgcttcaaatgagaacatggaaacaatggactccaatactcttgaactgagaagcagatattgggccataagaaccaggagcggaggaaacaccaaccaacagagagcatctgcgggacaaatcagtgtgcaacccactttctcagtacagagaaatcttcccttcgagagagcgaccatcatggcggcattcacagggaacactgagggcaggacatctgacatgaggactgaaatcataagaatgatggaaagtgccagaccagaagatgtgtctttccaggggcggggagtcttcgagctctcggacgaaaaggcaacgaacccgatcgtgccttcctttgacatgagtaatgagggatct
>KF493352-A/chicken/Italy/1302/2000-2000/02/04-5-(NP)
atggcgtctcaaggcaccaaacgatcttatgaacagatggaaactggtgaacgccagaatgctactgagatcagagcatctgttggaagaatggtcggtggaattggtagattctacatacagatgtgcactgagctcaaactcagcgactatgaggggagactgatccagaacagcataacaatagaaagaatggttctctctgcatttgatgagaggagaaacaaatacctggaagaacatcccagtgcaggaaaggatccgaagaaaactggaggtccaatttacagaaggagagatggaaaatgggtgagagagctgattctgtatgacaaagaagaaatcagaaggatctggcgtcaagcaaacaatggagaggatgcaactgctggtctcactcatctgatgatttggcattccaatttgaatgatgccacatatcagagaacaagagctctcgtgcgtactgggatggaccccagaatgtgctctctgatgcaaggatcaactctcccaaggagatctggagctgctggtgcagcagtgaagggagttggaacgatggtaatggagctaattcggatgataaagcggggggtcaatgatcggaatttctggagaggtgaaaatggacgaagaaccaggattgcatatgagagaatgtgcaacatcctcaaagggaaatttcaaacagcagcacaacgagcaatgatggaccaggtgagagaaagcaggaatcctgggaatgctgagattgaagacctcatcttcctggcacggtctgcactcatcctgagaggatcagtggctcataaatcctgcttgcctgcttgtgtatatggacttgctgtggccagtggatacgactttgaaagagaagggtactctctggtcggaatagatcctttccgtctacttcaaaacagccaggtattcagtctcattagaccaaatgagaatccagcacacaagagccaactggtatggatggcatgccattctgcagcatttgaagacctgagagtgtcaagtttcatcagaggggctagagtggtcccaagaggacaattgtccaccagaggagttcaaattgcttcaaatgagaacatggaaacaatggactccaatactcttgaactgagaagcagatattgggccataagaaccaggagcggaggaaacaccaaccaacagagagcatctgcgggacaaatcagtgtgcaacccactttctcagtacagagaaatcttcccttcgagagagcgaccatcatggcggcattcacagggaacactgagggcaggacatctgacatgaggactgaaatcataagaatgatggaaagtgccagaccagaagatgtgtctttccaggggcggggagtcttcgagctctcggacgaaaaggcaacgaacccgatcgtgccttcctttgacatgagtaatgagggatct
>KF493354-A/chicken/Italy/1592/2000-2000/03/01-5-(NP)
atggcgtctcaaggcaccaaacgatcttatgaacagatggaaactggtgaacgccagaatgctactgagatcagagcatctgttggaagaatggtcggtggaattggtagattctacatacagatgtgcactgagctcaaactcagcgactatgaggggagactgatccagaacagcataacaatagaaagaatggttctctctgcatttgatgagaggagaaacaaatacctggaagaacatcccagtgcaggaaaggatccgaagaaaactggaggtccaatttacagaaggagagatggaaaatgggtgagagagctgattctgtatgacaaagaagaaatcagaaggatctggcgtcaagcaaacaatggagaggatgcaactgctggtctcactcatctgatgatttggcattccaatttgaatgatgccacatatcagagaacaagagctctcgtgcgtactgggatggaccccagaatgtgctctctgatgcaaggatcaactctcccaaggagatctggagctgctggtgcagcagtgaagggagttggaacgatggtaatggagctaattcggatgataaagcggggggtcaatgatcggaatttctggagaggtgaaaatggacgaagaaccaggattgcatatgagagaatgtgcaacatcctcaaagggaaatttcaaacagcagcacaacgagcaatgatggaccaggtgagagaaagcaggaatcctgggaatgctgagattgaagacctcatcttcctggcacggtctgcactcatcctgagaggatcagtggctcataaatcctgcttgcctgcttgtgtatatggacttgctgtggccagtggatacgactttgaaagagaagggtactctctggtcggaatagatcctttccgtctacttcaaaacagccaggtattcagtctcattagaccaaatgagaatccagcacacaagagccaactggtatggatggcatgccattctgcagcatttgaagacctgagagtgtcaagtttcatcagaggggctagagtggtcccaagaggacaattgtccaccagaggagttcaaattgcttcaaatgagaacatggaaacaatggactccaatactcttgaactgagaagcagatattgggccataagaaccaggagcggaggaaacaccaaccaacagagagcatctgcgggacaaatcagtgtgcaacccactttctcagtacagagaaatcttcccttcgagagagcgaccatcatggcggcattcacagggaacactgagggcaggacatctgacatgaggactgaaatcataagaatgatggaaagtgccagaccagaagatgtgtctttccaggggcggggagtcttcgagctctcggacgaaaaggcaacgaacccgatcgtgccttcctttgacatgagtaatgagggatct
>KF493186-A/chicken/Italy/161/2000-2000/01/05-5-(NP)
atggcgtctcaaggcaccaaacgatcttatgaacagatggaaactggtgaacgccagaatgctactgagatcagagcatctgttggaagaatggtcggtggaattggtagattctacatacagatgtgcactgagctcaaactcagcgactatgaggggagactgatccagaacagcataacaatagaaagaatggttctctctgcatttgatgagaggagaaacaaatacctggaagaacatcccagtgcaggaaaggatccgaagaaaactggaggtccaatttacagaaggagagatggaaaatgggtgagagagctgattctgtatgacaaagaagaaatcagaaggatctggcgtcaagcaaacaatggagaggatgcaactgctggtctcactcatctgatgatttggcattccaatttgaatgatgccacatatcaragaacaagagctctcgtgcgtactgggatggaccccagaatgtgctctctgatgcaaggatcaactctcccaaggagatctggagctgctggtgcagcagtgaagggagttggaacaatggtaatggagctaattcggatgataaagcggggggtcaatgatcggaatttctggagaggtgaaaatggacgaagaaccaggattgcatatgagagaatgtgcaacatcctcaaagggaaatttcaaacagcagcacaacgagcaatgatggaccaggtgagagaaagcaggaatcctgggaatgctgagattgaagacctcatcttcctggcacggtctgcactcatcctgagaggatcagtggctcataaatcctgcttgcctgcttgtgtatatggacttgctgtggccagtggatacgactttgaaagagaagggtactctctggtcggaatagatcctttccgtctacttcaaaacagccaggtattcagtctcattagaccaaatgagaatccagcacacaagagccaactggtatggatggcatgccattctgcagcatttgaagacctgagagtgtcaagtttcatcagaggggctagagtggtcccaagaggacaattgtccaccagaggagttcaaattgcttcaaatgagaacatggaaacaatggactccaatactcttgaactgagaagcagatattgggccataagaaccaggagcggaggaaacaccaaccaacagagagcatctgcgggacaaatcagtgtgcaacccactttctcagtacagagaaatcttcccttcgagagagcgaccatcatggcggcattcacagggaacactgagggcaggacatctgacatgaggactgaaatcataagaatgatggaaagtgccagaccagaagatgtgtctttccaggggcggggagtcttcgagctctcggacgaaaaggcaacgaacccgatcgtgccttcctttgacatgagtaatgagggatct
>KF493355-A/chicken/Italy/1651/2000-2000/02/22-5-(NP)
atggcgtctcaaggcaccaaacgatcttatgaacagatggaaactggtgaacgccagaatgctactgagatcagagcatctgttggaagaatggtcggtggaattggtagattctacatacagatgtgcactgagctcaaactcagcgactatgaggggagactgatccagaacagcataacaatagaaagaatggttctctctgcatttgatgagaggagaaacaaatacctggaagaacatcccagtgcaggaaaggatccgaagaaaactggaggtccaatttacagaaggagagatggaaaatgggtgagagagctgattctgtatgacaaagaagaaatcagaaggatctggcgtcaagcaaacaatggagaggatgcaactgctggtctcactcatctgatgatttggcattccaatttgaatgatgccacatatcagagaacaagagctctcgtgcgtactgggatggaccccagaatgtgctctctgatgcaaggatcaactctcccaaggagatctggagctgctggtgcagcagtgaagggagttggaacgatggtaatggagctaattcggatgataaagcggggggtcaatgatcggaatttctggagaggtgaaaatggacgaagaaccaggattgcatatgagagaatgtgcaacatcctcaaagggaaatttcaaacagcagcacaacgagcaatgatggaccaggtgagagaaagcaggaatcctgggaatgctgagattgaagacctcatcttcctggcacggtctgcactcatcctgagaggatcagtggctcataaatcctgcttgcctgcttgtgtatatggacttgctgtggccagtggatacgactttgaaagagaagggtactctctggtcggaatagatcctttccgtctacttcaaaacagccaggtattcagtctcattagaccaaatgaaaatccagcacacaagagccaactggtatggatggcatgccattctgcagcatttgaagacctgagagtgtcaagtttcatcagaggggctagagtggtcccaagaggacaattgtccaccagaggagttcaaattgcttcaaatgagaacatggaaacaatggactccaatactcttgaactgagaagcagatattgggccataagaaccaggagcggaggaaacaccaaccaacagagagcatctgcgggacaaatcagtgtgcaacccactttctcagtacagagaaatcttcccttcgagagagcgaccatcatggcggcattcacagggaacactgagggcaggacatctgacatgaggactgaaatcataagaatgatggaaagtgccagaccagaagatgtgtctttccaggggcggggagtcttcgagctctcggacgaaaaggcaacgaacccgatcgtgccttcctttgacatgagtaatgagggatct
>KF493379-A/chicken/Italy/1730/2000-2000/02/07-5-(NP)
atggcgtctcaaggcaccaaacgatcttatgaacagatggaaactggtgaacgccagaatgctactgagatcagagcatctgttggaagaatggtcggtggaattggtagattctacatacagatgtgcactgagctcaaactcagcgactatgaggggagactgatccagaacagcataacaatagaaagaatggttctctctgcatttgatgagaggagaaacaaatacctggaagaacatcccagtgcaggaaaggatccgaagaaaactggaggtccaatttacagaaggagagatggaaaatgggtgagagagctgattctgtatgacaaagaagaaatcagaaggatctggcgtcaagcaaacaatggagaggatgcaactgctggtctcactcatctgatgatttggcattccaatttgaatgatgccacatatcagagaacaagagctctcgtgcgtactgggatggaccccagaatgtgctctctgatgcaaggatcaactctcccaaggagatctggagctgctggtgcagcagtgaagggagttggaacgatggtaatggagctaattcggatgataaagcggggggtcaatgatcggaatttctggagaggtgaaaatggacgaagaaccaggattgcatatgagagaatgtgcaacatcctcaaagggaaatttcaaacagcagcacaacgagcaatgatggaccaggtgagagaaagcaggaatcctgggaatgctgagattgaagacctcatcttcctggcacggtctgcactcatcctgagaggatcagtggctcataaatcctgcttacctgcttgtgtatatggacttgctgtggccagtggatacgactttgaaagagaagggtactctctggtcggaatagatcctttccgtctacttcaaaacagccaggtattcagtctcattagaccaaatgagaatccagcacacaagagccaactggtatggatggcatgccattctgcagcatttgaagacctgagagtgtcaagtttcatcagaggggctagagtggtcccaagaggacaattgtccaccagaggagttcaaattgcttcaaatgagaacatggaaacaatggactccaatactcttgaactgagaagcagatattgggccataagaaccaggagcggaggaaacaccaaccaacagagagcatctgcgggacaaatcagtgtgcaacccactttctcagtacagagaaatcttcccttcgagagagcgaccatcatggcggcattcacagggaacactgagggcaggacatctgacatgaggactgaaatcataagaatgatggaaagtgccagaccagaagatgtgtctttccaggggcggggagtcttcgagctctcggacgaaaaggcaacgaacccgatcgtgccttcctttgacatgagtaatgagggatct
>KF493421-A/chicken/Italy/1782/2000-2000/02/24-5-(NP)
atggcgtctcaaggcaccaaacgatcttatgaacagatggaaactggtgaacgccagaatgctactgagatcagagcatctgttggaagaatggtcggtggaattggtagattctacatacagatgtgcactgagctcaaactcagcgactatgaggggagactgatccagaacagcataacaatagaaagaatggttctctctgcatttgatgagaggagaaacaaatacctggaagaacatcccagtgcaggaaaggatccgaagaaaactggaggtccaatttacagaaggagagatggaaaatgggtgagagagctgattctgtatgacaaagaagaaatcagaaggatctggcgtcaagcaaacaatggagaggatgcaactgctggtctcactcatctgatgatttggcattccaatttgaatgatgccacatatcagagaacaagagctctcgtgcgtactgggatggaccccagaatgtgctctctgatgcaaggatcaactctcccaaggagatctggagctgctggtgcagcagtgaagggagttggaacgatggtaatggagctaattcggatgataaagcggggggtcaatgatcggaatttctggagaggtgaaaatggacgaagaaccaggattgcatatgagagaatgtgcaacatcctcaaagggaaatttcaaacagcagcacaacgagcaatgatggaccaggtgagagaaagcaggaatcctgggaatgctgagattgaagacctcatcttcctggcacggtctgcactcatcctgagaggatcagtggctcataaatcctgcttgcctgcttgtgtatatggacttgctgtggccagtggatacgactttgaaagagaagggtactctctggtcggaatagatcctttccgtctacttcaaaacagccaggtattcagtctcattagaccaaatgagaatccagcacacaagagccaactggtatggatggcatgccattctgcagcatttgaagacctgagagtgtcaagtttcatcagaggggctagagtggtcccaagaggacaattgtccaccagaggagttcaaattgcttcaaatgagaacatggaaacaatggactccaatactcttgaactgagaagcagatattgggccataagaaccaggagcggaggaaacaccaaccaacagagagcatctgcgggacaaatcagtgtgcaacccactttctcagtacagagaaatcttcccttcgagagagcgaccatcatggcggcattcacagggaacactgagggcaggacatctgacatgaggactgaaatcataagaatgatggaaagtgccagaccagaagatgtgtctttccaggggcggggagtcttcgagctctcggacgaaaaggcaacgaacccgatcgtgccttcctttgacatgagtagtgagggatct
>KF493422-A/chicken/Italy/1786/2000-2000/02/28-5-(NP)
atggcgtctcaaggcaccaaacgatcttatgaacagatggaaactggtgaacgccagaatgctactgagatcagagcatctgttggaagaatggtcggtggaattggtagattctacatacagatgtgcactgagctcaaactcagcgactatgaggggagactgatccagaacagcataacaatagaaagaatggttctctctgcatttgatgagaggagaaacaaatacctggaagaacatcccagtgcaggaaaggatccgaagaaaactggaggtccaatttacagaaggagagatggaaaatgggtgagagagctgattctgtatgacaaagaagaaatcagaaggatctggcgtcaagcaaacaatggagaggatgcaactgctggtctcactcatctgatgatttggcattccaatttgaatgatgccacatatcagagaacaagagctctcgtgcgtactgggatggaccccagaatgtgctctctgatgcaaggatcaactctcccaaggagatctggagctgctggtgcagcagtgaagggagttggaacgatggtaatggagctaattcggatgataaagcggggggtcaatgatcggaatttctggagaggtgaaaatggacgaagaaccaggattgcatatgagagaatgtgcaacatyctcaaagggaaatttcaaacagcagcacaacgagcaatgatggaccaggtgagagaaagcaggaatcctgggaatgctgagattgaagacctcatcttcctggcacggtctgcactcatcctgagaggatcagtggctcataaatcctgcttgcctgcttgtgtatatggacttgctgtggccagtggatacgactttgaaagagaagggtactctctggtcggaatagatcctttccgtctacttcaaaacagccaggtattcagtctcattagaccaaatgagaatccagcacacaagagccaactggtatggatggcatgccattctgcagcatttgaagacctgagagtgtcaagtttcatcagaggggctagagtggtcccaagaggacaattgtccaccagaggagttcaaattgcttcaaatgagaacatggaaacaatggactccaatactcttgaactgagaagcagatattgggccataagaaccaggagcggaggaaacaccaaccaacagagagcatctgcgggacaaatcagtgtgcaacccactttctcagtacagagaaatcttcccttcgagagagcgaccatcatggcggcattcacagggaacactgagggcaggacatctgacatgaggactgaaatcataagaatgatggaaagtgccagaccagaagatgtgtctttccaggggcggggagtcttcgagctctcggacgaaaaggcaacgaacccgatcgtgccttcctttgacatgagtaatgagggatct
>KF493155-A/chicken/Italy/18/2000-2000/01/03-5-(NP)
atggcgtctcaaggcaccaaacgatcttatgaacagatggaaactggtgaacgccagaatgctactgagatcagagcatctgttggaagaatggtcggtggaattggtagattctacatacagatgtgcactgagctcaaactcagcgactatgaggggagactgatccagaacagcataacaatagaaagaatggttctctctgcatttgatgagaggagaaacaaatacctggaagaacatcccagtgcaggaaaggatccgaagaaaactggaggtccaatttacagaaggagagatggaaaatgggtgagagagctgattctgtatgacaaagaagaaatcagaaggatctggcgtcaagcaaacaatggagaggatgcaactgctggtctcactcatctgatgatttggcattccaatttgaatgatgccacatatcagagaacaagagctctcgtgcgtactgggatggaccccagaatgtgctctctgatgcaaggatcaactctcccaaggagatctggagctgctggtgcagcagtgaagggagttggaacgatggtaatggagctaattcggatgataaagcggggggtcaatgatcggaatttctggagaggtgaaaatggacgaagaaccaggattgcatatgagagaatgtgcaacatcctcaaagggaaatttcaaacagcagcacaacgagcaatgatggaccaggtgagagaaagcaggaatcctgggaatgctgagattgaagacctcatcttcctggcacggtctgcactcatcctgagaggatcagtggctcataaatcctgcttgcctgcttgtgtatatggacttgctgtggccagtggatacgactttgaaagagaagggtactctctggtcggaatagatcctttccgtctacttcaaaacagccaggtattcagtctcattagaccaaatgagaatccagcacacaagagccaactggtatggatggcatgccattctgcagcatttgaagacctgagagtgtcaagtttcatcagaggggctagagtggtcccaagaggacaattgtccaccagaggagttcaaattgcttcaaatgagaacatggaaacaatggactccaatactcttgaactgagaagcagatattgggccataagaaccaggagcggaggaaacaccaaccaacagagagcatctgcgggacaaatcagtgtgcaacccactttctcagtacagagaaatcttcccttcgagagagcgaccatcatggcggcattcacagggaacactgagggcaggacatctgacatgaggactgaaatcataagaatgatggaaagtgccagaccagaagatgtgtctttccaggggcggggagtcttcgagctctcggacgaaaaggcaacgaacccgatcgtgccttcctttgacatgagtaatgagggatct
>KF493424-A/chicken/Italy/1870/2000-2000/03/03-5-(NP)
atggcgtctcaaggcaccaaacgatcttatgaacagatggaaactggtgaacgccagaatgctactgagatcagagcatctgttggaagaatggtcggtggaattggtagattctacatacagatgtgcactgagctcaaactcagcgactatgaggggagactgatccagaacagcataacaatagaaagaatggttctctctgcatttgatgagaggagaaacaaatacctggaagaacatcccagtgcaggaaaggatccgaagaaaactggaggtccaatttacagaaggagagatggaaaatgggtgagagagctgattctgtatgacaaagaagaaatcagaaggatctggcgtcaagcaaacaatggagaggatgcaactgctggtctcactcatctgatgatttggcattccaatttgaatgatgccacatatcagagaacaagagctctcgtgcgtactgggatggaccccagaatgtgctctctgatgcaaggatcaactctcccaaggagatctggagctgctggtgcagcagtgaagggagttggaacgatggtaatggagctaattcggatgataaagcggggggtcaatgatcggaatttctggagaggtgaaaatggacgaagaaccaggattgcatatgagagaatgtgcaacatcctcaaagggaaatttcaaacagcagcacaacgagcaatgatggaccaggtgagagaaagcaggaatcctgggaatgctgagattgaagacctcatcttcctggcacggtctgcactcatcctgagaggatcagtagctcataaatcctgcttgcctgcttgtgtatatggacttgctgtggccagtggatacgactttgaaagagaagggtactctctggtcggaatagatcctttccgtctacttcaaaacagccaggtattcagtctcattagaccaaatgagaatccagcacacaagagccaactggtatggatggcatgccattctgcagcatttgaagacctgagagtgtcaagtttcatcagaggggctagagtggtcccaagaggacaattgtccaccagaggagttcaaattgcttcaaatgagaacatggaaacaatggactccaatactcttgaactgagaagcagatattgggccataagaaccaggagcggaggaaacaccaaccaacagagagcatctgcgggacaaatcagtgtgcaacccactttctcagtacagagaaatcttcccttcgagagagcgaccatcatggcggcattcacagggaacactgagggcaggacatctgacatgaggactgaaatcataagaatgatggaaagtgccagaccagaagatgtgtctttccaggggcggggagtcttcgagctctcggacgaaaaggcaacgaacccgatcgtgccttcctttgacatgagtaatgagggatct
>KF493425-A/chicken/Italy/1875/2000-2000/03/03-5-(NP)
atggcgtctcaaggcaccaaacgatcttatgaacagatggaaactggtgaacgccagaatgctactgagatcagagcatctgttggaagaatggtcggtggaattggtagattctacatacagatgtgcactgagctcaaactcagcgactatgaggggagactgatccagaacagcataacaatagaaagaatggttctctctgcatttgatgagaggagaaacaaatacctggaagaacatcccagtgcaggaaaggatccgaagaaaactggaggtccaatttacagaaggagagatggaaaatgggtgagagagctgattctgtatgacaaagaagaaatcagaaggatctggcgtcaagcaaacaatggagaggatgcaactgctggtctcactcatctgatgatttggcattccaatttgaatgatgccacatatcagagaacaagagctctcgtgcgtactgggatggaccccagaatgtgctctctgatgcaaggatcaactctcccaaggagatctggagctgctggtgcagcagtgaagggagttggaacgatggtaatggagctaattcggatgataaagcggggggtcaatgatcggaatttctggagaggtgaaaatggacgaagaaccaggattgcatatgagagaatgtgcaacatcctcaaagggaaatttcaaacagcagcacaacgagcaatgatggaccaggtgagagaaagcaggaatcctgggaatgctgagattgaagacctcatcttcctggcacggtctgcactcatcctgagaggatcagtggctcataaatcctgcttgcctgcttgtgtatatggacttgctgtggccagtggatacgactttgaaagagaagggtactctctggtcggaatagatcctttccgtctacttcaaaacagccaggtattcagtctcattagaccaaatgagaatccagcacacaagagccaactggtatggatggcatgccattctgcagcatttgaagacctgagagtgtcaagtttcatcagaggggctagagtggtcccaagaggacaattgtccaccagaggagttcaaattgcttcaaatgagaacatggaaacaatggactccaatactcttgaactgagaagcagatattgggccataagaaccaggagcggaggaaacaccaaccaacagagagcatctgcgggacaaatcagtgtgcaacccactttctcagtacagagaaatcttcccttcgagagagcgaccatcatggcggcattcacagggaacactgagggcaggacatctgacatgaggactgaaatcataagaatgatggaaagtgccagaccagaagatgtgtctttccaggggcggggagtcttcgagctctcggacgaaaaggcaacgaacccgatcgtgccttcctttgacatgagtaatgagggatct
>KF493426-A/chicken/Italy/2021/2000-2000/03/06-5-(NP)
atggcgtctcaaggcaccaaacgatcttatgaacagatggaaactggtgaacgccagaatgctactgagatcagagcatctgttggaagaatggtcggtggaattggtagattctacatacagatgtgcactgagctcaaactcagcgactatgaggggagactgatccagaacagcataacaatagaaagaatggttctctctgcatttgatgagaggagaaacaaatacctggaagaacatcccagtgcaggaaaggatccgaagaaaactggaggtccaatttacagaaggagagatggaaaatgggtgagagagctgattctgtatgacaaagaagaaatcagaaggatctggcgtcaagcaaacaatggagaggatgcaactgctggtctcactcatctgatgatttggcattccaatttgaatgatgccacatatcagagaacaagagctctcgtgcgtactgggatggaccccagaatgtgctctctgatgcaaggatcaactctcccaaggagatctggagctgctggtgcagcagtgaagggagttggaacgatggtaatggagctaattcggatgataaagcggggggtcaatgatcggaatttctggagaggtgaaaatggacgaagaaccaggattgcatatgagagaatgtgcaacatcctcaaagggaaatttcaaacagcagcacaacgagcaatgatggaccaggtgagagaaagcaggaatcctgggaatgctgagattgaagacctcatcttcctggcacggtctgcactcatcctgagaggatcagtggctcataaatcctgcttgcctgcttgtgtatatggacttgctgtggccagtggatacgactttgaaagagaagggtactctctggtcggaatagatcctttccgtctacttcaaaacagccaggtattcagtctcattagaccaaatgagaatccagcacacaagagccaactggtatggatggcatgccattctgcagcatttgaagacctgagagtgtcaagtttcatcagaggggctagagtggtcccaagaggacaattgtccaccagaggagttcaaattgcttcaaatgagaacatggaaacaatggactccaatactcttgaactgagaagcagatattgggccataagaaccaggagcggaggaaacaccaaccaacagagagcatctgcgggacaaatcagtgtgcaacccactttctcagtacagagaaatcttcccttcgagagagcgaccatcatggcggcattcacagggaacactgagggcaggacatctgacatgaggactgaaatcataagaatgatggaaagtgccagaccagaagatgtgtctttccaggggcggggagtcttcgagctctcggacgaaaaggcaacgaacccgatcgtgccttcctttgacatgagtaatgagggatct
>KF493243-A/chicken/Italy/501/2000-2000/01/20-5-(NP)
atggcgtctcaaggcaccaaacgatcttatgaacagatggaaactggtgaacgccagaatgctactgagatcagagcatctgttggaagaatggtcggtggaattggtagattctacatacagatgtgcactgagctcaaactcagcgactatgaggggagactgatccagaacagcataacaatagaaagaatggttctctctgcatttgatgagaggagaaacaaatacctggaagaacatcccagtgcaggaaaggatccgaagaaaactggaggtccaatttacagaaggagagatggaaaatgggtgagagagctgattctgtatgacaaagaagaaatcagaaggatctggcgtcaagcaaacaatggagaggatgcaactgctggtctcactcatctgatgatttggcattccaatttgaatgatgccacatatcaragaacaagagctctcgtgcgtactgggatggaccccagaatgtgctctctgatgcaaggatcaactctcccaaggagatctggagctgctggtgcagcagtgaagggagttggaacgatggtaatggagctaattcggatgataaagcggggggtcaatgatcggaatttctggagaggtgaaaatggacgaagaaccaggattgcatatgagagaatgtgcaacatcctcaaagggaaatttcaaacagcagcacaacgagcaatgatggaccaggtgagagaaagcaggaatcctgggaatgctgagattgaagacctcatcttcctggcacggtctgcactcatcctgagaggatcagtggctcataaatcctgcttgcctgcttgtgtatatggacttgctgtggccagtggatacgactttgaaagagaagggtactctctggtcggaatagatcctttccgtctacttcaaaacagccaggtattcagtctcattagaccaaatgagaatccagcacacaagagccaactggtatggatggcatgccattctgcagcatttgaagacctgagagtgtcaagtttcatcagaggggctagagtggtcccaagaggacaattgtccaccagaggagttcaaattgcttcaaatgagaacatggaaacaatggactccaatactcttgaactgagaagcagatattgggccataagaaccaggagcggaggaaacaccaaccaacagagagcatctgcgggacaaatcagtgtgcaacccactttctcagtacagagaaatcttcccttcgagagagcgaccatcatggcggcattcacagggaacactgagggcaggacatctgacatgaggactgaaatcataagaatgatggaaagtgccagaccagaagatgtgtctttccaggggcggggagtcttcgagctctcggacgaaaaggcaacgaacccgatcgtgccttcctttgacatgagtaatgagggatct
>KF493245-A/chicken/Italy/522/2000-2000/01/20-5-(NP)
atggcgtctcaaggcaccaaacgatcttatgaacagatggaractggtgaacgccagaatgctactgagatcagagcatctgttggaagaatggtcggtggaattggtagattctacatacagatgtgcactgagctcaaactcagcgactatgaggggaggctgatccagaacagcataacaatagaaagaatggttctctctgcatttgatgagaggagaaacaaatacctggaagaacatcccagtgcaggaaaggatccgaagaaaactggaggtccaatttacagaaggagagatggaaaatgggtgagagagctgattctgtatgacaaagaagaaatcagaaggatctggcgtcaagcaaacaatggagaggatgcaactgctggtctcactcatctgatgatttggcattccaatttgaatgatgccacatatcagagaacaagagctctcgtgcgtactgggatggaccccagaatgtgctctctgatgcaaggatcaactctcccaaggagatctggagctgctggtgcagcagtgaagggagttggaacgatggtaatggagctaattcggatgataaagcggggggtcaatgatcggaatttctggagaggtgaaaatggacgaagaaccaggattgcatatgagagaatgtgcaacatcctcaaagggaaatttcaaacagcagcacaacgagcaatgatggaccaggtgagagaaagcaggaatcctgggaatgctgagattgaagacctcatcttcctggcacggtctgcactcatcctgagaggatcagtggctcataaatcctgcttgcctgcttgtgtatatggacttgctgtggccagtggatacgactttgaaagagaagggtactctctggtcggaatagatcctttccgtctacttcaaaacagccaggtattcagtctcattagaccaaatgagaatccagcacacaagagccaactggtatggatggcatgccattctgcggcatttgaagacctgagagtgtcaagtttcatcagaggggctagagtggtcccaagaggacaattgtccaccagaggagttcaaattgcttcaaatgagaacatggaaacaatggactccaatactcttgaactgagaagcagatattgggccataagaaccaggagcggaggaaacaccaaccaacagagagcatctgcgggacaaatcagtgtgcaacccactttctcagtacagagaaatcttcccttcgagagagcgaccatcatggcggcattcacggggaacactgagggcaggacatctgacatgaggactgaaatcataagaatgatggaaagtgccagaccagaagatgtgtctttccaggggcggggagtcttcgagctctcggacgaaaaggcaacgaacccgatcgtgccttcctttgacatgagtaatgagggatct
>KF493254-A/chicken/Italy/557/2000-2000/01/14-5-(NP)
atggcgtctcaaggcaccaaacgatcttatgaacagatggaaactggtgaacgccagaatgctactgagatcagagcatctgttggaagaatggtcggtggaattggtagattctacatacagatgtgcactgagctcaaactcagcgactatgaggggagactgatccagaacagcataacaatagaaagaatggttctctctgcatttgatgagaggagaaacaaatacctggaagaacatcccagtgcaggaaaggatccgaagaaaactggaggtccaatttacagaaggagagatggaaaatgggtgagagagctgattctgtatgacaaagaagaaatcagaaggatctggcgtcaagcaaacaatggagaggatgcaactgctggtctcactcatctgatgatttggcattccaatttgaatgatgccacatatcagagaacaagagctctcgtgcgtactgggatggaccccagaatgtgctctctgatgcaaggatcaactctcccaaggagatctggagctgctggtgcagcagtgaagggagttggaacgatggtaatggagctaattcggatgataaagcggggggtcaatgatcggaatttctggagaggtgaaaatggacgaagaaccaggattgcatatgagagaatgtgcaacatcctcaaagggaaatttcaaacagcagcacaacgagcaatgatggaccaggtgagagaaagcaggaatcctgggaatgctgagattgaagacctcatcttcctggcacggtctgcactcatcctgagaggatcagtggctcataaatcctgcttgcctgcttgtgtatatggacttgctgtggccagtggatacgactttgaaagagaagggtactctctggtcggaatagatcctttccgtctacttcaaaacagccaggtattcagtctcattagaccaaatgagaatccagcacacaagagccaactggtatggatggcatgccattctgcagcatttgaagacctgagagtgtcaagtttcatcagaggggctagagtggtcccaagaggacaattgtccaccagaggagttcaaattgcttcaaatgagaacatggaaacaatggactccaatactcttgaactgagaagcagatattgggccataagaaccaggagcggaggaaacaccaaccaacagagagcatctgcgggacaaatcagtgtgcaacccactttctcagtacagagaaatcttcccttcgagagagcgaccatcatggcggcattcacagggaacactgagggcaggacatctgacatgaggactgaaatcataagaatgatggaaagtgccagaccagaagatgtgtctttccaggggcggggagtcttcgagctctcggacgaaaaggcaacgaacccgatcgtgccttcctttgacatgagtaatgagggatct
>KF493250-A/chicken/Italy/662/2000-2000/01/20-5-(NP)
atggcgtctcaaggcaccaaacgatcttatgaacagatggaaactggtgaacgccagaatgctactgagatcagagcatctgttggaagaatggtcggtggaattggtagattctacatacagatgtgcactgagctcaaactcagcgactatgaggggagactgatccagaacagcataacaatagaaagaatggttctctctgcatttgatgagaggagaaacaaatacctggaagaacatcccagtgcaggaaaggatccgaagaaaactggaggtccaatttacagaaggagagatggaaaatgggtgagagagctgattctgtatgacaaagaagaaatcagaaggatctggcgtcaagcaaacaatggagaggatgcaactgctggtctcactcatctgatgatttggcattccaatttgaatgatgccacatatcagagaacaagagctctcgtgcgtactgggatggaccccagaatgtgctctctgatgcaaggatcaactctcccaaggagatctggagctgctggtgcagcagtgaagggagttggaacgatggtaatggagctaattcggatgataaagcggggggtcaatgatcggaatttctggagaggtgaaaatggacgaagaaccaggattgcatatgagagaatgtgcaacatcctcaaagggaaatttcaaacagcagcacaacgagcaatgatggaccaggtgagagaaagcaggaatcctgggaatgctgagattgaagacctcatcttcctggcacggtctgcactcatcctgagaggatcagtggctcataaatcctgcttgcctgcttgtgtatatggacttgctgtggccagtggatacgactttgaaagagaagggtactctctggtcggaatagatcctttccgtctacttcaaaacagccaggtattcagtctcattagaccaaatgagaatccagcacacaagagccaactggtatggatggcatgccattctgcagcatttgaagacctgagagtgtcaagtttcatcagaggggctagagtggtcccaagaggacaattgtccaccagaggagttcaaattgcttcaaatgagaacatggaaacaatggactccaatactcttgaactgagaagcagatattgggccataagaaccaggagcggaggaaacaccaaccaacagagagcatctgcgggacaaatcagtgtgcaacccactttctcagtacagagaaatcttcccttcgagagagcgaccatcatggcggcattcacagggaacactgagggcaggacatctgacatgaggactgaaatcataagaatgatggaaagtgccagaccagaagatgtgtctttccaggggcggggagtcttcgagctctcggacgaaaaggcaacgaacccgatcgtgccttcctttgacatgagtaatgagggatct
>KF493156-A/chicken/Italy/78/2000-2000/01/04-5-(NP)
atggcgtctcaaggcaccaaacgatcttatgaacagatggaaactggtgaacgccagaatgctactgagatcagagcatctgttggaagaatggtcggtggaattggtagattctacatacagatgtgcactgagctcaaactcagcgactatgaggggagactgatccagaacagcataacaatagaaagaatggttctctctgcatttgatgagaggagaaacaaatacctggaagaacatcccagtgcaggaaaggatccgaagaaaactggaggtccaatttacagaaggagagatggaaaatgggtgagagagctgattctgtatgacaaagaagaaatcagaaggatctggcgtcaagcaaacaatggagaggatgcaactgctggtctcactcatctgatgatttggcattccaatttaaatgatgccacatatcagagaacaagagctctcgtgcgtactgggatggaccccagaatgtgctctctgatgcaaggatcaactctcccaaggagatctggagctgctggtgcagcagtgaagggagttggaacgatggtaatggagctaattcggatgataaagcggggggtcaatgatcggaatttctggagaggtgaaaatggacgaagaaccaggattgcatatgagagaatgtgcaacatcctcaaagggaaatttcaaacagcagcacaacgagcaatgatggaccaggtgagagaaagcaggaatcctgggaatgctgagattgaagacctcatcttcctggcacggtctgcactcatcctgagaggatcagtggctcataaatcctgcttgcctgcttgtgtatatggacttgctgtggccagtggatacgactttgaaagagaagggtactctctggtcggaatagatcctttccgtctacttcaaaacagccaggtattcagtctcattagaccaaatgagaatccagcacacaagagccaactggtatggatggcatgccattctgcagcatttgaagacctgagagtgtcaagtttcatcagaggggctagagtggtcccaagaggacaattgtccaccagaggagttcaaattgcttcaaatgagaacatggaaacaatggactccaatactcttgaactgagaagcagatattgggccataagaaccaggagcggaggaaacaccaaccaacagagagcatctgcgggacaaatcagtgtgcaacccactttctcagtacagagaaatcttcccttcgagagagcgaccatcatggcggcattcacagggaacactgagggcaggacatctgacatgaggactgaaatcataagaatgatggaaagtgccagaccagaagatgtgtctttccaggggcggggagtcttcgagctctcggacgaaaaggcaacgaacccgatcgtgccttcctttgacatgagtaatgagggatct
>KF493252-A/chicken/Italy/797/2000-2000/01/31-5-(NP)
atggcgtctcaaggcaccaaacgatcttatgaacagatggaaactggtgaacgccagaatgctactgagatcagagcatctgttggaagaatggtcggtggaattggtagattctacatacagatgtgcactgagctcaaactcagcgactatgaggggagactgatccagaacagcataacaatagaaagaatggttctctctgcatttgatgagaggagaaacaaatacctggaagaacatcccagtgcaggaaaggatccgaagaaaactggaggtccaatttacagaaggagagatggaaaatgggtgagagagctgattctgtatgacaaagaagaaatcagaaggatctggcgtcaagcaaacaatggagaggatacaactgctggtctcactcatctgatgatttggcattccaatttgaatgatgccacatatcagagaacaagagctctcgtgcgtactgggatggaccccagaatgtgctctctgatgcaaggatcaactctcccaaggagatctggagctgctggtgcagcagtgaagggagttggaacgatggtaatggagctaatccggatgataaagcggggggtcaatgatcggaatttctggagaggtgaaaatggacgaagaaccaggattgcatatgagagaatgtgcaacatcctcaaagggaaatttcaaacagcagcacaacgagcaatgatggaccaggtgagagaaagcaggaatcctgggaatgctgagattgaagacctcatcttcctggcacggtctgcactcatcctgagaggatcagtggctcataaatcctgcttgcctgcttgtgtatatggacttgctgtggccagtggatacgactttgaaagagaagggtactctctggtcggaatagatcctttccgtctacttcaaaacagccaggtattcagtctcattagaccaaatgagaatccagcacacaagagccaactggtatggatggcatgccattctgcagcatttgaagacctgagagtgtcaagtttcatcagaggggctagagtggtcccaagaggacaattgtccaccagaggagttcaaattgcttcaaatgagaacatggaaacaatggactccaatactcttgaactgagaagcagatattgggccataagaaccaggagcggaggaaacaccaaccaacagagagcatctgcgggacaaatcagtgtgcaacccactttctcagtacagagaaatcttcccttcgagagagcgaccatcatggcggcattcacagggaacactgagggcaggacatctgacatgaggactgaaatcataagaatgatggaaagtgccagaccagaagatgtgtctttccaggggcggggagtcttcgagctctcggacgaaaaggcaacgaacccgatcgtgccttcctttgacatgagtaatgagggatct
>KF493253-A/chicken/Italy/910/2000-2000/01/24-5-(NP)
atggcgtctcaaggcaccaaacgatcttatgaacagatggaaactggtgaacgccagaatgctactgagatcagagcatctgttggaagaatggtcggtggaattggtagattctacatacagatgtgcactgagctcaaactcagcgactatgaggggagactgatccagaacagcataacaatagaaagaatggttctctctgcatttgatgagaggagaaacaaatacctggaagaacatcccagtgcaggaaaggatccgaagaaaactggaggtccaatttacagaaggagagatggaaaatgggtgagagagctgattctgtatgacaaagaagaaatcagaaggatctggcgtcaagcaaacaatggagaggatgcaactgctggtctcactcatctgatgatttggcattccaatttgaatgatgccacatatcagagaacaagagctctcgtgcgtactgggatggaccccagaatgtgctctctgatgcaaggatcaactctcccaaggagatctggagctgctggtgcagcagtgaagggagttggaacgatggtaatggagctaattcggatgataaagcggggggtcaatgatcggaatttctggagaggtgaaaatggacgaagaaccaggattgcatatgagagaatgtgcaacatcctcaaagggaaatttcaaacagcagcacaacgagcaatgatggaccaggtgagagaaagcaggaatcctgggaatgctgagattgaagacctcatcttcctggcacggtctgcactcatcctgagaggatcagtggctcataaatcctgcttgcctgcttgtgtatatggacttgctgtggccagtggatacgactttgaaagagaagggtactctctggtcggaatakatcctttccgtctacttcaaaacagccaggtattcagtctcattagaccaaatgagaatccagcacacaagagccaactggtatggatggcatgccattctgcagcatttgaagacctgagagtgtcaagtttcatcagaggggctagagtggtcccaagaggacaattgtccaccagaggagttcaaattgcttcaaatgagaacatggaaacaatggactccaatactcttgaactgagaagcagatattgggccataagaaccaggagcggaggaaacaccaaccaacagagagcatctgcgggacaaatcagtgtgcaacccactttctcagtacagagaaatcttcccttcgagagagcgaccatcatggcggcattcacagggaacactgagggcaggacatctgacatgaggactgaaatcataagaatgatggaaagtgccagaccagaagatgtgtctttccaggggcggggagtcttcgagctctcggacgaaaaggcaacgaacccgatcgtgccttcctttgacatgagtaatgagggatct
>KF493307-A/chicken/Italy/925/2000-2000/02/02-5-(NP)
atggcgtctcaaggcaccaaacgatcttatgaacagatggaaactggtgaacgccagaatgctactgagatcagagcatctgttggaagaatggtcggtggaattggtagattctacatacagatgtgcactgagctcaaactcagcgactatgaggggagactgatccagaacagcataacaatagaaagaatggttctctctgcatttgatgagaggagaaacaaatacctggaagaacatcccagtgcaggaaaggacccgaagaaaactggaggtccaatttacagaaggagagatggaaaatgggtgagagagctgattctgtatgacaaagaagaaatcagaaggatctggcgtcaagcaaacaatggagaggatgcaactgctggtctcactcatctgatgatttggcattccaatttgaatgatgccacatatcagagaacaagagctctcgtgcgtactgggatggaccccagaatgtgctctctgatgcaaggatcaactctcccaaggagatctggagctgctggtgcagcagtgaagggagttggaacgatggtaatggagctaattcggatgataaagcggggggtcaatgatcggaatttctggagaggtgaaaatggacgaagaaccaggattgcatatgagagaatgtgcaacatcctcaaagggaaatttcaaacagcagcacaacgagcaatgatggaccaggtgagagaaagcaggaatcctgggaatgctgagattgaagacctcatcttcctggcacggtctgcactcatcctgagaggatcagtggctcataaatcctgcttgcctgcttgtgtatatggacttgctgtggccagtggatacgactttgaaagagaagggtactctctggtcggaatagatcctttccgtctacttcaaaacagccaggtattcagtctcattagaccaaatgagaatccagcacacaagagccaactggtatggatggcatgccattctgcagcatttgaagacctgagagtgtcaagtttcatcagaggggctagagtggtcccaagaggacaattgtccaccagaggagttcaaattgcttcaaatgagaacatggaaacaatggactccaatactcttgaactgagaagcagatattgggccataagaaccaggagcggaggaaacaccaaccaacagagagcatctgcgggacaaatcagtgtgcaacccactttctcagtacagagaaatcttcccttcgagagagcgaccatcatggcggcattcacagggaacactgagggcaggacatctgacatgaggactgaaatcataagaatgatggaaagtgccagaccagaagatgtgtctttccaggggcggggagtcttcgagctctcggacgaaaaggcaacgaacccgatcgtgccttcctttgacatgagtaatgagggatct
>KF493308-A/chicken/Italy/933/2000-2000/02/02-5-(NP)
atggcgtctcaaggcaccaaacgatcttatgaacagatggaaactggtgaacgccagaatgctactgagatcagagcatctgttggaagaatggtcggtggaattggtagattctacatacagatgtgcactgagctcaaactcagcgactatgaggggagactgatccagaacagcataacaatagaaagaatggttctctctgcatttgatgagaggagaaacaaatacctggaagaacatcccagtgcaggaaaggatccgaagaaaactggaggtccaatttacagaaggagagatggaaaatgggtgagagagctgattctgtatgacaaagaagaaatcagaaggatctggcgtcaagcaaacaatggagaggatgcaactgctggtctcactcatctgatgatttggcattccaatttgaatgatgccacatatcagagaacaagagctytcgtgcgtactgggatggaccccagaatgtgctctctgatgcaaggatcaactctcccaaggagatctggagctgctggtgcagcagtgaagggagttggaacgatggtaatggagctaattcggatgataaagcggggggtcaatgatcggaatttctggagaggtgaaaatggacgaagaaccaggattgcatatgagagaatgtgcaacatcctcaaagggaaatttcaaacagcagcacaacgagcaatgatggaccaggtgagagaaagcaggaatcctgggaatgctgagattgaagacctcatcttcctggcacggtctgcactcatcctgagaggatcagtggctcataaatcctgcttgcctgcttgtgtatatggacttgctgtggccagtggatacgactttgaaagagaagggtactctctggtcggaatagatcctttccgtctacttcaaaacagccaggtattcagtctcattagaccaaatgagaatccagcacacaagagccaactggtatggatggcatgccattctgcarcatttgaagacctgagagtgtcaagtttcatcagaggggctagagtggtcccaagaggacaattgtccaccagaggagttcaaattgcttcaaatgagaacatggaaacaatggactccaatactcttgaactgagaagcaratattgggccataagaaccaggagcggaggaaacaccaaccaacagagagcatctgcgggacaaatcagtgtgcaacccactttctcagtacagagaaatcttcccttcgagagagcgaccatcatggcggcattcacagggaacactgagggcaggacatctgacatgaggactgaaatcataagaatgatggaaagtgccagaccagaagatgtgtctttccaggggcggggagtcttcgagctctcggacgaaaaggcaacgaacccgatcgtgccttcctttgacatgagtaatgagggcttt
>KF493002-A/chicken/Italy/1081/1999-1999/04/02-8-(NS)
tgttatctatggcacataagaaagctactcagtatgagagacatgtgtgatgctccctttgatgacaggctccgaagagaccaaaaggcattaaagggaagaggcagcacacttggactcgatctaagagtggctacaatggaggggaaaaagatcgttgaggacatcctgaagagtgaaacagatgaaaacctcaaaatagccattgcttccagtcctgctcctcggtatatcactgatatgagcatagaggagataagccgagaatggtacatgctgatgcctaggcagaaagtaactggaggccttatggtgaaaatggaccaagccataatggataagagaattatccttaaagctaatttctcagtcctatttgatcaactagaaacattagtctctctgagggcattcacagaagatggtgcaattgtggctgaaatatctcccattccctccatgccaggacattctacagaggatgtcaaaaatgcaattggaatcctcatcggtggacttgaatggaatgataactcaattcgagcgtctgaaaatatacagagattcgcttggggaatccgtgatgagaatgggggacctccactccctccaaagcagaaacgctacatggcgagacgagttgagtcagaagtttgaagagatcagatggctcattgctgaatgcagaaatatactgacaaagactgaaaacagctttgaacagataacattcttgcaagcattgcaactcttacttgaagttgagagtgagataaggactttctcktttcagct
>KF493087-A/chicken/Italy/4845/1999-1999/12/24-8-(NS)
tgttatctatggcacataagaaagctgctcagtatgagagacatgtgtgatgctccctttgatgacaggctccgaagagaccaaaaggcattaaagggaagaggcagcacacttggactcgatctaagagtggctacaatggaggggaaaaagatcgttgaggacatcctgaagagtgaaacagatgaaaacctcaaaatagccattgcttccagtcctgctcctcggtatatcactgatatgagcatagaggagataagccgagaatggtacatgctgatgcctaggcagaaagtaactggaggccttatggtgaaaatggaccaagccataatggataagagaattatccttaaagctaatttctcaatcctatttaatcaactagaaacattagtctctctgagggcattcacagaagatggtgcaattgtggctgaaatatctcccattccctccatgccaggacattctacagaggatgtcaaaaatgcaattggaatcctcatcggtggacttgaatggaatgataactcaattcgagcgtctgaaaatatacagagattcgcttggggaatccgtgatgagaatgggggacctccactccctccaaagcagaaacgctacatggcgagatgagttgagtcagaagtttgaagagatcagatggctcattgctgaatgcagaaatatactgacaaagactgaaaacagctttgaacagataacattcttgcaggcattgcaactcttacttgaagttgagagtgagataaggactttctcgtttcagct
>KF493089-A/chicken/Italy/4911/1999-1999/12/27-8-(NS)
tgttatctatggcacataagaaagctactcagtatgagagacatgtgtgatgctccctttgatgacaggctccgaagagaccaaaaggcattaaagggaagaggcagcacacttggactcgatctaagagtggctacaatggaggggaaaaagatcgttgaggacatcctgaagagtgaaacagatgaaaacctcaaaatagccattgcttccagtcctgctcctcggtatatcactgatatgagcatagaggagataagccgagaatggtacatgctgatgcctaggcagaaagtaactggaggccttatggtgaaaatggaccaagccataatggataagagaattatccttaaagctaatttctcaatcctatttaatcaactagaaacattagtctctctgagggcattcacagaagatggtgcaattgtggctgaaatatctcccattccctccatgccaggacattctacagaggatgtcaaaaatgcaattggaatcctcatcggtggacttgaatggaatgataactcaattcgagcgtctgaaaatatacagagattcgcttggggaatccgtgatgagaatgggggacctccactccctccaaagcagaaacgctacatggcgagatgagttgagtcagaagtttgaagagatcagatggctcattgctgaatgcagaaatatactgacaaagactgaaaacagctttgaacagataacattcttgcaggcattgcaactcttacttgaagttgagagtgagataaggactttctcgtttcagct
>KF493127-A/chicken/Italy/5074/1999-1999/12/31-8-(NS)
tgttatytatggcacataagaaagctactcagtatgagagacatgtgtgatgctccctttgatgacaggctccgaagagaccaaaaggcattaaagggaagaggcagcacacttggactcgacctaagagtggctacaatggaggggaaaaagatcgttgaggacatcctgaagagtgaaacagatgaaaacctcaaaatagccattgcttccagtcctgctcctcggtatatcactgatatgagcatagaggagataagccgagaatggtacatgctgatgcctaggcagaaagtaactggaggccttatggtgaaaatggaccaagccataatggataagagaattatccttaaagctaatttctcaatcctatttaatcaactagaaacattagtctytytgagggcattcacagaagatggtgcaattgtggctgaaatatctcccattccctccatgccaggacattctacagaggatgtcaaaaatgcaattggaatcctcatcggtggacttgaatggaatgataactcaattcgagcgtctgaaaatatacagagattcgcttggggaatccgtgatgagaatgggggacctccactccctccaaagcagaaacgctacatggcgagatgagttgagtcagaagtttgaagagatcagatggctcattgctgaatgcagaaatatactgacaaagactgaaaacagctttgaacagataacattcttgcaggcattgcaactcttacttgaagttgagagtgagataaggactttctcgtttcagct
>KF493128-A/chicken/Italy/5079/1999-1999/12/30-8-(NS)
tgttatctatggcacataagaaagctactcagtatgagagacatgtgtgatgctccctttgacgacaggctccgaagagaccaaaaggcattaaagggaagaggcagcacacttggactcgacctaagagtggctacaatggaggggaaaaagatcgttgaggacatcctgaagagtgaaacagatgaaaacctcaaaatagccattgcttccagtcctgctcctcggtatatcactgatatgagcatagaggagataagccgagaatggtacatgctgatgcctaggcagaaagtaactggaggccttatggtgaaaatggaccaagccataatggataagagaattatccttaaagctaatttctcaatcctatttaatcaactagaaacattagtctctctgagggcattcacagaagatggtgcaattgtggctgaaatatctcccattccctccatgccaggacattctacagaggatgtcaaaaatgcaattggaatcctcatcggtggacttgaatggaatgataactcaattcgagcgtctgaaaatatacagagattcgcttggggaatccatgatgagaatgggggacctccactccctccaaagcagaaacgctacatggcgagatgagttgagtcagaagtttgaagagatcagatggctcattgctgaatgcagaaatatactgacaaagactgaaaacagctttgaacagataacattcttgcaggcattgcaactcttacttgaagttgagagtgagataaggactttctcgtttcagct
>KF493129-A/chicken/Italy/5086/1999-1999/12/31-8-(NS)
tgttatctatggcacataagaaagctactcagtatgagagacatgtgtgatgctccctttgatgacaggctccgaagagaccaaaaggcattaaagggaagaggcagcacacttggactcgatctaagagtggctacaatggaggggaaaaagatcgttgaggacatcctgaagagtgaaacagatgaaaacctcaaaatagccattgcttccagtcctgctcctcggtatatcactgatatgagcatagaggagataagccgagaatggtacatgctgatgcctaggcagaaagtaactggaggccttatggtgaaaatggaccaagccataatggataagagaattatccttaaagctaatttctcaatcctatttaatcaactagaaacattagtctctctgagggcattcacagaagatggtgcaattgtggctgaaatatctcccattccctccatgccaggacattctacagaggatgtcaaaaatgcaattggaatcctcatcggtggacttgaatggaatgataactcaattcgagcgtctgaaaatatacagagattcgcttggggaatccgtgatgagaatgggggacctccactccctccaaagcagaaacgctacatggcgagatgagttgagtcagaagtttgaagagatcagatggctcattgctgaatgcagaaatatactgacaaagactgaaaatagctttgaacagataacattcttgcaggcattgcaactcttacttgaagttgagagtgagataaggactttctcgtttcagct
>KF493370-A/chicken/Italy/1302/2000-2000/02/04-8-(NS)
tgttatctatggcacataagaaagctactcagtatgagagacatgtgtgatgctccctttgatgacaggctccgaagagaccaaaaggcattaaagggaagaggcagcacacttggactcgatctaagagtggctacaatggaggggaaaaagatcgttgaggacatcctgaagagtgaaacagatgaaaacctcaaaatagccattgcttccagtcctgctcctcggtatatcactgatatgagcatagaggagataagccgagaatggtacatgctgatgcctaggcagaaagtaactggaggccttatggtgaaaatggaccaagccataatggataagagaattatccttaaagctaatttctcaatcctatttaatcaactagaaacattagtctctctgagggcattcacagaagatggtgcaattgtggctgaaatatctcccattccctccatgccaggacattctacagaggatgtcaaaaatgcaattggaatcctcatcggtggacttgaatggaatgataactcaattcgagcgtctgaaaatatacagagattcgcttggggaatccgtgatgagaatgggggacctccactccctccaaagcagaaacgctacatggcgagatgagttgagtcagaagtttgaagagatcagatggctcattgctgaatgcagaaatatactgacaaagactgaaaatagctttgaacagataacattcttgcaggcattgcaactcttacttgaagttgagagtgagataaggactttctcgtttcagct
>KF493372-A/chicken/Italy/1592/2000-2000/03/01-8-(NS)
tgttatctatggcacataagaaagctactcagtatgagagacatgtgtgatgctccctttgatgacaggctccgaagagaccaaaaggcattaaagggaagaggcagcacacttggactcgatctaagagtggctacaacggaggggaaaaagatcgttgaggacatcctgaagagtgaaacagatgaaaacctcaaaatagccattgcttccagtcctgctcctcggtatatcactgatatgagcatagaggagataagccgagaatggtacatgctgatgcctaggcagaaagtaactggaggccttatggtgaaaatggaccaagccataatggataagagaattatccttaaagctaatttctcaatcctatttaatcaactagaaacattagtctctctgagggcattcacagaagatggtgcaattgtggctgaaatatctcccattccctccatgccaggacattctacagaggatgtcaaaaatgcaattggaatcctcatcggtggacttgaatggaatgataactcaattcgagcgtctgaaaatatacagagattcgcttggggaatccgtgatgagaatgggggacctccactccctccaaagcagaaacgctacatggcgagatgagttgagtcagaagtttgaagagatcagatggctcattgctgaatgcagaaatatactgacaaagactgaaaacagctttgaacagataacattcttgcaggcattgcaactcttacttgaagttgagagtgagataaggactttctcgtttcagct
>KF493192-A/chicken/Italy/161/2000-2000/01/05-8-(NS)
tgttatctatggcacataagaaagctactcagtatgagagacatgtgtgatgctccctttgatgacaggctccgaagagaccaaaaggcattaaagggaagaggcagcacacttggactcgacctaagagtggctacaatggaggggaaaaagatcgttgaggacatcctgaagagtgaaacagatgaaaacctcaaaatagccattgcttccagtcctgctcctcggtatatcactgatatgagcatagaggagataagccgagaatggtacatgctgatgcctaggcagaaagtaactggaggccttatggtgaaaatggaccaagccataatggataagagaattatccttaaagctaatttctcaatcctatttaatcaactagaaacattagtctctctgagggcattcacagaagatggtgcaattgtggctgaaatatctcccattccctccatgccaggacattctacagaggatgtcaaaaatgcaattggaatcctcatcggtggacttgaatggaatgataactcaattcgagcgtctgaaaatatacagagattcgcttggggaatcygtgatgagaatgggggacctccactccctccaaagcagaaacgctacatggcgagatgagttgagtcagaagtttgaagagatcagatggctcattgctgaatgcagaaatatactgacaaagactgaaaacagctttgaacagataacattcttgcaggcattgcaactcttacttgaagttgagagtgagataaggactttctcgtttcagct
>KF493373-A/chicken/Italy/1651/2000-2000/02/22-8-(NS)
tgttatctatggcacataagaaagctactcagtatgagagacatgtgtgatgctccctttgatgacaggctccgaagagaccaaaaggcattaaagggaagaggcagcacacttggactcgatctaagagtggctacaatggaggggaaaaagatcgttgaggacatcctgaagagtgaaacagatgaaaacctcaaaatagccattgcttccagtcctgctcctcggtatatcactgatatgagcatagaggagataagccgagaatggtacatgctgatgcctaggcagaaagtaactggaggccttatggtgaaaatggaccaagccataatggataagagaattatccttaaagctaatttctcaatcctatttaatcaactagaaacattagtctctctgagggcattcacagaagatggtgcaattgtggctgaaatatctcccattccctccatgccaggacattctacagaggatgtcaaaaatgcaattggaatcctcatcggtggacttgaatggaatgataactcaattcgagcgtctaaaaatatacagagattcgcttggggaatccgtgatgagaatgggggacctccactccctccaaagcagaaacgctacatggcgagatgagttgagtcagaagtttgaagagatcagatggctcattgctgaatgcagaaatatactgacaaagactgaaaacagctttgaacagataacattcttgcaggcattgcaactcttacttgaagttgagagtgagataaggactttctcgtttcagct
>KF493382-A/chicken/Italy/1730/2000-2000/02/07-8-(NS)
tgttatytatggcacataagaaagctactcagtatgagagacatgtgtgatgctccctttgatgacaggctccgaagagaccaaaaggcattaaagggaagaggcagcacacttggactcgatctaagagtggctacaacggaggggaaaaagatcgttgaggacatcctgaagagtgaaacagatgaaaacctcaaaatagccattgcttccagtcctgctcctcggtatatcactgatatgagcatagaggagataagccgagaatggtacatgctgatgcctaggcagaaagtaactggaggccttatggtgaaaatggaccaagccataatggataagagaattatccttaaagctaatttctcaatcctatttaatcaactagaaacattagtctctctgagggcattcacagaagatggtgcaattgtggctgaaatatctcccattccctccatgccaggacattctacagaggatgtcaaaaatgcaattggaatcctcatcggtggacttgaatggaatgataactcaattcgagcgtctgaaaatatacagagattcgcttggggaatccgtgatgagaatgggggacctccactccctccaaagcagaaacgctacatggcgagatgagttgagtcagaagtttgaagagatcagatggctcattgctgaatgcagaaatatactgacaaagactgaaaacagctttgaacagataacattcttgcaggcattgcaactcttacttgaagttgagagtgagataaggactttctcttttcagct
>KF493448-A/chicken/Italy/1782/2000-2000/02/24-8-(NS)
tgttatctatggcacataagaaagctactcagtatgagagacatgtgtgatgctccctttgatgacaggctccgaagagaccaaaaggcattaaagggaagaggcagcacacttggactcgatctaagagtggctacaacggaggggaaaaagatcgttgaggacatcctgaagagtgaaacagatgaaaacctcaaaatagccattgcttccagtcctgctcctcggtatatcactgatatgagcatagaggagataagccgagaatggtacatgctgatgcctaggcagaaagtaactggaggccttatggtgaaaatggaccaagccataatggataagagaattatccttaaagctaatttctcaatcctatttaatcaactagaaacattagtctctctgagggcattcacagaagatggtgcaattgtggctgaaatatctcccattccctccatgccaggacattctacagaggatgtcaaaaatgcaattggaatcctcatcggtggacttgaatggaatgataactcaattcgagcgtctgaaaatatacagagattcgcttggggaatccgtgatgagaatgggggacctccactccctccaaagcagaaacgctacatggcgagatgagttgagtcagaagtttgaagagatcagatggctcattgctgaatgcagaaatatactgacaaagactgaaaacagctttgaacagataacattcttgcaggcattgcaactcttacttgaagttgagagtgagataaggactttctcttttcagct
>KF493449-A/chicken/Italy/1786/2000-2000/02/28-8-(NS)
tgttatctatggcacataagaaagctactcagtatgagagacatgtgtgatgctccctttgatgacaggctccgaagagaccaaaaggcattaaagggaagaggcagcacacttggactcgatctaagagtggctataacggaggggaaaaagatcgttgaggacatcctgaagagtgaaacagatgaagacctcaaartagccattgcttccagtcctgctcctcggtatatcactgatatgagcatagaggagataagccgagaatggtacatgctgatgcctaggcagaaagyaacyggaggccttatggtgaaaatggaccaagccataatggataagagaattatccttaaagctaatttctcaatcctatttaatcaactagaaacattartctcyctgagggcattcacagaagatggtgcaattgtggctgaaatatctcccattccctccatgccaggacattctacagaggatgtcaaaaatgcaattggaatcctcatcggtggacttgaatggaatgataactcaattcgagcgtctgaaaatatacagagattcgcttggggaatccgtgatgagaatgggggacctccactccctccaaagcagaaacgctacatggcgagatgagttgagtcagaagtttgaagagatcagatggctcattgctgaatgcagaaatatactgacaaagactgaaaacagctttgaacagataacattcttgcaggcattgcaactcttacttgaagttgagagtgagataaggactttctcgtttcagct
>KF493173-A/chicken/Italy/18/2000-2000/01/03-8-(NS)
tgttatctatggcacataagaaagctactcagtatgagagacatgtgtgatgctccctttgatgacaggctccgaagagaccaaaaggcattaaagggaagaggcagcacacttggactcgatctaagagtggctacaatggaggggaaaaagatcgttgaggacatcctgaagagtgaaacagatgaaaacctcaaaatagccattgcttccagtcctgctcctcggtatatcactgatatgagcatagaggagataagccgagaatggtacatgctgatgcctaggcagaaagtaactggaggccttatggtgaaaatggaccaagccataatggataagagaattatccttaaagctaatttctcaatcctatttaatcaactagaaacattagtctctctgagggcattcacagaagatggtgcaattgtggctgaaatatctcccattccctccatgccaggacattctacagaggatgtcaaaaatgcaattggaatcctcatcggtggacttgaatggaatgataactcaattcgagcgtctgaaaatatacagagattcgcttggggaatccgtgatgagaatgggggacctccactccctccaaagcagaaacgctacatggcgagatgagttgagtcagaagtttgaagagatcagatggctcattgctgaatgcagaaatatactgacaaagactgaaaacagctttgaacagataacattcttgcaggcattgcaactcttacttgaagttgagagtgagataaggactttctcgtttcagct
>KF493451-A/chicken/Italy/1870/2000-2000/03/03-8-(NS)
tgttatctatggcacataagaaagctactcagtatgagagacatgtgtgatgctccctttgatgacaggctccgaagagaccaaaaggcattaaagggaagaggcagcacacttggactcgatctaagagtggctacaacggaggggaaaaagatcgttgaggacatcctgaagagtgaaacagatgaaaacctcaaaatagccattgcttccagtcctgctcctcggtatatcactgatatgagcatagaggagataagccgagaatggtacatgctgatgcctaggcagaaagtaactggaggccttatggtgaaaatggaccaagccataatggataagagaattatccttaaagctaatttctcaatcctatttaatcaactagaaacattagtctctctgagggcattcacagaagatggtgcaattgtggctgaaatatctcccattccctccatgccaggacattctacagaggatgtcaaaaatgcaattggaatcctcatcggtggacttgaatggaatgataactcaattcgagcgtctgaaaatatacagagattcgcttggggaatccgtgatgagaatgggggacctccactccctccaaagcagaaacgctacatggcgagatgagttgagtcagaagtttgaagagatcagatggctcattgctgaatgcagaaatatactgacaaagactgaaaacagctttgaacagataacattcttgcaggcattgcaactcttacttgaagttgagagtgagataaggactttctcgtttcagct
>KF493452-A/chicken/Italy/1875/2000-2000/03/03-8-(NS)
tgttatctatggcacataagaaagctactcagtatgagagacatgtgtgatgctccctttgatgacaggctccgaagagaccaaaaggcattaaagggaagaggcagcacacttggactcgatctaagagtggctacaacggaggggaaaaagatcgttgaggacatcctgaagagtgaaacagatgaaaacctcaaaatagccattgcttccagtcctgctcctcggtatatcactgatatgagcatagaggagataagccgagaatggtacatgctgatgcctaggcagaaagtaactggaggccttatggtgaaaatggaccaagccataatggataagagaattatccttaaagctaatttctcaatcctatttaatcaactagaaacattagtctctctgagggcattcacagaagatggtgcaattgtggctgaaatatctcccattccctccatgccaggacattctacagaggatgtcaaaaatgcaattggaatcctcatcggtggacttgaatggaatgataactcaattcgagcgtctgaaaatatacagagattcgcttggggaatccgtgatgagaatgggggacctccactccctccaaagcagaaacgctacatggcgagatgagttgagtcagaagtttgaagagatcagatggctcattgctgaatgcagaaatatactgacaaagactgaaaacagctttgaacagataacattcttgcaggcattgcaactcttacttgaagttgagagtgagataaggactttctcgtttcagct
>KF493453-A/chicken/Italy/2021/2000-2000/03/06-8-(NS)
tgttatctatggcacataagaaagctactcagtatgagagacatgtgtgatgctccctttgatgacaggctccgaagagaccaaaaggcattaaagggaagaggcagcacacttggactcgatctaagagtggctacaatggaggggaaaaagatcgttgaggacatcctgaagagtgaaacagatgaaaacctcaaaatagccattgcttccagtcctgctcctcggtatatcactgatatgagcatagaggagataagccgagaatggtacatgctgatgcctaggcagaaagtaactggaggccttatggtgaaaatggaccaagccataatggataagagaattatccttaaagctaatttctcaatcctatttaatcaactagaaacattagtctctctgagggcattcacagaagatggtgcaattgtggctgaaatatctcccattccctccatgccaggacattctacagaggatgtcaaaaatgcaattggaatcctcatcggtggacttgaatggaatgataactcaattcgagcgtctgaaaatatacagagattcgcttggggaatccgtgatgagaatgggggacctccactccctccaaagcagaaacgctacatggcgagatgagttgagtcagaagtttgaagagatcagatggctcattgctgaatgcagaaatatactgacaaagactgaaaacagctttgaacagataacattcttgcaggcattgcaactcttacttgaagttgagagtgagataaggactttctcgtttcagct
>KF493281-A/chicken/Italy/501/2000-2000/01/20-8-(NS)
tgttatctatggcacataagaaagctactcagtatgagagacatgtgcgatgctccctttgatgacaggctccgaagagaccaaaaggcattaaagggaagaggcagcacacttggactcgatctaagagtggctacaatggaggggaaaaagatcgttgaggacatcctgaagagtgaaacagatgaaaacctcaaaatagccattgcttccagtcctgctcctcggtatatcactgatatgagcatagaggagataagccgagaatggtacatgctgatgcctaggcagaaagtaactggaggccttatggtgaaaatggaccaagccataatggataagagaattatccttaaagctaatttctcaatcctatttaatcaactagaaacattagtctctctgagggcattcacagaagatggtgcaattgtggctgaaatatctcccattccctccatgccaggacattctacagaggatgtcaaaaatgcaattggaatcctcatcggtggacttgaatggaatgataactcaattcgagcgtctgaaaatatacagagattcgcttggggaatccgtgatgagaatgggggacctccactccctccaaagcagaaacgctacatggcgagatgagttgagtcagaagtttgaagagatcagatggctcattgctgaatgcagaaatatactgacaaagactgaaaacagctttgaacagataacattcttgcaggcattgcaactcttacttgaagttgagagtgagataaggactttctcgtttcagct
>KF493283-A/chicken/Italy/522/2000-2000/01/20-8-(NS)
tgttatytatggcacrtaagaaagctactcagtatgagagacatgtgtgatgctccctttgatgacaggcttcgaagagaccaaaaggcattaaagggaagaggcagcacacttggactcgatctaagagtggctacaatggaggggaaaaagatcgttgaggacatcctgaagagtgaaacagatgaaaacctcaaaatagccattgcttccagtcctgctcctcggtatatcactgatatgagcatagaggagataagccgagaatggtacatgctgatgcctaggcagaaagtaactggaggccttatggtgaaaatggaccaagccataatggataagagacttatccttaaagctaatttctcaatcctatttaatcaactagaaacattagtctctctgagggcattcacagaagatggtgcaattgtggctgaaatatctcccattccctccatgccaggacattctacagaggatgtcaaaaatgcaattggaatcctcatcggtggacttgaatggaatgataactcaattcgagcgtctgaaaatatacagagattcgcttggggaatccgtgatgagaatgggggacctccactccctccaaagcagaaacgctacatggcgagatgagttgagtcagaagtttgaagagatcagatggctcattgctgaatgcagaaatatactgacaaagactgaaaacagctttgaacagataacattcttgcaggcattgcaactcttacttgaagttgagagtgagataaggactttctcgtttcagct
>KF493292-A/chicken/Italy/557/2000-2000/01/14-8-(NS)
tgttatctatggcacataagaaagctactcagtatgagaaacatgtgtgatgctccctttgatgacaggctccgaagagaccaaaaggcattaaagggaagaggcagcacacttggactcgatctaagagtggctacaatggaggggaaaaagatcgttgaggacatcctgaagagtgaaacagatgaaaacctcaaaatagccattgcttccagtcctgctcctcggtatatcactgatatgagcatagaggagataagccgagaatggtacatgctgatgcctaggcagaaagtaactggaggccttatggtgaaaatggaccaagccataatggataagagaattatccttaaagctaatttctcaatcctatttaatcaactagaaacattagtctctctgagggcattcacagaagatggtgcaattgtggctgaaatatctcccattccctccatgccaggacattctacagaggatgtcaaaaatgcaattggaatcctcatcggtggacttgaatggaatgataactcaattcgagcgtctgaaaatatacagagattcgcttggggaatccgtgatgagaatgggggacctccactccctccaaagcagaaacgctacatggcgagatgagttgagtcagaagtttgaagagatcagatggctcattgctgaatgcagaaatatactgacaaagactgaaaacagctttgaacagataacattcttgcaggcattgcaactcttacttgaagttgagagtgagataaggactttctcktttcagct
>KF493288-A/chicken/Italy/662/2000-2000/01/20-8-(NS)
tgttatctatggcacataagaaagctactcagtatgagagacatgtgtgatgctccctttgatgacaggctccgaagagaccaaaaggcattaaagggaagaggcagcacacttggactagacctaagagtggctacaatggaggggaaaaagatcgttgaggacatcctgaagagtgaaacagatgaaaacctcaaaatagccattgcttccagtcctgctcctcggtatatcactgatatgagcatagaggagataagccgagaatggtacatgctgatgcctaggcagaaagtaactggaggccttatggtgaaaatggaccaagccataatggataagagaattatccttaaagctaatttctcaatcctatttaatcaactagaaacattagtctctctgagggcattcacagaagatggtgcaattgtggctgaaatatctcccattccctccatgccaggacattctacagaggatgtcaaaaatgcaattggaatcctcatcggtggacttgaatggaatgataactcaattcgagcgtctgaaaatatacagagattcgcttggggaatccgtgatgagaatgggggacctccactccctccaaagcagaaacgctacatggcgagatgagttgagtcagaagtttgaagagatcagatggctcattgctgaatgcagaaatatactgacaaagactgaaaacagctttgaacagataacattcttgcaggcattgcaactcttacttgaagttgagagtgagataaggactttctcgtttcagct
>KF493174-A/chicken/Italy/78/2000-2000/01/04-8-(NS)
tgttatctatggcacataagaaagctactcagtatgagagacatgtgtgatgctccctttgatgacaggctccgaagagaccaaaaggcattaaagggaagaggcagcacacttggactcgatctaagagtggctacaatggaggggaaaaagatcgttgaggacatcctgaagagtgaaacagatgaaaacctcaaaatagccattgcttccagtcctgctcctcggtatatcactgatatgagcatagaggagataagccgagaatggtacatgctgatgcctaggcagaaagtaactggaggccttatggtgaaaatggaccaagccataatggataagagaattatccttaaagctaatttctcaatcctattyaatcaactagaaacattagtctctctgagggcattcacagaagatggtgcaattgtggctgaaatatctcccattccctccatgccaggacattctacagaggatgtcaaaaatgcaattggaatcctcatcggtggacttgaatggaatgataactcaattcgagcgtctgaaaatatacagagattcgcttggggaatccgtgatgagaatgggggacctccactccctccaaagcagaaacgctacatggcgagatgagttgagtcagaagtttgaagagatcagatggctcattgctgaatgcagaaatatactgacaaagactgaaaacagctttgaacagataacattcttgcaggcattgcaactcttacttgaagttgagagtgagatraggactttctcgtttcagct
>KF493290-A/chicken/Italy/797/2000-2000/01/31-8-(NS)
tgttatctatggcacataagaaagctactcagtatgagagacatgtgtgatgctccctttgacgacaggctccgaagagaccaaaaggcattaaagggaagaggcagcacacttggactcgacctaagagtggctacaatggaggggaaaaagatcgttgaggacatcctgaagagtgaaacagatgaaaacctcaaaatagccattgcttccagtcctgctcctcggtatatcactgatatgagcatagaggagataagccgagaatggtacatgctgatgcctaggcagaaagtaactggaggccttatggtgaaaatggaccaagccataatggataagagaattatccttaaagctaatttctcaatcctatttaatcaactagaaacattagtctctctgagggcattcacagaagatggtgcaattgtggctgaaatatctcccattccctccatgccaggacattctacagaggatgtcaaaaatgcaattggaatcctcatcggtggacttgaatggaatgataactcaattcgagcgtctgaaaatatacagagattcgcttggggaatccatgatgagaatgggggacctccactccctccaaagcagaaacgctacatggcgagatgagttgagtcagaagtttgaagagatcagatggctcattgctgaatgcagaaatatactgacaaagactgaaaacagctttgaacagataacattcttgcaggcattgcaactcttacttgaagttgagagtgagataaggactttctcgtttcagct
>KF493291-A/chicken/Italy/910/2000-2000/01/24-8-(NS)
tgttatytatggcacataagaaagctactcagtatgagagacatgtgtgatgctccctttgatgacaggctccgaagagaccaaaaggcattaaagggaagaggcagcacacttggactcgatctaagagtggctacaatgggggggaaaaagatcgttgaggacatcctgaagagtgaaacagatgaaaacctcaaaatagccattgcttccagtcctgctcctcggtatatcactgatatgagcatagaggagataagccgagaatggtacatgctgatgcctaggcagaaagtaactggaggccttatggtgaaaatggaccaagccataatggataagagaattatccttaaagctaatttctcaatcctatttaatcaactagaaacattagtctctctgagggcattcacagaagatggtgcaattgtggctgaaatatctcccattccctccatgccaggacattctacagaggatgtcaaaaatgcaattggaatcctcatcggtggacttgaatggaatgataactcaattcgagcgtctgaaaatatacagagattcgcttggggaatccgtgatgagaatgggggacctccactccctccaaagcagaaacgctacatggcgagatgagttgagtcagaagtttgaagagatcagatggctcattgctgaatgcagaaatatactgacaaagactgaaaacagctttgaacagataacattcttgcaggcattgcaactcttacttgaagttgagagtgagataaggactttctcgtttcagct
>KF493316-A/chicken/Italy/925/2000-2000/02/02-8-(NS)
tgttatctatggcacataagaaagctactcagtatgagagacatgtgtgatgctccctttgatgacaggctccgaagagaccaaaaggcattaaagggaagaggcagcacacttggactcgatctaagagtggctacaatggaggggaaaaagatcgttgaggacatcctgaagagtgaaacagatgaaaacctcaaaatagccattgcttccagtcctgctcctcggtatatcactgatatgagcatagaggagataagccgagaatggtacatgctgatgcctaggcagaaagtaactggaggccttatggtgaaaatggaccaagccataatggataagagaattatccttaaagctaatttctcaatcctatttaatcaactagaaacattagtctctctgagggcattcacagaagatggtgcaattgtggctgaaatatctcccattccctccatgccaggacattctacagaggatgtcaaaaatgcaattggaatcctcatcggtggacttgaatggaatgataactcaattcgagcgtctgaaaatatacagagattcgcttggggaatccgtgatgagaatgggggacctccactccctccaaagcagaaacgctacatggcgagatgagttgagtcagaagtttgaagagatcagatggctcattgctgaatgcagaaatatactgacaaagactgaaaatagctttgaacagataacattcttgcaggcattgcaactcttacttgaagttgagagtgagataaggactttctcgtttcagct
>KF493317-A/chicken/Italy/933/2000-2000/02/02-8-(NS)
tgttatctatggcacataagaaagctactcagtatgagagacatgtgtgatgctccctttgatgacaggctccgaagagaccaaaaggcattaaagggaagaggcagcacacttggactcggtctaagagtggctacaatggaggggaaaaagatcgttgaggacatcctgaagagtgaaacagatgaaaacctcaaaatagccattgcttccagtcctgctcctcggtatatcactgatatgagcatagaggagataagccgagaatggtacatgctgatgcctaggcagaaagtaactggaggccttatggtgaaaatggaccaagccataatggataagagaattatccttaaagctaatttctcaatcctatttaatcaactagaaacattagtctctctgagggcattcacagaagatggtgcaattgtggctgaaatatctcccattccctccatgccaggacattctacagaggatgtcaaaaatgcaattggaatcctcatcggtggacttgaatggaatgataactcaattcgagcgtctgaaaatatacagagattcgcttggggaatccgtgatgagaatgggggacctccactccctccaaagcagaaacgctacatggcgagatgagttgagtcagaagtttgaagagatcagatggctcattgctgaatgcagaaatatactgacaaagactgaaaacagctttgaacagataacattcttgcaggcattgcaactcttacttgaagttgagagtgagataaggactttctcgtttcagct
>KF492998-A/chicken/Italy/1081/1999-1999/04/02-3-(PA)
atgcttcaatccaatgattgtcgagcttgcggaaaaggcaatgaaagaatatggggaagatccaaagatcgaaacgaacaaatttgccgcaatatgcacacacttggaagtctgtttcatgtattcagatttccactttattgatgaacggggcgaatcaataattgtagaatctggcgatccgaatgcattattgaaacaccgatttgaaataattgaagggagggaccgaacgatggcctggacagtggtgaacagcatctgcaacaccacaggagtcgagaagcctaagtttctcccagatttgtatgactacaaagagaaccgattcattgaaattggagtgacacggagggaagttcacatatactatctagaaaaagccaacaagataaaatcagagaagacacacattcacatattctcattcactggagaggaaatggccaccaaggcggactacacccttgatgaagagagcagagcaagaatcaaaaccaggctgttcactataaggcaggaaatggccagtaggggtctatgggattcctttcgtcagtccgagagaggcgaagagacaattgaagaaagatttgaaatcacaggaaccatgcgaaggcttgccgaccaaagtctcccaccgaacttctccagccttgaaaactttagagcctatgtggatggattcgaaccgaacggctgcattgagggcaagctttctcaaatgtcaaaagaagtgaacgccagaattgagccatttatgaagacaacaccacgccctctcagattacctgatgggcctccctgctctcagcgatcgaagttcttgctgatggatgcccttaaattaagcattgaagacccgagtcacgagggggagggtataccgctatatgatgcaatcaaatgcatgaagacatttttcggctggaaagagcccaacattgtaaaaccacatgaaaaaggcataaaccccaattacctcttggcttggaagcaagtgctggcagaactccaagatattgaaaatgaggagaaaatcccaaaaacaaagaacatgaagaaaacaagtcagttgaagtgggcacttggtgagaatatggcaccggagaaagtagactttgaggactgcaaagatgttagcgatctaagacagtatgacagtgatgaaccagaatctagatcgctagcaagctggatccagagtgaattcaataaggcatgcgaattgacagattcaagttggattgaacttgatgaaataggggaagacgttgctccaattgagcacattgcgagtatgagaagaaactacttcacagcggaagtatcccactgtagggctactgaatacataatgaagggagtgtacataaacacagctctgttgaatgcatcctgtgcagccatggatgacttccaactgattccaatgataagcaaatgcagaaccaaagaaggaagacggaagactaatctgtatggattcattataaaagggagatcccatttgagaaatgacaccgatgtggtaaactttgtgagtatggaattctctcttactgacccgaggctggagccacacaaatgggaaaagtattgcgtcctcgagataggagacatgctcctacgaactgcaataggccaagtgtcaaggcccatgttcttgtatgtgagaaccaatggaacctccaaaatcaagatgaaatggggcatggagatgaggcgatgccttcttcaatcccttcaacaaattgagagcatgattgaagccgagtcttccgtcaaagagaaggacatgaccaaagaattctttgaaaacaaatcagaaacatggccaattggtgagtcacccaaaggggtggaggaaggctccatcgggaaggtgtgcagaaccttactggcaaaatctgtgttcaacagtctatatgcatctccacaactcgaggggttttcagctgaatcaagaaagttacttctcattgttcaggcacttagggacaacctggaacctgggaccttcgatcttggggggctatatgaagcaattgaggagtgcctgattaacgatccctgggttttgcttaatgcgtcttggttcaactccttcctcacacatgcactgaaatag
>KF493075-A/chicken/Italy/4845/1999-1999/12/24-3-(PA)
atgcttcaatccaatgattgtcgagcttgcggaaaaggcaatgaaagaatatggggaagatccaaagatcgaaacgaacaaatttgccgcaatatgcacacacttggaagtctgttttatgtattcagatttccactttattgatgaacggggcgaatcaacaattgtagaatctggcgatccgaatgcattattgaaacaccgatttgaaataattgaagggagggaccgaacgatggcctggacagtggtgaacagcatctgcaacaccacaggagtcgagaagcctaagtttctcccagatttgtatgactacaaagagaaacgattcattgaaattggagtgacacggagggaagttcacatatactatctagaaaaagccaacaagataaaatcagagaagacacacattcacatattctcattcactggagaggaaatggccaccaaggcggactacacccttgatgaagagagcagagcaagaatcaaaaccaggctgttcactataagacaggaaatggccagtaggggtctatgggattcctttcgtcagtccgagagaggcgaagagacaattgaagaaagatttgaaatcacaggaaccatgcgaaggcttgccgaccaaagtctcccaccgaacttctccagccttgaaaactttagagcctatgtggatggattcgaaccgaatggctgcattgagggcaagctttctcaaatgtcaaaaaaagtgaacgctagaattgagccatttatgaagacaacaccacgccctctcagattacctgatgggcctccctgctctcagcgatcgaagttcttgctgatggatgcccttaaattaagcattgaagacccgagtcatgagggggagggtataccgctatatgatgcaatcaaatgcatgaagacatttttcggctggaaagagcccaacattgtaaaaccacatgaaaaaggcataaaccccaattacctcttggcttggaagcaagtgctggcagaactccaagatattgaaaatgaggagaaaatcccaaaaacaaagaacatgaagaaaacaagtcagttgaagtgggcacttggtgagaatatggcaccggagaaagtagactttgaggactgcaaagatgttagcgatctaagacagtatgacagtgatgaaccagaatctagatcgctagcaagctggatccagagtgaattcaataaggcatgcgaattgacagattcaagttggattgaacttgatgaaataggggaagacgttgctccaattgagcacattgcgagtatgagaagaaactacttcacagcggaagtatctcactgtagggctactgaatacatgatgaagggagtgtacataaacacagctctgttgaatgcatcctgtgcagccatggatgacttccaactgattccaatgataagcaaatgcagaaccaaagaaggaagacggaagactaatctgtatggattcattataaaagggagatcccatttgagaaatgacaccgatgtggtaaactttgtgagtatggaattctctcttactgacccgaggctggagccacacaaatgggaaaagtattgcgtcctcgagataggagacatgctcctacgaactgcaataggccaagtgtcaaggcccatgttcttgtatgtgagaaccaatggaacctccaaaatcaagatgaaatggggcatggagatgaggcgatgccttcttcaatcccttcaacaaattgagagcatgattgaagccgagtcttccgtcaaagagaaggacatgaccaaagaattctttgaaaacaaatcagaaacatggccaattggtgagtcacccaaaggggtggaggaaggctccatcgggaaggtgtgcagaaccttactggcaaaatctgtgttcaacagtctatatgcatctccacaactcgaggggttttcagctgaatcaagaaagttacttctcattgttcaggcacttagggacaacctggaacctgggaccttcgatcttggggggctatatgaagcaattgaggagtgcctgattaacgatccctgggttttgcttaatgcgtcttggttcaactccttcctcacacatgcactgaaatag
>KF493077-A/chicken/Italy/4911/1999-1999/12/27-3-(PA)
atgcttcaatccaatgatygtcgagcttgcggaaaaggcaatgaaagaatatggggaagatccaaagatcgaaacgaacaaatttgccgcaatatgcacacacttggaagtctgtttcatgtattcagatttccactttattgatgaacggggcgaatcaacaattgtagaatctggcgatccgaatgcattattgaaacaccgatttgaaataattgaagggagggaccgaacggtggcctggacagtggtgaacagcatctgcaacaccacaggagtcgagaagcctaagtttctcccagatttgtatgactacaaagagaaacgattcattgaaattggagtgacacggagggaagttcacatatactatctagaaaaagccaacaagataaaatcagagaagacacacattcacatattctcattcactggagaggaaatggccaccaaggcggactacacccttgatgaagagagcagagcaagaatcaaaaccaggctgttcactataaggcaggaaatggccagtaggggtctatgggattcctttcgtcagtccgagagaggcgaagagacaattgaagaaagatttgaaatcacaggaaccatgcgaaggcttgccgaccaaagtctcccaccgaacttctccagccttgaaaactttagagcctatgtggatggattcgaaccgaatggctgcattgagggcaagctttctcaaatgtcaaaaaaagtgaacgctagaattgagccatttatgaagacaacaccacgccctctcagattacctgatgggcctccctgctctcagcgatcgaagttcttgctgatggatgcccttaaattaagcattgaagacccgagtcacgagggggagggtataccgctatatgatgcaatcaaatgcatgaagacatttttcggctggaaagagcccaacattgtaaaaccacatgaaaaaggcataaaccccaattacctcttggcttggaagcaagtgctggcagaactccaagatattgaaaatgaggagaaaatcccaaaaacaaagaacatgaagaaaacaagtcagttgaagtgggcacttggtgagaatatggcaccggagaaagtagactttgaggactgcaaagatgttagcgatctaagacagtatgacagtgatgaaccagaatctagatcgctagcaagctggatccagagtgaattcaataaggcatgcgaattgacagattcaagttggattgaacttgatgaaataggggaagacgttgctccaattgagcacattgcgagtatgagaagaaactacttcacagcggaagtatctcactgtagggctactgaatacatgatgaagggagtgtacataaacacagctctgttgaatgcatcctgtgcagccatggatgacttccaactgattccaatgataagcaaatgcagaaccaaagaaggaagacggaagactaatctgtatggattcattataaaagggagatcccatttgagaaatgacaccgatgtggtaaactttgtgagtatggaattctctcttactgacccgaggctggagccacacaaatgggaaaagtattgcgtcctcgagataggagacatgctcctacgaactgcaataggccaagtgtcaaggcccatgttcttgtatgtgagaaccaatggaacctccaaaatcaagatgaaatggggcatggagatgaggcgatgccttcttcaatcccttcaacaaattgagagcatgattgaagccgagtcttccgtcaaagagaaggacatgaccaaagaattctttgaaaacaaatcagaaacatggccaattggtgagtcacccaaaggggtggaggaaggctccatcgggaaggtgtgcagaaccttactggcaaaatctgtgttcaacagtctatatgcatctccacaactcgaggggttttcagctgaatcaagaaagttacttctcattgttcaggcacttagggacaacctggaacctgggaccttcgatcttggggggctatatgaagcaattgaggagtgcctgattaacgatccctgggttttgcttaatgcgtcttggttcaactccttcctcacacatgcactgaaatag
>KF493107-A/chicken/Italy/5074/1999-1999/12/31-3-(PA)
atgcttcaatccaatgattgtcgagcttgcggaaaaggcaatgaaagaatatggggaagatccaaagatcgaaatgaacaaatttgccgcaatatgcacacacttggaagtctgtttcatgtattcagatttccactttattgatgaacggggcgaatcaacaattgtagaatctggcgatccgaatgcattattgaaacaccgatttgaaataattgaagggagggaccgaacgatggcctggacagtggtgaacagcatctgcaacaccacaggagtcgagaagcctaagtttctcccagatttgtatgactacaaagagaaacgattcattgaaattggagtgacacggagggaagttcacatatactatctagaaaaagccaacaagataaaatcagagaagacacacattcacatattctcattcactggagaggaaatggccaccaaggcggactacacccttgatgaagagagcagagcaagaatcaaaaccaggctgttcactataaggcaggaaatggccagtaggggtctatgggattcctttcgtcagtccgagagaggcgaagagacaattgaagaaagatttgaaatcacaggaaccatgcgaaggcttgccgaccaaagtctcccaccgaacttctccagccttgaaaactttagagcctatgtggatggattcgaaccgaatggctgcattgagggcaagctttctcaaatgtcaaaaaaagtgaacgctagaattgagccatttatgaagacaacaccacgccctctcagattacctgatgggcctccctgctctcagcgatcgaagttcttgctgatggatgcccttaaattaagcattgaagacccgagtcacgagggggagggtataccgctatatgatgcaatcaaatgcatgaagacatttttcggctggaaagagcccaacattgtaaaaccacatgaaaaaggcataaaccccaattacctcttggcttggaagcaagtgctggcagaactccaagatattgaaaatgaggagaaaatcccaaaaacaaagaacatgaagaaaacaagtcagttgaagtgggcacttggtgagaatatggcaccggagaaagtagactttgaggactgcaaagatgttagcgatctaagacagtatgacagtgatgaaccagaatctagatcgctagcaagctggatccagagtgaattcaataaggcatgcgaattgacagattcaagttggattgaacttgatgaaataggggaagacgttgctccaattgagcacattgcgagtatgagaagaaactacttcacagcggaagtatctcactgtagggctactgaatacatgatgaagggagtgtacataaacacagctctgttgaatgcatcctgtgcagccatggatgacttccaactgattccaatgataagcaaatgcagaaccaaagaaggaagacggaagactaatctgtatggattcattataaaagggagatcccatttgagaaatgacaccgatgtggtaaactttgtgagtatggaattctctcttactgacccgaggctggagccacacaaatgggaaaagtattgcgtcctcgagataggagacatgctcctacgaactgcaataggccaagtgtcaaggcccatgttcttgtatgtgagaaccaatggaacctccaaaatcaagatgaaatggggcatggagatgaggcgatgccttcttcaatcccttcaacaaattgagagcatgattgaagccgagtcttccgtcaaagagaaggacatgaccaaagaattctttgaaaacaaatcagaaacatggccaattggtgagtcacccaaaggggtggaggaaggctccatcgggaaggtgtgcagaaccttactggcaaaatctgtgttcaacagtctatatgcatctccacaactcgaggggttttcagctgaatcaagaaagttacttctcattgttcaggcacttagggacaacctggaacctgggaccttcgatcttggggggctatatgaagcaattgaggagtgcctgattaacgatccctgggttttgcttaatgcgtcttggttcaactccttcctcacacatgcactgaaatag
>KF493108-A/chicken/Italy/5079/1999-1999/12/30-3-(PA)
atgcttcaatccaatgattgtcgagcttgcggaaaaggcaatgaaagaatatggggaagatccaaagatcgaaacgaacaaatttgccgcaatatgcacacacttggaagtctgtttcatgtattcagatttccactttattgatgaacggggcgaatcaacaattgtagaatctggcgatccgaatgcattattgaaacaccgatttgaaataattgaagggagggaccgaacgatggcctggacagtggtgaacagcatctgcaacaccacaggagtcgagaagcctaagtttctcccagatttgtatgactacaaagagaaacgattcattgaaattggagtgacacggagggaagttcacatatactatctagaaaaagccaacaagataaaatcagagaagacacacattcacatattctcattcactggagaggaaatggccaccaaggcggactacacccttgatgaagagagcagagcaagaatcaaaaccaggctgttcactataaggcaggaaatggccagtaggggtctatgggattcctttcgtcagtccgagagaggcgaagagacaattgaagaaagatttgaaatcacaggaaccatgcgaaggcttgccgaccaaagtctcccaccgaacttctccagccttgaaaactttagagcctatgtggatggattcgaaccgaatggctgcattgagggcaagctttctcaaatgtcaaaaaaagtgaacgctagaattgagccatttatgaagacaacaccacgccctctcagattacctgatgggcctccctgctctcagcgatcgaagttcttgctgatggatgcccttaaattaagcattgaagacccgagtcacgagggggagggtataccgctatatgatgcaatcaaatgcatgaagacatttttcggctggaaagagcccaacattgtaaaaccacatgaaaaaggcataaaccccaattacctcttggcttggaagcaagtgctggcagaactccaagatattgaaaatgaggagaaaatcccaaaaacaaagaacatgaagaaaacaagtcagttgaagtgggcacttggtgagaatatggcaccggagaaagtagactttgaggactgcaaagatgttagcgatctaagacagtatgacagtgatgaaccagaatctagatcgctagcaagctggatccagagtgaattcaataaggcatgcgaattgacagattcaagttggattgaacttgatgaaataggggaagacgttgctccaattgagcacattgcgagtatgagaagaaactacttcacagcggaagtatctcactgtagggctactgaatacatgatgaagggagtgtacataaacacagctctgttgaatgcatcctgtgcagccatggatgacttccaactgattccaatgataagcaaatgcagaaccaaagaaggaagacggaagactaatctgtatggattcattataaaagggagatcccatttgagaaatgacaccgatgtggtaaactttgtgagtatggaattctctcttactgacccgaggctggagccacacaaatgggaaaagtattgcgtcctcgagataggagacatgctcctacgaactgcaataggccaagtgtcaaggcccatgttcttgtatgtgagaaccaatggaacctccaaaatcaagatgaaatggggcatggagatgaggcgatgccttcttcaatcccttcaacaaattgagagcatgattgaagccgagtcttccgtcaaagagaaggacatgaccaaagaattctttgaaaacaaatcagaaacatggccaattggtgagtcacccaaaggggtggaggaaggctccatcgggaaggtgtgcagaaccttactggcaaaatctgtgttcaacagtctatatgcatctccacaactcgaggggttttcagctgaatcaagaaagttacttctcattgttcaggcacttagggacaacctggaacctgggaccttcgatcttggggggctatatgaagcaattgaggagtgcctgattaacgatccctgggttttgcttaatgcgtcttggttcaactccttcctcacacatgcactgaaatag
>KF493109-A/chicken/Italy/5086/1999-1999/12/31-3-(PA)
atgcttcaatccaatgattgtcgagcttgcggaaaaggcaatgaaagaatatggggaagatccaaagatcgaaacgaacaaatttgccgcaatatgcacacacttggaagtctgtttcatgtattcagatttccactttattgatgaacggggcgaatcaacaattgtagaatctggcgatccgaatgcattattgaaacaccgatttgaaataattgaagggagggaccgaacgatggcctggacagtggtgaacagcatctgcaacaccacaggagtcgagaagcctaagtttctcccagatttgtatgactacaaagagaaacgattcattgaaattggagtgacacggagggaagttcacatatactatctagaaaaagccaacaagataaaatcagagaagacacacattcacatattctcattcactggagaggaaatggccaccaaggcggactacacccttgatgaagagagcagagcaagaatcaaaaccaggctgttcactataaggcaggaaatggccagtaggggtctatgggattcctttcgtcagtccgagagaggcgaagagacaattgaagaaagatttgaaatcacaggaaccatgcgaaggcttgccgaccaaagtctcccaccgaacttctccagccttgaaaactttagagcctatgtggatggattcgaaccgtatggctgcattgagggcaagctttctcaaatgtcaaaaaaagtgaacgctagaattgagccatttatgaagacaacaccacgccctctcagattacctgatgggcctccctgctctcagcgatcgaagttcttgctgatggatgcccttaaattaagcattgaagacccgagtcacgagggggagggtataccgctatatgatgcaatcaaatgcatgaagacatttttcggctggaaagagcccaacattgttaaaccacatggaaaaggcataaaccccaattacctcttggcttggaagcaagtgctggcagaactccaagatattgaaaatgaggagaaaatcccaaaaacaaagaacatgaagaaaacaagtcagttgaagtgggcacttggtgagaatatggcaccggagaaagtagactttgaggactgcaaagatgttagcgatctaagacagtatgacagtgatgaaccagaatctagatcgctagcaagctggatccagagtgaattcaataaggcatgcgaattgacagattcaagttggattgaacttgatgaaataggggaagacgttgctccaattgagcacattgcgagtatgagaagaaactacttcacagcggaagtatctcactgtagggctactgaatacatgatgaagggagtgtacataaacacagctctgttgaatgcatcctgtgcagccatggatgacttccaactgattccaatgataagcaaatgcagaaccaaagaaggaagacggaagactaatctgtatggattcattataaaagggagatcccatttgagaaatgacaccgatgtggtaaactttgtgagtatggaattctctcttactgacccgaggctggagccacacaaatgggaaaagtattgcgtcctcgagataggagacatgctcctacgaactgcaataggccaagtgtcaaggcccatgttcttgtatgtgagaaccaatggaacctccaaaatcaagatgaaatggggcatggagatgaggcgatgccttcttcaatcccttcaacaaattgagagcatgattgaagccgagtcttccgtcaaagagaaggacatgaccaaagaattctttgaaaacaaatcagaaacatggccaattggtgagtcacccaaaggggtggaggaaggctccatcgggaaggtgtgcagaaccttactggcaaaatctgtgttcaacagtctatatgcatctccacaactcgaggggttttcagctgaatcaagaaagttacttctcattgttcaggcacttagggacaacctggaacctgggaccttcgatcttggggggctatatgaagcaattgaggagtgcctgattaacgatccctgggttttgcttaatgcgtcttggttcaactccttcctcacacatgcactgaaatag
>KF493346-A/chicken/Italy/1302/2000-2000/02/04-3-(PA)
atgcttcaatccaatgattgtcgagcttgcggaaaaggcaatgaaagaatatggggaagatccaaagatcgaaacgaacaaatttgccgcaatatgcacacacttggaagtctgtttcatgtattcagatttccactttattgatgaacggggcgaatcaacaattgtagaatctggcgatccgaatgcattattgaaacaccgatttgaaataattgaagggagggaccgaacgatggcctggacagtggtgaacagcatctgcaacaccacaggagtcgagaagcctaagtttctcccagatttgtatgactacaaagagaaacgattcattgaaattggagtgacacggagggaagttcacatatactatctagaaaaagccaacaagataaaatcagagaagacacacattcacatattctcattcactggagaggaaatggccaccaaggcggactacacccttgatgaagagagcagagcaagaatcaaaaccaggctgttcactataaggcaggaaatggccagtaggggtctatgggattcctttcgtcagtccgagagaggcgaagagacaattgaagaaagatttgaaatcacaggaaccatgcgaaggcttgccgaccaaagtctcccaccgaacttctccagccttgaaaactttagagcctatgtggatggattcgaaccgtatggctgcattgagggcaagctttctcaaatgtcaaaaaaagtgaacgctagaattgagccatttatgaagacaacaccacgccctctcagattacctgatgggcctccctgctctcagcgatcgaagttcttgctgatggatgcccttaaattaagcattgaagacccgagtcacgagggggagggtataccgctatatgatgcaatcaaatgcatgaagacatttttcggctggaaagagcccaacattgttaaaccacatggaaaaggcataaaccccaattacctcwtggcttggaagcaagtgctggcagaactccaagatattgaaaatgaggagaaaatcccaaaaacaaagaacatgaagaaaacaagtcagttgaagtgggcacttggtgagaatatggcaccggagaaagtagactttgaggactgcaaagatgttagcgatctaagacagtatgacagtgatgaaccagaatctagatcgctagcaagctggatccagagtgaattcaataaggcatgcgaattgacagattcaagttggattgaacttgatgaaataggggaagacgttgctccaattgagcacattgcgagtatgagaagaaactacttcacagcggaagtatctcactgtagggctactgaatacatgatgaagggagtgtacataaacacagctctgttgaatgcatcctgtgcagccatggatgacttccaactgattccaatgataagcaaatgcagaaccaaagaaggaagacggaagactaatctgtatggattcattataaaagggagatcccatttgagaaatgacaccgatgtggtaaactttgtgagtatggaattctctcttactgacccgaggctggagccacacaaatgggaaaagtattgcgtcctcgagataggagacatgctcctacgaactgcaataggccaagtgtcaaggcccatgttcttgtatgtgagaaccaatggaacctccaaaatcaagatgaaatggggcatggagatgaggcgatgccttcttcaatcccttcaacaaattgagagcatgattgaagccgagtcttccgtcaaagagaaggacatgaccaaagaattctttgaaaacaaatcagaaacatggccaattggtgagtcacccaaaggggtggaggaaggctccatcgggaaggtgtgcagaaccttactggcaaaatctgtgttcaacagtctatatgcatctccacaactcgaggggttttcagctgaatcaagaaagttacttctcattgttcaggcacttagggacaacctggaacctgggaccttcgatcttggggggctatatgaagcaattgaggagtgcctgattaacgatccctgggttttgcttaatgcgtcttggttcaactccttcctcacacatgcactgaaatag
>KF493348-A/chicken/Italy/1592/2000-2000/03/01-3-(PA)
atgcttcaatccaatgattgtcgagcttgcggaaaaggcaatgaaagaatatggggaagatccaaagatcgaaacgaacaaatttgccgcaatatgcacacacttggaagtctgcttcatgtattcagatttccactttattgatgaacggggcgaatcaacaattgtagaatctggcgatccgaacgcattattgaaacaccgatttgaaataattgaagggagggaccgaacgatggcctggacagtggtgaacagcatctgcaacaccacaggagtcgagaagcctaagtttctcccagatttgtatgactacaaagagaaacgattcattgaaattggagtgacacggagggaagttcacatatactatctagaaaaagccaacaagataaaatcagagaagacacacattcacatattctcattcactggagaggaaatggccaccaaggcggactacacccttgatgaagagagcagagcaagaataaaaaccaggctgttcactataaggcaggaaatggccagtaggggtctatgggattcctttcgtcagtccgagagaggcgaagagacaattgaagaaagatttgaaatcacaggaaccatgcgaaggcttgccgaccaaagtctcccaccgaacttctccagccttgaaaactttagagcctatgtggatggattcgaaccgaatggctgcattgagggcaagctttctcaaatgtcaaaagaagtgaacgctagaattgagccatttatgaagacaacaccacgccctctcagattacctgatgggcctccctgctctcagcgatcgaagttcttgctgatggatgcccttaaattaagcattgaagacccgagtcacgagggggagggtataccgctatatgatgcaatcaaatgcatgaagacatttttcggctggaaagagcccaacattgtaaaaccacatgaaaaaggcataaaccccaattacctcttggcttggaagcaagtgctggcagaactccaagatattgaaaatgaggagaaaatcccaaaaacaaagaacatgaagaaaacaagtcagttgaagtgggcacttggtgagaatatggcaccggagaaagtagactttgaggactgcaaagatgttagcgatctaagacagtatgacagtgatgaaccagaatctagatcgctagcaagctggatccagagtgaattcaataaggcatgcgaattgacagattcaagttggattgaacttgatgaaataggggaagacgttgctccaattgagcacattgcgagtatgagaagaaactacttcacagcggaagtatctcactgtagggctactgaatacatgatgaagggagtgtacataaacacagctctgttgaatgcatcctgtgcagccatggatgacttccaactgattccaatgataaacaaatgcagaaccaaagaaggaagacggaagactaatctgtatggattcattataaaagggagatcccatttgagaaatgacaccgatgtggtaaactttgtgagtatggaattctctcttactgacccgaggctggagccacacaaatgggaaaagtattgcgtcctcgagataggagacatgctcctacgaactgcaataggccaagtgtcaaggcccatgttcttgtatgtgagaaccaatggaacctccaaaatcaagatgaaatggggcatggagatgaggcgatgccttcttcaatcccttcaacaaattgagagcatgattgaagccgagtcttccgtcaaagagaaggacatgaccaaagaattctttgaaaacaaatcagaaacatggccaattggtgagtcacccaaaggggtggaggaaggctccatcgggaaggtgtgcagaaccttactggcaaaatctgtgttcaacagtctatatgcatctccacaactcgaggggttttcagctgaatcaagaaagttacttctcattattcaggcacttagggacaacctggaacctgggaccttcgatcttggggggctatatgaagcaattgaggagtgcctgattaacgatccctgggttttgcttaatgcgtcttggttcaactccttcctcacacatgcactgaaatag
>KF493184-A/chicken/Italy/161/2000-2000/01/05-3-(PA)
atgcttcaatccaatgattgtcgagcttgcggaaaaggcaatgaaagaatatggggaagatccaaagatcgaaatgaacaaatttgccgcaatatgcacacacttggaagtctgtttcatgtattcagatttccactttattgatgaacggggcgaatcaacaattgtagaatctggcgatccgaatgcattattgaaacaccgatttgaaataattgaagggagggaccgaacgatggcctggacagtggtgaacagcatctgcaacaccacaggagtcgagaagcctaagtttctcccagatttgtatgactacaaagagaaacgattcattgaaattggagtgacacggagggaagttcacatatactatctagaaaaagccaacaagataaaatcagagaagacacacattcacatattctcattcactggagaggaaatggccaccaaggcggactacacccttgatgaagagagcagagcaagaatcaaaaccaggctgttcactataaggcaggaaatggccagtaggggtctatgggattcctttcgtcagtccgagagaggcgaagagacaattgaagaaagatttgaaatcacaggaaccatgcgaaggcttgccgaccaaagtctcccaccgaacttctccagccttgaaaactttagagcctatgtggatggattcgaaccgaatggctgcattgagggcaagctttctcaaatgtcaaaaaaagtgaacgctagaattgagccatttatgaagacaacaccacgccctctcagattacctgatgggcctccctgctctcagcgatcgaagttcttgctgatggatgcccttaaattaagcattgaagacccgagtcacgagggggagggtataccgctatatgatgcaatcaaatgcatgaagacatttttcggctggaaagagcccaacattgtaaaaccacatgaaaaaggcataaaccccaattacctcttggcttggaagcaagtgctggcagaactccaagatattgaaaatgaggagaaaatcccaaaaacaaagaacatgaagaaaacaagtcagttgaagtgggcacttggtgagaatatggcaccggagaaagtagactttgaggactgcaaagatgttagcgatctaagacagtatgacagtgatgaaccagaatctagatcgctagcaagctggatccagagtgaattcaataaggcatgcgaattgacagattcaagttggattgaacttgatgaaataggggaagacgttgctccaattgagcacattgcgagtatgagaagaaactacttcacagcggaagtatctcactgtagggctactgaatacatgatgaagggagtgtacataaacacagctctgttgaatgcatcctgtgcagccatggatgacttccaactgattccaatgataagcaaatgcagaaccaaagaaggaagacggaagactaatctgtatggattcattataaaagggagatcccatttgagaaatgacaccgatgtggtaaactttgtgagtatggaattctctcttactgacccgaggctggagccacacaaatgggaaaagtattgcgtcctcgagataggagacatgctcctacgaactgcaataggccaagtgtcaaggcccatgttcttgtatgtgagaaccaatggaacctccaaaatcaagatgaaatggggcatggagatgaggcgatgccttcttcaatcccttcaacaaattgagagcatgattgaagccgagtcttccgtcaaagagaaggacatgaccaaagaattctttgaaaacaaatcagaaacatggccaattggtgagtcacccaaaggggtggaggaaggctccatcgggaaggtgtgcagaaccttactggcaaaatctgtgttcaacagtctatatgcatctccacaactcgaggggttttcagctgaatcaagaaagttacttctcattgttcaggcacttagggacaacctggaacctgggaccttcgatcttggggggctatatgaagcaattgaggagtgcctgattaacgatccctgggttttgcttaatgcgtcttggttcaactccttcctcacacatgcactgaaatag
>KF493349-A/chicken/Italy/1651/2000-2000/02/22-3-(PA)
atgcttcaatccaatgattgtcgagcttgcggaaaaggcaatgaaagaatatggggaagatccaaagatcgaaacgaacaaatttgccgcaatatgcacacacttggaagtctgtttcatgtattcagatttccactttattgatgaacggggcgaatcaacaattgtagaatctggcgatccgaatgcattattgaaacaccgatttgaaataattgaagggagggaccgaacgatggcctggacagtggtgaacagcatctgcaacaccacaggagtcgagaagcctaagtttctcccagatttgtatgactacaaagagaaacgattcattgaaattggagtgacacggagggaagttcacatatactatctagaaaaagccaacaagataaaatcagagaagacacacattcacatattctcattcactggagaggaaatggccaccaaggcggactacacccttgatgaagagagcagagcaagaatcaaaaccaggctgttcactataaggcaggaaatggccagtaggggtctatgggattcctttcgtcagtccgagagaggcgaagagacaattgaagaaagatttgaaatcacaggaaccatgcgaaggcttgccgaccaaagtctcccaccgaacttctccaaccttgaaaactttagagcctatgtggatggattcgaaccgaatggctgcattgagggcaagctttctcaaatgtcaaaaaaagtgaacgctagaattgagccatttatgaagacaacaccacgccctctcagattacctgatgggcctccctgctctcagcgatcgaagttcttgctgatggatgcccttaaattaagcattgaagacccgagtcacgagggggagggtataccgctatatgatgcaatcaaatgcatgaagacatttttcggctggaaagagcccaacattgtaaaaccacatgaaaaaggcataaaccccaattacctcttggcttggaagcaagtgctggcagaactccaagatattgaaaatgaggagaaaatcccaaaaacaaagaacatgaagaaaacaagtcagttgaagtgggcacttggtgagaatatggcaccggagaaagtagactttgaggactgcaaagatgttagcgatctaagacagtatgacagtgatgaaccagaatctagatcgctagcaagctggatccagagtgaattcaataaggcatgcgaattgacagattcaagttggattgaacttgatgaaataggggaagacgttgctccaattgagcacattgcgagtatgagaagaaactacttcacagcggaagtatctcactgtagggctactgaatacatgatgaagggagtgtacataaacacagctctgttgaatgcatcctgtgcagccatggatgacttccaactgattccaatgataagcaaatgcagaaccaaagaaggaagacggaagactaatctgtatggattcattataaaagggagatcccatttgagaaatgacaccgatgtggtaaactttgtgagtatggaattctctcttactgacccgaggctggagccacacaaatgggaaaagtattgcgtcctcgagataggagaaatgctcctacgaactgcaataggccaagtgtcaaggcccatgttcttgtatgtgagaaccaatggaacctccaaaatcaagatgaaatggggcatggagatgaggcgatgccttcttcaatcccttcaacaaattgagagcatgattgaagccgagtcttccgtcaaagagaaggacatgaccaaagaattctttgaaaacaaatcagaaacatggccaattggtgagtcacccaaaggggtggaggaaggctccatcgggaaggtgtgcagaaccttactggcaaaatctgtgttcaacagtctatatgcatctccacaactcgaggggttttcagctgaatcaagaaagttacttctcattgttcaggcacttagggacaacctggaacctgggaccttcgatcttggggggctatatgaagcaattgaggagtgcctgattaacgatccctgggttttgcttaatgcgtcttggttcaactccttcctcacacatgcactgaaatag
>KF493378-A/chicken/Italy/1730/2000-2000/02/07-3-(PA)
atgcttcaatccaatgattgtcgagcttgcggaaaaggcaatgaaagaatatggggaagatccaaagatcgaaacgaacaaatttgccgcaatatgcacacacttggaagtctgcttcatgtattcagatttccactttattgatgaacggggcgaatcaacaattgtagaatctggcgatccgaacgcattattgaaacaccgatttgaaataattgaagggagggaccgaacgatggcctggacagtggtgaacagcatctgcaacaccacaggagtcgagaagcctaagtttctcccagatttgtatgactacaaagagaaacgattcattgaaattggagtgacacggagggaagttcacatatactatctagaaaaagccaacaagataaaatcagagaagacacacattcacatattctcattcactggagaggaaatggccaccaaagcggactacacccttgatgaagagagcagagcaagaataaaaaccaggctgttcactataaggcaggaaatggccagtaggggtctatgggattcctttcgtcagtccgagagaggcgaagagacaattgaagaaagatttgaaatcacaggaaccatgcgaaggcttgccgaccaaagtctcccaccgaacttctccagccttgaaaactttagagcctatgtggatggattcgaaccgaatggctgcattgagggcaagctttctcaaatgtcaaaaaaagtgaacgctagaattgagccatttatgaagacaacaccacgccctctcagattacctgatgggcctccctgctctcagcgatcgaagttcttgctgatggatgcccttaaattaagcattgaagacccgagtcacgagggggagggtataccgctatatgatgcaatcaaatgcatgaagacatttttcggctggaaagagcccaacattgtaaaaccacatgaaaaaggcataaaccccaattacctcttggcttggaagcaagtgctggcagaactccaagatattgaaaatgaggagaaaatcccaaaaacaaagaacatgaagaaaacaagtcagttgaagtgggcacttggtgagaatatggcaccggagaaagtagactttgaggactgcaaagatgttagcgatctaagacagtatgacagtgatgaaccagaatctagatcgctagcaagctggatccagagtgaattcaataaggcatgcgaattgacagattcaagttggattgaacttgatgaaataggggaagacgttgctccaattgagcacattgcgagtatgagaagaaactacttcacagcggaagtatctcactgtagggctactgaatacataatgaagggagtgtacataaacacagctctgttgaatgcatcctgtgcagccatggatgacttccaactgattccaatgataagcaaatgcagaaccaaagaaggaagacggaagactaatctgtatggattcattataaaagggagatcccatttgagaaatgacaccgatgtggtaaactttgtgagtatggaattctctcttactgacccgaggctggagccacacaaatgggaaaagtattgcgtcctcgagataggagacatgctcctacgaactgcaataggccaagtgtcaaggcccatgttcttgtatgtgagaaccaatggaacctccaaaatcaagatgaaatggggcatggagatgaggcgatgccttcttcaatcccttcaacaaattgagagcatgattgaagccgagtcttccgtcaaagagaaggacatgaccaaagaattctttgaaaacaaatcagaaacatggccaattggtgagtcacccaaaggggtggaggaaggctccatcgggaaggtgtgcagaaccttactggcaaaatctgtgttcaacagtctatatgcatctccacaactcgaggggttttcagctgaatcaagaaagttacttctcattgttcaggcacttagggacaacctggaacctgggaccttcgatcttggggggctatatgaagcaattgaggagtgcctgattaacgatccctgggttttgcttaatgcgtcttggttcaactccttcctcacacatgcactgaaatag
>KF493412-A/chicken/Italy/1782/2000-2000/02/24-3-(PA)
atgcttcaatccaatgattgtcgagcttgcggaaaaggcaatgaaagaatatggggaagatccaaagatcgaaacgaacaaatttgccgcaatatgcacacacttggaagtctgcttcatgtattcagatttccactttattgatgaacggggcgaatcaacaattgtagaatctggcgatccgaacgcattattgaaacaccgatttgaaataattgaagggagggaccgaacgatggcctggacagtggtgaacagcatctgcaacaccacaggagtcgagaagcctaagtttctcccagatttgtatgactacaaagagaaacgattcattgaaattggagtgacacggagggaagttcacatatactatctagaaaaagccaacaagataaaatcagagaagacacacattcacatattctcattcactggagaggaaatggccaccaaggcggactacacccttgatgaagagagcagagcaagaataaaaaccaggctgttcactataaggcaggaaatggccagtaggggtctatgggattcctttcgtcagtccgagagaggcgaagagacaattgaagaaagatttgaaatcacaggaaccatgcgaaggcttgccgaccaaagtctcccaccgaacttctccagccttgaaaactttagagcctatgtggatggattcgaaccgaatggctgcattgagggcaagctttctcaaatgtcaaaaaaagtgaacgctagaattgagccatttatgaagacaacaccacgccctctcagattacctgatgggcctccctgctctcagcgatcgaagttcttgctgatggatgcccttaaattaagcattgaagacccgagtcacgagggggagggtataccgctatatgatgcaatcaaatgcatgaagacatttttcggctggaaagagcccaacattgtaaaaccacatgaaaaaggcataaaccccaattacctcttggcttggaagcaagtgctggcagaactccaagatattgaaaatgaggagaaaatcccaaaaacaaagaacatgaagaaaacaagtcagttgaagtgggcacttggtgagaatatggcaccggagaaagtagactttgaggactgcaaagatgttagcgatctaagacagtatgacagtgatgaaccagaatctagatcgctagcaagctggatccagagtgaattcaataaggcatgcgaattgacagattcaagttggattgaacttgatgaaataggggaagacgttgctccaattgagcacattgcgagtatgagaagaaactacttcacagcggaagtatctcactgtagggctactgaatacatgatgaagggagtgtacataaacacagctctgttgaatgcatcctgtgcagccatggatgacttccaactgattccaatgataagcaaatgcagaaccaaagaaggaagacggaagactaatctgtatggattcattataaaagggagatcccatttgagaaatgacaccgatgtggtaaactttgtgagtatggaattctctcttactgacccgaggctggagccacacaaatgggaaaagtattgcgtcctcgagataggagacatgctcctacgaactgcaataggccaagtgtcaaggcccatgttcttgtatgtgagaaccaatggaacctccaaaatcaagatgaaatggggcatggagatgaggcgatgccttcttcaatcccttcaacaaattgagagcatgattgaagccgagtcttccgtcaaagagaaggacatgaccaaagaattctttgaaaacaaatcagaaacatggccaattggtgagtcacccaaaggggtggaggaaggctccatcgggaaggtgtgcagaaccttactggcaaaatctgtgttcaacagtctatatgcatctccacaactcgaggggttttcagctgaatcaagaaagttacttctcattgttcaggcacttagggacaacctggaacctgggaccttcgatcttggggggctatatgaagcaattgaggagtgcctgattaacgatccctgggttttgcttaatgcgtcttggttcaactccttcctcacacatgcactgaaatag
>KF493413-A/chicken/Italy/1786/2000-2000/02/28-3-(PA)
atgcttcaatccaatgattgtcgagcttgcggaaaaggcaatgaaagaatatggggaagatccaaagatcgaaacgaacaaatttgccgcaatatgcacacacttggaagtctgcttcatgtattcagatttccactttattgatgaacggggcgaatcaacaattgtagaatctgkcgatccgaacgcattattgaaacaccgatttgaaataattgaagggagggaccgaacgatggcctggacagtggtgaacagcatctgcaacaccacaggagtcgagaagcctaagtttctcccagatttgtatgactacaaagagaaacgattcattgaaattggagtgacacggagggaagttcacatatactatctagaaaaagccaacaagataaaatcagagaagacacacattcacatattctcattcactggagaggaaatggccaccaaggcggactacacccttgatgaagagagcagagcaagaataaaaaccaggctgttcactataaggcaggaaatggccagtaggggtctatgggattcctttcgtcagtccgagagaggcgaagagacaattgaagaaagatttgaaatcacaggaaccatgcgaaggcttgccgaccaaagtctcccaccgaacttctccagycttgaaaactttagagcctatgtggatggattcgaaccgaatggctgcattgagggcaagctttctcaaatgtcaaaaaaagtgaacgctagaattgagccatttatgaagacaacaccacgccctctcagattacctgatgggcctccctgctctcagcgatcgaagttcttgctgatggatgcccttaaattaagcattgaagacccgagtcacgagggggagggtataccgctatatgatgcaatcaaatgcatgaagacatttttcggctggaaagagcccaacattgtaaaaccacatgaaaaaggcataaaccccaattacctcttggcttggaagcaagtgctggcagaactccaagatattgaaaatgaggagaaaatcccaaaaacaaagaacatgaagaaaacaagtcagttgaagtgggcacttggtgagaatatggcaccggagaaagtagactttgaggactgcaaagatgttagcgatctaagacagtatgacagtgatgaaccagaatctagatcgctagcaagctggatccagagtgaattcaataaggcatgcgaattgacagattcaagttggattgaacttgatgaaataggggaagacgttgctccaattgagcacattgcgagtatgagaagaaactacttcacagcggaagtatctcactgtagrgctactgaatacatgatgaagggagtgtacataaacacagctctgttgaatgcatcctgtgcagccatggatgacttccaactgattccaatgataagcaaatgcagaaccaaagaaggaagacggaagactaatctgtatggattcattataaaagggagatcccatttgagaaatgacaccgatgtggtaaactttgtgagtatggaattctctcttactgacccgaggctggagccacacaaatgggaaaagtattgcgtcctcgagataggagacatgctcctacgaactgcaataggccaagtgtcaaggcccatgttcttgtatgtgagaaccaatggaacctccaaaatcaagatgaaatggggcatggagatgaggcgatgccttcttcaatcccttcaacaaattgagagcatgattgaagccgagtcttccgtcaaagagaaggacatgaccaaagaattctttgaaaacaaatcagaaacatggccaattggtgagtcacccaaaggggtggaggaaggctccatcgggaaggtgtgcagaaccttactggcaaaatctgtgttcaacagtctatatgcatctccacaactcgaggggttttcagctgaatcaagaaagttacttctcattgttcaggcacttagggacaacctggaacctgggaccttcgatcttggggggctatatgaagcaattgaggagtgcctgattaacgatccctgggttttgcttaatgcgtcttggttcaactccttcctcacacatgcactgaaatag
>KF493149-A/chicken/Italy/18/2000-2000/01/03-3-(PA)
atgcttcaatccaatgattgtcgagcttgcggaaaaggcaatgaaagaatatggggaagatccaaagatcgaaacgaacaaatttgccgcaatatgcacacacttggaagtctgtttcatgtattcagatttccactttattgatgaacggggcgaatcaacaattgtagaatctggcgatccgaatgcattattgaaacaccgatttgaaataattgaagggagggaccgaacgatggcctggacagtggtgaacagcatctgcaacaccacaggagtcgagaagcctaagtttctcccagatttgtatgactacaaagagaaacgattcattgaaattggagtgacacggagggaagttcacatatactatctagaaaaagccaacaagataaaatcagagaagacacacattcacatattctcattcactggagaggaaatggccaccaaggcggactacacccttgatgaagagagcagagcaagaatcaaaaccaggctgttcactataaggcaggaaatggccagtaggggtctatgggattcctttcgtcagtccgagagaggcgaagagacaattgaagaaagatttgaaatcacaggaaccatgcgaaggcttgccgaccaaagtctcccaccgaacttctccagccttgaaaactttagagcctatgtggatggattcgaaccgaatggctgcattgagggcaagctttctcaaatgtcaaaaaaagtgaacgctagaattgagccatttatgaagacaacaccacgccctytcagattacctgatgggcctccctgctytcagcgatcgaagttcttgctgatggatgcccttaaattaagcattgaagacccgagtcacgagggggagggtataccgctatatgatgcaatcaaatgcatgaagacatttttcggctggaaagagcccaacattgtaaaaccacatgaaaaaggcataaaccccaattacctcttggcttggaagcaagtgctggcagaactccaagatattgaaaatgaggagaaaatcccaaaaacaaagaacatgaagaaaacaagtcagttgaagtgggcacttggtgagaatatggcaccggagaaagtagactttgaggactgcaaagatgttagcgatctaagacagtatgacagtgatgaaccagaatctagatcgctagcaagctggatccagagtgaattcaataaggcatgcgaattgacagattcaagttggattgaacttgatgaaataggggaagacgttgctccaattgagcacattgcgagtatgagaagaaactacttcacagcggaagtatctcactgtagggctactgaatacatgatgaagggagtgtacataaacacagctctgttgaatgcatcctgtgcagccatggatgacttccaactgattccaatgataagcaaatgcagaaccaaagaaggaagacggaagactaatctgtatggattcattataaaagggagatcccatttgagaaatgacaccgatgtggtaaactttgtgagtatggaattctctcttactgacccgaggctggagccacacaaatgggaaaagtattgcgtcctcgagataggagacatgctcctacgaactgcaataggccaagtgtcaaggcccatgttcttgtatgtgagaaccaatggaacctccaaaatcaagatgaaatggggcatggagatgaggcgatgccttcttcaatcccttcaacaaattgagagcatgattgaagccgagtcttccgtcaaagagaaggacatgaccaaagaattctttgaaaacaaatcagaaacatggccaattggtgagtcacccaaaggggtggaggaaggctccatcgggaaggtgtgcagaaccttactggcaaaatctgtgttcaacagtctatatgcatctccacaactcgaggggttttcagctgaatcaagaaagttacttctcattgttcaggcacttagggacaacctggaacctgggaccttcgatcttggggggctatatgaagcaattgaggagtgcctgattaacgatccctgggttttgcttaatgcgtcttggttcaactccttcctcacacatgcactgaaatag
>KF493415-A/chicken/Italy/1870/2000-2000/03/03-3-(PA)
atgcttcaatccaatgattgtcgagcttgcggaaaaggcaatgaaagaatatggggaagatccaaagatcgaaacgaacaaatttgccgcaatatgcacacacttggaagtctgcttcatgtattcagatttccactttattgatgaacggggcgaatcaacaattgtagaatctggcgatccgaacgcattattgaaacaccgatttgaaataattgaagggagggaccgaacgatggcctggacagtggtgaacagcatctgcaacaccacaggagtcgagaagcctaagtttctcccagatttgtatgactacaaagagaaacgattcattgaaattggagtgacacggagggaagttcacatatactatctagaaaaagccaacaagataaaatcagagaagacacacattcacatattctcattcactggagaggaaatggccaccaaggcggactacacccttgatgaagagagcagagcaagaataaaaaccaggctgttcactataaggcaggaaatggccagtaggggtctatgggattcctttcgtcagtccgagagaggcgaagagacaattgaagaaagatttgaaatcacaggaaccatgcgaaggcttgccgaccaaagtctcccaccgaacttctccagccttgaaaactttagagcctatgtggatggattcgaaccgaatggctgcattgagggcaagctttctcaaatgtcaaaagaagtgaacgctagaattgagccatttatgaagacaacaccacgccctctcagattacctgatgggcctccctgctctcagagatcgaagttcttgctgatggatgcccttaaattaagcattgaagacccgagtcacgagggggagggtataccgctatatgatgcaatcaaatgcatgaagacatttttcggctggaaagagcccaacattgtaaaaccacatgaaaaaggcataaaccccaattacctcttggcttggaagcaagtgctggcagaactccaagatattgaaaatgaggagaaaatcccaaaaacaaagaacatgaagaaaacaagtcagttgaagtgggcacttggtgagaatatggcaccggagaaagtagactttgaggactgcaaagatgttagcgatctaagacagtatgacagtgatgaaccagaatctagatcgctagcaagctggatccagagtgaattcaataaggcatgcgaattgacagattcaagttggattgaacttgatgaaataggggaagacgttgctccaattgagcacattgcgagtatgagaagaaactacttcacagcggaagtatctcactgtagggctactgaatacatgatgaagggagtgtacataaacacagctctgttgaatgcatcctgtgcagccatggatgacttccaactgattccaatgataagcaaatgcagaaccaaagaaggaagacggaagactaatctgtatggattcattataaaagggagatcccatttgagaaatgacaccgatgtggtaaactttgtgagtatggaattctctcttactgacccgaggctggagccacacaaatgggaaaagtattgcgtcctcgagataggagacatgctcctacgaactgcaataggccaagtgtcaaggcccatgttcttgtatgtgagaaccaatggaacctccaaaatcaagatgaaatggggcatggagatgaggcgatgccttcttcaatcccttcaacaaattgagagcatgattgaagccgagtcttccgtcaaagagaaggacatgaccaaagaattctttgaaaacaaatcagaaacatggccaattggtgagtcacccaaaggggtggaggaaggctccatcgggaaggtgtgcagaaccttactggcaaaatctgtgttcaacagtctatatgcatctccacaactcgaggggttttcagctgaatcaagaaagttacttctcattattcaggcacttagggacaacctggaacctgggaccttcgatcttggggggctatatgaagcaattgaggagtgcctgattaacgatccctgggttttgcttaatgcgtcttggttcaactccttcctcacacatgcactgaaatag
>KF493416-A/chicken/Italy/1875/2000-2000/03/03-3-(PA)
atgcttcaatccaatgattgtcgagcttgcggaaaaggcaatgaaagaatatggggaagatccaaagatcgaaacgaacaaatttgccgcaatatgcacacacttggaagtctgcttcatgtattcagatttccactttattgatgaacggggcraatcaacaattgtagaatctggcgatccgaacgcattattgaaacaccgatttgaaataattgaagggagggaccgaacgatggcctggacagtggtgaacagcatctgcaacaccacaggagtcgagaagcctaagtttctcccagatttgtatgactacaaagagaaacgattcattgaaattggagtgacacggagggaagttcacatatactatctagaaaaagccaacaagataaaatcagagaagacacacattcacatattctcattcactggagaggaaatggccaccaaggcggactacacccttgatgaagagagcagagcaagaataaaaaccaggctgttcactataaggcaggaaatggccagtaggggtctatgggattcctttcgtcagtccgagagaggcgaagagacaattgaagaaagatttgaaatcacaggaaccatgcgaaggcttgccgaccaaagtctcccaccgaacttctccagccttgaaaactttagagcctatgtggatggattcgaaccgaatggctgcattgagggcaagctttctcaaatgtcaaaagaagtgaacgctagaattgagccatttatgaagacaacaccacgccctctcagattacctgatgggcctccctgctctcagcgatcgaagttcttgctgatggatgcccttaaattaagcattgaagacccgagtcacgagggggagggtataccgctatatgatgcaatcaaatgcatgaagacatttttcggctggaaagagcccaacattgtaaaaccacatgaaaaaggcataaaccccaattacctcttggcttggaagcaagtgctggcagaactccaagatattgaaaatgaggagaaaatcccaaaaacaaagaacatgaagaaaacaagtcagttgaagtgggcacttggtgagaatatggcaccggagaaagtagactttgaggactgcaaagatgttagcgatctaagacagtatgacagtgatgaaccagaatctagatcgctagcaagctggatccagagtgaattcaataaggcatgcgaattgacagattcaagttggattgaacttgatgaaataggggaagacgttgctccaattgagcacattgcgagtatgagaagaaactacttcacagcggaagtatctcactgtagggctactgaatacatgatgaagggagtgtacataaacacagctctgttgaatgcatcctgtgcagccatggatgacttccaactgattccaatgataaacaaatgcagaaccaaagaaggaagacggaagactaatctgtatggattcattataaaagggagatcccatttgagaaatgacaccgatgtggtaaactttgtgagtatggaattctctcttactgacccgaggctggagccacacaaatgggaaaagtattgcgtcctcgagataggagacatgctcctacgaactgcaataggccaagtgtcaaggcccatgttcttgtatgtgagaaccaatggaacctccaaaatcaagatgaaatggggcatggagatgaggcgatgccttcttcaatcccttcaacaaattgagagcatgattgaagccgagtcttccgtcaaagagaaggacatgaccaaagaattctttgaaaacaaatcaraaacatggccaattggtgagtcacccaaaggggtggaggaaggctccatcgggaaggtgtgcagaaccttactggcaaaatctgtgttcaacagtctatatgcatctccacaactcgaggggttttcagctgaatcaagaaagttacttctcattattcaggcacttagggacaacctggaacctgggaccttcgatcttggggggctatatgaagcaattgaggagtgcctgattaacgatccctgggttttgcttaatgcgtcttggttcaactccttcctcacacatgcactgaaatag
>KF493417-A/chicken/Italy/2021/2000-2000/03/06-3-(PA)
atgcttcaatccaatgattgtcgagcttgcggaaaaggcaatgaaagaatatggggaagatccaaagatcgaaacgaacaaatttgccgcaatatgcacacacttggaagtctgtttcatgtattcagatttccactttattgatgaacggggcgaatcaacaattgtagaatctggcgatccgaatgcattattgaaacaccgatttgaaataattgaagggagggaccgaacgatggcctggacagtggtgaacagcatctgcaacaccacaggagtcgagaagcctaagtttctcccagatttgtatgactacaaagagaaacgattcattgaaattggagtgacacggagggaagttcacatatactatctagaaaaagccaacaagataaaatcagagaagacacacattcacatattctcattcactggagaggaaatggccaccaaggcggactacacccttgatgaagagagcagagcaagaatcaaaaccaggctgttcactataaggcaggaaatggccagtaggggtctatgggattcctttcgtcagtccgagagaggcgaagagacaattgaagaaagatttgaaatcacaggaaccatgcgaaggcttgccgaccaaagtctcccaccgaacttctccaaccttgaaaactttagagcctatgtggatggattcgaaccgaatggctgcattgagggcaagctttctcaaatgtcaaaaaaagtgaacgctagaattgagccatttatgaagacaacaccacgccctctcagattacctgatgggcctccctgctctcagcgatcgaagttcttgctgatggatgcccttaaattaagcattgaagacccgagtcacgagggggagggtataccgctatatgatgcaatcaaatgcatgaagacatttttcggctggaaagagcccaacattgtaaaaccacatgaaaaaggcataaaccccaattacctcttggcttggaagcaagtgctggcagaactccaagatattgaaaatgaggagaaaatcccaaaaacaaagaacatgaagaaaacaagtcagttgaagtgggcacttggtgagaatatggcaccggagaaagtagactttgaggactgcaaagatgttagcgatctaagacagtatgacagtgatgaaccagaatctagatcgctagcaagctggatccagagtgaattcaataaggcatgcgaattgacagattcaagttggattgaacttgatgaaataggggaagacgttgctccaattgagcacattgcgagtatgagaagaaactacttcacagcggaagtatctcactgtagggctactgaatacatgatgaagggagtgtacataaacacagctctgttgaatgcatcctgtgcagccatggatgacttccaactgattccaatgataagcaaatgcagaaccaaagaaggaagacggaagactaatctgtatggattcattataaaagggagatcccatttgagaaatgacaccgatgtggtaaactttgtgagtatggaattctctcttactgacccgaggctggagccacacaaatgggaaaagtattgcgtcctcgagataggagacatgctcctacgaactgcaataggccaagtgtcaaggcccatgttcttgtatgtgagaaccaatggaacctccaaaatcaagatgaaatggggcatggagatgaggcgatgccttcttcaatcccttcaacaaattgagagcatgattgaagccgagtcttccgtcaaagagaaggacatgaccaaagaattctttgaaaacaaatcagaaacatggccaattggtgagtcacccaaaggggtggaggaaggctccatcgggaaggtgtgcagaaccttactggcaaaatctgtgttcaacagtctatatgcatctccacaactcgaggggttttcagctgaatcaagaaagttacttctcattgttcaggcacttagggacaacctggaacctgggaccttcgatcttggggggctatatgaagcaattgaggagtgcctgattaacgatccctgggttttgcttaatgcgtcttggttcaactccttcctcacacatgcactgaaatag
>KF493231-A/chicken/Italy/501/2000-2000/01/20-3-(PA)
atgcttcaatccaatgattgtcgagcttgcggaaaaggcaatgaaagaatatggggaagatccaaagatcgaaacgaacaaatttgccgcaatatgcacacacttggaagtctgtttcatgtattcagatttccactttattgatgaacggggcgaatcaacaattgtagaatctggcgatccgaatgcattattgaaacaccgatttgaaataattgaagggagggaccgaacgatggcctggacagtggtgaacagcatctgcaacaccacaggaatcgagaagcctaagtttctcccagatttgtatgactacaaagagaaacgattcattgaaattggagtgacacggagggaagttcacatatactatctagaaaaagccaacaagataaaatcagagaagacacacattcacatattctcattcactggagaggaaatggccaccaaggcggactacacccttgatgaagagagcagagcaagaatcaaaaccaggctgttcactataaggcaggaaatggccagtaggggtctatgggattcctttcgtcagtccgagagaggcgaagagacaattgaagaaagatttgaaatcacaggaaccatgcgaaggcttgccgaccaaagtctcccaccgaacttctccagccttgaaaactttagagcctatgtggatggattcgaaccgaatggctgcattgagggcaagctttctcaaatgtcaaaaaaagtgaacgctagaattgagccatttatgaagacaacaccacgccctctcagattacctgatgggcctccctgctctcagcgatcgaagttcttgctgatggatgcccttaaattaagcattgaagacccgagtcacgagggggagggtataccgctatatgatgcaatcaaatgcatgaagacatttttcggctggaaagagcccaacattgtaaaaccacatgaaaaaggcataaaccccaattacctcttggcttggaagcaagtgctggcagaactccaagatattgaaaatgaggagaaaatcccaaaaacaaagaacatgaagaaaacaagtcagttgaagtgggcacttggtgagaatatggcaccggagaaagtagactttgaggactgcaaagatgttagcgatctaagacagtatgacagtgatgaaccagaatctagatcgctagcaagctggatccagagtgaattcaataaggcatgcgaattgacagattcaagttggattgaacttgatgaaataggggaagacgttgctccaattgagcacattgcgagtatgagaagaaactacttcacagcggaagtatctcactgtagggctactgaatacatgatgaagggagtgtacataaacacagctctgttgaatgcatcctgtgcagccatggatgacttccaactgattccaatgataagcaaatgcagaaccaaagaaggaagacggaagactaatctgtatggattcattataaaagggagatcccatttgagaaatgacaccgatgtggtaaactttgtgagtatggaattctctcttactgacccgaggctggagccacacaaatgggaaaagtattgcgtcctcgagataggagacatgctcctacgaactgcaataggccaagtgtcaaggcccatgttcttgtatgtgagaaccaatggaacctccaaaatcaagatgaaatggggcatggagatgaggcgatgccttcttcaatcccttcaacaaattgagagcatgattgaagccgagtcttccgtcaaagagaaggacatgaccaaagaattctttgaaaacaaatcagaaacatggccaattggtgagtcacccaaaggggtggaggaaggctccatcgggaaggtgtgcagaaccttactggcaaaatctgtgttcaacagtctatatgcatctccacaactcgaggggttttcagctgaatcaagaaagttacttctcattgttcaggcacttagggacaacctggaacctgggaccttcgatcttggggggctatatgaagcaattgaggagtgcctgattaacgatccctgggttttgcttaatgcgtcttggttcaactccttcctcacacatgcactgaaatag
>KF493233-A/chicken/Italy/522/2000-2000/01/20-3-(PA)
atgcttcaatccaatgattgtcgagcttgcggaaaaggcaatgaaagaatatggggaagatccaaagatcgaaacgaacaaatttgccgcaatatgcacacacttggaagtctgtttcatgtattcagatttccactttattgatgaacggggcgaatcaacaattgtagaatctggcgatccgaatgcattattgaaacaccgatttgaaataattgaagggagggaccgaacgatggcctggacagtggtgaacagcatctgcaacaccacaggagtcgagaagcctaagtttctcccagatttgtatgactacaaagagaaacgattcattgaaattggagtgacacggagggaagttcacatatactatctagaaaaagccaacaagataaaatcagagaagacacacattcacatattctcattcactggagaggaaatggccaccaaggcggactacacccttgatgaagagagcagagcaagaatcaaaaccaggctgttcactataaggcaggaaatggccagtaggggtctatgggattactttcgtcagtccgagagaggcgaagagacaattgaagaaagatttgaaatcacaggaactatgcgaaggcttgccgaccaaagtctcccaccgaacttctccagccttgaaaactttagagcctatgtggatggattcgaaccgaatggctgcattgagggcaagctttctcaaatgtcaaaaaaagtgaacgctagaattgagccatttatgaagacaacaccacgccctctcagattacctgatgggcctccctgctctcagcgatcgaagttcttgctgatggatgcccttaaattaagcattgaagacccgagtcacgagggggagggtataccgctatatgatgcaatcaaatgcatgaagacatttttcggctggaaagagcccaacattgtaaaaccacatgaaaaaggcataaaccccaattacctcttggcttggaagcaagtgctggcagaactccaagatattgaaaatgaggagaaaatcccaaaaacaaagaacatgaagaaaacaagtcagttgaagtgggcacttggtgagaatatggcaccggagaaagtagactttgaggactgcaaagatgttagcgatctaagacagtatgacagtgatgaaccagaatctagatcgctagcaagctggatccagagtgaattcaataaggcatgcgaattgacagattcaagttggattgaacttgatgaaataggggaagacgttgctccaattgagcacattgcgagtatgagaagaaactacttcacagcggaagtatctcactgtagggctactgaatacatgatgaagggagtgtacataaacacagctctgttgaatgcatcctgtgcagccatggatgacttccaactgattccaatgataagcaaatgcagaaccaaagaaggaagacggaagactaatctgtatggattcattataaaagggagatcccatttgagaaatgacaccgatgtggtaaactttgtgagtatggaattctctcttactgacccgaggctggagccacacaaatgggaaaagtattgcgtcctcgagataggagacatgctcctacgaactgcaataggccaagtgtcaaggcccatgttcttgtatgtgagaaccaatggaacctccaaaatcaagatgaaatggggcatggagatgaggcgatgccttcttcaatcccttcaacaaattgagagcatgattgaagccgagtcttccgtcaaagagaaggacatgaccaaagaattctttgaaaacaaatcagaaacatggccaattggtgagtcacccaaaggggtggaggaaggctccatcgggaaggtgtgcagaaccttactggcaaaatctgtgttcaacagtctatatgcatctccacaactcgaggggttttcagctgaatcaagaaagttacttctcattgttcaggcacttagggacaacctggaacctgggaccttcgatcttggggggctatatgaagcaattgaggagtgcctgattaacgatccctgggttttgcttaatgcgtcttggttcaactccttcctcacacatgcactgaaatag
>KF493234-A/chicken/Italy/557/2000-2000/01/14-3-(PA)
atgcttcaatccaatgattgtcgagcttgcggaaaaggcaatgaaagaatatggggaagatccaaagatcgaaatgaacaaatttgccgcaatatgcacacacttggaagtctgtttcatgtattcagatttccactttattgatgaacggggcgaatcaacaattgtagaatctggcgatccgaacgcattattgaaacaccgatttgaaataattgaagggagggaccgaacgatggcctggacagtggtgaacagcatctgcaacaccacaggagtcgagaagcctaagtttctcccagatttgtatgactacaaagagaaacgattcattgaaattggagtgacacggagggaaattcacatatactatctagaaaaagccaacaagataaaatcagagaagacacacattcacatattctcattcactggagaggaaatggccaccaaggcggactacacccttgatgaagagagcagagcaagaatcaaaaccaggctgttcactataaggcaggaaatggccagtaggggtctatgggattcctttcgtcagtccgagagaggcgaagagacaattgaagaaagatttgaaatcacaggaaccatgcgaaggcttgccgaccaaagtctcccaccgaacttctccagccttgaaaactttagagcctatgtggatggattcgaaccgaatggctgcattgagggcaagctttctcaaatgtcaaaaaaagtgaacgctagaattgagccatttatgaagaaaacaccacgccctctcarattacctgatgggcctccctgctctcagcgatcgaagttcttgctgatggatgcccttaaattaagcattgaagacccgagtcacgagggggagggtataccgctatatgatgcaatcaaatgcatgaagacatttttcggctggaaagagcccaacattgtaaaaccacatgaaaaaggcataaaccccaattacctcttggcttggaagcaagtgctggcagaactccaagatattgaaaatgaggagaaaatcccaaaaacaaagaacatgaagaaaacaagtcagttgaagtgggcacttggtgagaatatggcaccggagaaagtagactttgaggactgcaaagatgttagtgatctaagacagtatgacagtgatgaaccagaatctagatcgctagcaagctggatccagagtgaattcaataaggcatgcgaattgacagattcaagttggattgaacttgatgaaataggggaagacgttgctccaattgagcacattgcgagtatgagaagaaactacttcacagcggaagtatctcactgtagggctactgaatacatgatgaagggggtgtacataaacacagctctgttgaatgcatcctgtgcagccatggatgacttccaactaattccaatgataagcaaatgcagaaccaaagaaggaagacggaagactaatctgtatggattcattataaaagggagatcccatttgagaaatgacaccgatgtggtaaactttgtgagtatggaattctctcttactgacccgaggctggagccacacaaatgggaaaagtattgcgtcctcgagataggagacatgctcctacgaactgcaataggccaagtgtcaaggcccatgttcttgtatgtgagaaccaatggaacctccaaaatcaagatgaaatggggcatggagatgaggcgatgccttcttcaatcccttcaacaaattgagagcatgattgaagccgagtcttccgtcaaagagaaggacatgaccaaagaattctttgaaaacaaatcagaaacatggccaattggtgagtcacccaaaggggtggaggaaggctccatcgggaaggtgtgcagaaccttactggcaaaatctgtgttcaacagtctatatgcatctccacaactcgaggggttttcagctgaatcaagaaagttacttctcattgttcaggcacttagggacaacctggaacctgggaccttcgatcttggggggctatatgaagcaattgaggagtgcctgattaacgatccctgggttttgcttaatgcgtcttggttcaactccttcctcacacatgcactgaaatag
>KF493239-A/chicken/Italy/662/2000-2000/01/20-3-(PA)
atgcttcaatccaatgattgtcgagcttgcggaaaaggcaatgaaagaatatggggaagatccaaagatcgaaatgaacaaatttgccgcaatatgcacacacttggaagtctgtttcatgtattcagatttccactttattgatgaacggggcgaatcaacaattgtagaatctggcgatccgaatgcattattgaaacaccgatttgaaataattgaagggagggaccgaacgatggcctggacagtggtgaacagcatctgcaacaccacaggagtcgagaagcctaagtttctcccagatttgtatgactacaaagagaaacgattcatcgaaattggagtgacacggagggaagttcacatatactatctagaaaaagccaacaagataaaatcagagaagacacacattcacatattctcattcactggagaggaaatggccaccaaggcggactacacccttgatgaagagagcagagcaagaatcaaaaccaggctgttcactataaggcaggaaatggccagtaggggtctatgggattcctttcgtcagtccgagagaggcgaagagacaattgaagaaagatttgaaatcacaggaaccatgcgaaggcttgccgaccaaagtctcccaccgaacttctccagccttgaaaactttagagcctatgtggatggattcgaaccgaatggctgcattgagggcaagctttctcaaatgtcaaaaaaagtgaacgctagaattgagccatttatgaagacaacaccacgccctctcagattacctgatgggcctccctgctctcagcgatcgaagttcttgctgatggatgcccttaaattaagcattgaagacccgagtcacgagggggagggtataccgctatatgatgcaatcaaatgcatgaagacatttttcggctggaaagagcccaacattgtaaaaccacatgaaaaaggcataaaccccaattacctcttggcttggaagcaagtgctggcagaactccaagatattgaaaatgaggagaaaatcccaaaaacaaagaacatgaagaaaacaagtcagttgaagtgggcacttggtgagaatatggcaccggagaaagtagactttgaggactgcaaagatgttagcgatctaagacagtatgacagtgatgaaccagaatctagatcgctagcaagctggatccagagtgaattcaataaggcatgcgaattgacagattcaagttggattgaacttgatgaaataggggaagacgttgctccaattgagcacattgcgagtatgagaagaaactacttcacagcggaagtatctcactgtagggctactgaatacatgatgaagggagtgtacataaacacagctctgttgaatgcatcctgtgcagccatggatgacttccaactgattccaatgataagcaaatgcagaaccaaagaaggaagacggaagactaatctgtatggattcattataaaagggagatcccatttgagaaatgacaccgatgtggtaaactttgtgagtatggaattctctcttactgacccgaggctggagccacacaaatggggaaagtattgcgtcctcgagataggagacatgctcctacgaactgcaataggccaagtgtcaaggcccatgttcttgtatgtgagaaccaatggaacctccaaaatcaagatgaaatggggcatggagatgaggcgatgccttcttcaatcccttcaacaaattgagagcatgattgaagccgagtcttccgtcaaagagaaggacatgaccaaagaattctttgaaaacaaatcagaaacatggccaattggtgagtcacccaaaggggtggaggaaggctccatcgggaaggtgtgcagaaccttactggcaaaatctgtgttcaacagtctatatgcatctccacaactcgaggggttttcagctgaatcaagaaagttacttctcattgttcaggcacttagggacaacctggaacctgggaccttcgatcttggggggctatatgaagcaattgaggagtgcctgattaacgatccctgggttttgcttaatgcgtcttggttcaactccttcctcacacatgcactgaaatag
>KF493150-A/chicken/Italy/78/2000-2000/01/04-3-(PA)
atgcttcaatccaatgattgtcgagcttgcggaaaaggcaatgaaagaatatggggaagatccaaagatcgaaacgaacaaatttgccgcaatatgcacacacttggaagtctgtttcatgtattcagatttccactttattgatgaacggggcgaatcaacaattgtagaatctggcgatcctaatgcattattgaaacaccgatttgaaataattgaagggagggaccgaacgatggcctggacagtggtgaacagcatctgcaacaccacaggagtcgagaagcctaagtttctcccagatttgtatgactacaaagagaaacgattcattgaaattggagtgacacggagggaagttcacatatactatctagaaaaagccaacaagataaaatcagagaagacacacattcacatattctcattcactggagaggaaatggccaccaaggcggactacacccttgatgaagagagcagagcaagaatcaaaaccaggctgttcactataaggcaggaaatggccagtaggggtctatgggattcctttcgtcagtccgagagaggcgaagagacaattgaagaaagatttgaaatcacaggaaccatgcgaaggcttgccgaccaaagtctcccaccgaacttctccagccttgaaaactttagagcctatgtggatggattcgaaccgaatggctgcattgagggcaagctttctcaaatgtcaaaaaaagtgaacgctagaattgagccatttatgaagacaacaccacgccctctcagattacctgatgggcctccctgctctcagcgatcgaagttcttgctgatggatgcccttaaattaagcattgaagacccgagtcacgagggggagggtataccgctatatgatgcaatcaaatgcatgaagacatttttcggctggaaagagcccaacattgtaaaaccacatgaaaaaggcataaaccccaattacctcttggcttggaagcaagtgctggcagaactccaagatattgaaaatgaggagaaaatcccaaaaacaaagaacatgaagaaaacaagtcagttgaagtgggcacttggtgagaatatggcaccggagaaagtagactttgaggactgcaaagatgttagcgatctaagacagtatgacagtgatgaaccagaatctagatcgctagcaagctggatccagagtgaattcaataaggcatgcgaattgacagattcaagttggattgaacttgatgaaataggggaagacgttgctccaattgagcacattgcgagtatgagaagaaactacttcacagcggaagtatctcactgtagggctactgaatacatgatgaagggagtgtacataaacacagctctgttgaatgcatcctgtgcagccatggatgacttccaactgattccaatgataagcaaatgcagaaccaaagaaggaagrcggaagactaatctgtatggattcattataaaagggagatcccatttgagaaatgacaccgatgtggtaaactttgtgagtatggaattctctcttactgacccgaggctggagccacacaaatgggaaaagtattgcgtcctcgagataggagacatgctcctacgaactgcaataggccaagtgtcaaggcccatgttcttgtatgtgagaaccaatggaacctccaaaatcaagatgaaatggggcatggagatgaggcgatgccttcttcaatcccttcaacaaattgagagcatgattgaagccgagtcttccgtcaaagagaaggacatgaccaaagaattctttgaaaacaaatcagaaacatggccaattggtgagtcacccaaaggggtggaggaaggctccatcgggaaggtgtgcagaaccttactggcaaaatctgtgttcaacagtctatatgcatctccacaactcgaggggttttcagctgaatcaagaaagttacttctcattgttcaggcacttagggacaacctggaacctgggaccttcgatcttggggggctatatgaagcaattgaggagtgcctgattaacgatccctgggttttgcttaatgcgtcttggttcaactccttcctcacacatgcactgaaatag
>KF493241-A/chicken/Italy/797/2000-2000/01/31-3-(PA)
atgcttcaatccaatgattgtcgagcttgcggaaaaggcaatgaaagaatatggggaagatccaaagatcgaaacgaacaaatttgccgcaatatgcacacacttggaagtctgtttcatgtattcagatttccactttattgatgaacggggcgaatcaacaattgtagaatctggcgatccgaatgcattattgaaacaccgatttgaaataattgaagggagggaccgaacgatggcctggacagtggtgaacagcatctgcaacaccacaggagtcgagaagcctaagtttctcccagatttgtatgactacaaagagaaacgattcattgaaattggagtgacacggagggaagttcacatatactatctagaaaaagccaacaagataaaatcagagaagacacacattcacatattctcattcactggagaggaaatggccaccaaggcggactacacccttgatgaagagagcagagcaagaatcaaaaccaggctgttcactataaggcaggaaatggccagtaggggtctatgggattcctttcgtcagtccgagagaggcgaagagacaattgaagaaagatttgaaatcacaggaaccatgcgaaggcttgccgaccaaagtctcccaccgaacttctccagccttgaaaactttagagcctatgtggatggattcgaaccgaatggctgcattgagggcaagctttctcaaatgtcaaaaaaagtgaacgctagaattgagccatttatgaagacaacaccacgccctctcagattacctgatgggcctccctgctctcagcgatcgaagttcttgctgatggatgcccttaaattaagcattgaagacccgagtcacgagggggagggtataccgctatatgatgcaatcaaatgcatgaagacatttttcggctggaaagagcccaacattgtaaaaccacatgaaaaaggcataaaccccaattacctcttggcttggaagcaagtgctggcagaactccaagatattgaaaatgaggagaaaatcccaaaaacaaagaacatgaagaaaacaagtcagttgaagtgggcacttggtgagaatatggcaccggagaaagtagactttgaggactgcaaagatgttagcgatctaagacagtatgacagtgatgaaccagaatctagatcgctagcaagctggatccagagtgaattcaataaggcatgcgaattgacagattcaagttggattgaacttgatgaaataggggaagacgttgctccaattgagcacattgcgagtatgagaagaaactacttcacagcggaagtatctcactgtagggctactgaatacatgatgaagggagtgtacataaacacagctctgttgaatgcatcctgtgcagccatggatgacttccaactgattccaatgataagcaaatgcagaaccaaagaaggaagacggaagactaatctgtatggattcattataaaagggagatcccatttgagaaatgacaccgatgtggtaaactttgtgagtatggaattctctcttactgacccgaggctggagccacacaaatgggaaaagtattgcgtcctcgagataggagacatgctcctacgaactgcaataggccaagtgtcaaggcccatgttcttgtatgtgagaaccaatggaacctccaaaatcaagatgaaatggggcatggagatgaggcgatgccttcttcaatcccttcaacaaattgagagcatgattgaagccgagtcttccgtcaaagagaaggacatgaccaaagaattctttgaaaacaaatcagaaacatggccaattggtgagtcacccaaaggggtggaggaaggctccatcgggaaggtttgcagaaccttactggcaaaatctgtgttcaacagtctatatgcatctccacaactcgaggggttttcagctgaatcaagaaagttacttctcattgttcaggcacttagggacaacctggaacctgggaccttcgatcttggggggctatatgaagcaattgaggagtgcctgattaacgatccctgggttttgcttaatgcgtcttggttcaactccttcctcacacatgcactgaaatag
>KF493242-A/chicken/Italy/910/2000-2000/01/24-3-(PA)
atgcttcaatccaatgattgtcgagcttgcggaaaaggcaatgaaagaatatggggaagatccaaagatcgaaacgaacaaatttgccgcaatatgcacacacttggaagtctgtttcatgtattcagatttccactttattgatgaacggggcgaatcaacaattgtagaatctggcgatccgaatgcattattgaaacaccgatttgaaataattgaagggagggaccgaacgatggcctggacagtggtgaacagcatctgcaacaccacaggagtcgagaagcctaagtttctcccagatttgtatgactacaaagagaaacgattcattgaaattggagtgacacggagggaagttcacatatactatctagaaaaagccaacaagataaaatcagagaagacacacattcacatattctcattcattggagaggaaatggccaccaaggcggactacacccttgatgaagagagcagagcaagaatcaaaaccaggctgttcactataaggcaggaaatggccagtaggggtctatgggattcctttcgtcagtccgagagaggcgaagagacaattgaagaaagatttgaaatcacaggaaccatgcgaaggcttgccgaccaaagtctcccaccgaacttctccagccttgaaaactttagagcctatgtggatggattcgaaccgaatggctgcattgagggcaagctttctcaaatgtcaaaaaaagtgaacgctagaattgagccatttatgaagacaacaccacgccctctcagattacctgatgggcctccctgctctcagcgatcgaagttcttgctgatggatgcccttaaattaagcattgaagacccgagtcacgagggggagggtataccgctatatgatgcaatcaaatgcatgaagacatttttcggctggaaagagcccaacattgtaaaaccacatgaaaaaggcataaaccccaattacctcttggcttggaagcaagtgctggcagaactccaagatattgaaaatgaggagaaaatcccaaaaacaaagaacatgaagaaaacaagtcagttgaagtgggcacttggtgagaatatggcaccggagaaagtagactttgaggactgcaaagatgttagcgatctaagacagtatgacagtgatgaaccagaatctagatcgctagcaagctggatccagagtgaattcaataaggcatgcgaattgacagattcaagttggattgaacttgatgaaataggggaagacgttgctccaattgagcacattgcgagtatgagaagaaactacttcacagcggaagtatctcactgtagggctactgaatacatgatgaagggagtgtacataaacacagctctgttgaatgcatcctgtgcagccatggatgacttccaactgattccaatgataagcaaatgcagaaccaaagaaggaagacggaagactaatctgtatggattcattataaaagggagatcccatttgagaaatgacaccgatgtggtaaactttgtgagtatggaattctctcttactgacccgaggctggagccacacaaatgggaaaagtattgcgtcctcgagataggagacatgctcctacgaactgcaataggccaagtgtcaaggcccatgttcttgtatgtgagaaccaatggaacctccaaaatcaagatgaaatggggcatggagatgaggcgatgccttcttcaatcccttcaacaaattgagagcatgattgaagccgagtcttccgtcaaagagaaggacatgaccaaagaattctttgaaaacaaatcagaaacatggccaattggtgagtcacccaaaggggtggaggaaggctccatcgggaaggtgtgcagaaccttactggcaaaatctgtgttcaacagtctatatgcatctccacaactcgaggggttttcagctgaatcaagaaagttacttctcattgttcaggcacttagggacaacctggaacctgggaccttcgatcttggggggctatatgaagcaattgaggagtgcctgattaacgatccctgggttttgcttaatgcgtcttggttcaactccttcctcacacatgcactgaaatag
>KF493304-A/chicken/Italy/925/2000-2000/02/02-3-(PA)
atgcttcaatccaatgattgtcgagcttgcggaaaaggcaatgaaagaatatggggaagatccaaagattgaaacgaacaaatttgccgcaatatgcacacacttggaagtctgtttcatgtattcagatttccactttattgatgaacggggcgaatcaacaattgtagaatctggcgatccgaatgcattattgaaacaccgatttgaaataattgaagggagggaccgaacgatggcctggacagtggtgaacagcatctgcaacaccacaggagtcgagaagcctaagtttctcccagatttgtatgactacaaagagaaacgattcattgaaattggagtgacacggagggaagttcacatatactatctagaaaaagccaacaagataaaatcagagaagacacacattcacatattctcattcactggagaggaaatggccaccaaggcggactacacccttgatgaagagagcagagcaagaatcaaaaccaggctgttcactataaggcaggaaatggccagtaggggtctatgggattcctttcgtcagtccgagagaggcgaagagacaattgaagaaagatttgaaatcacaggaaccatgcgaaggcttgccgaccaaagtctcccaccgaacttctccagccttgaaaactttagagcctatgtggatggattcgaaccgtatggctgcattgagggcaagctttctcaaatgtcaaaaaaagtgaacgctagaattgagccatttatgaagacaacaccacgccctctcagattacctgatgggcctccctgctctcagcgatcgaagttcttgctgatggatgcccttaaattaagcattgaagacccgagtcacgagggggagggtataccgctatatgatgcaatcaaatgcatgaagacatttttcggctggaaagagcccaacattgttaaaccacatggaaaaggcataaaccccaattacctcttggcttggaarcaagtgctggcagaactccaagatattgaaaatgaggagaaaatcccaaaaacaaagaacatgaagaaaacaagtcagttgaagtgggcacttggtgagaatatggcaccggagaaagtagactttgaggactgcaaagatgttagcgatctaagacagtatgacagtgatgaaccagaatctagatcgctagcaagctggatccagagtgaattcaataaggcatgcgaattgacagattcaagttggattgaacttgatgaaataggggaagacgttgctccaattgagcacattgcgagtatgagaagaaactacttcacagcggaagtatctcactgtagggctactgaatacatgatgaagggagtgtacataaacacagctctgttgaatgcatcctgtgcagccatggatgacttccaactgattccaatgataagcaaatgcagaaccaaagaaggaagacggaagactaatctgtatggattcattataaaagggagatcccatttgagaaatgacaccgatgtggtaaactttgtgagtatggaattctctcttactgacccgaggctggagccacacaaatgggaaaagtattgcgtcctcgagataggagacatgctcctacgaactgcaataggccaagtgtcaaggcccatgttcttgtatgtgagaaccaatggaacctccaaaatcaagatgaaatggggcatggagatgaggcgatgccttcttcaatcccttcaacaaattgagagcatgattgaagccgagtcttccgtcaaagagaaggacatgaccaaagaattctttgaaaacaaatcagaaacatggccaattggtgagtcacccaaaggggtggaggaaggctccatcgggaaggtgtgcagaaccttactggcaaaatctgtgttcaacagtctatatgcatctccacaactcgaggggttttcagctgaatcaagaaagttacttctcattgttcaggcacttagggacaacctggaacctgggaccttcgatcttggggggctatatgaagcaattgaggagtgcctgattaacgatccctgggttttgcttaatgcgtcttggttcaactccttcctcacacatgcactgaaatag
>KF493305-A/chicken/Italy/933/2000-2000/02/02-3-(PA)
atgcttcaatccaatgattgtcgagcttgcgggaaaggcaatgaaagaatatggggaagatccaaagatcgaaacgaacaaatttgccgcaatatgcacacacttggaagtctgtttcatgtattcagatttccactttattgatgaacggggcgaatcaacaattgtagaatctggcgatccgaatgcattattgaaacaccgatttgaaataattgaagggagggaccgaacgatggcctggacagtggtgaacagcatctgcaacaccacaggagtcgagaagcctaagtttctcccagatttgtatgactacaaagagaaacgattcattgaaattggagtgacacggagggaagttcacatatactatctagaaaaagccaacaagataaaatcagagaagacacacattcacatattctcattcactggagaggaaatggccaccaaggcggactacacccttgatgaagagagcagagcaagaatcaaaaccaggctgttcactataaggcaggaaatggccagtaggggtctatgggattcctttcgtcagtccgagagaggcgaagagacaattgaagaaagatttgaaatcacaggaaccatgcgaaggcttgccgaccaaagtctcccaccgaacttctccagccttgaaaactttagagcctatgtggatggattcgaaccgaatggctgcattgagggcaagctttctcaaatgtcaaaaaaagtgaacgctagaattgagccatttatgaagacaacaccacgccctctcagattacctgatgggcctccctgctctcagcgatcgaagttcttgctgatggatgcccttaaattaagcattgaagacccgagtcacgagggggagggtataccgctatatgatgcaatcaaatgcatgaagacatttttcggctggaaagagcccaacattgtaaaaccacatgaaaaaggcataaaccccaattacctcttggcttggaagcaagtgctggcagaactccaagatattgaaaatgaggagaaaatcccaaaaacaaagaacatgaagaaaacaagtcagttgaagtgggcacttggtgagaatatggcaccggagaaagtagactttgaggactgcaaagatgttagcgatctaagacagtatgacagtgatgaaccagaatctagatcgctagcaagctggatccagagtgaattcaataaggcatgcgaattgacagattcaagttggattgaacttgatgaaataggggaagacgttgctccaattgagcacattgcgagtatgagaagaaactacttcacagcggaagtatctcactgtagggctactgaatacatgatgaagggagtgtacataaacacagctctgttgaatgcatcctgtgcagccatggatgacttccaactgattccaatgataagcaaatgcagaaccaaagaaggaagacggaagactaatctgtatggattcattataaaagggagatcccatttgagaaatgacaccgatgtggtaaactttgtgagtatggaattctctcttactgacccgaggctggagccacacaaatgggaaaagtattgcgtcctcgagataggagacatgctcctacgaactgcaataggccaagtgtcaaggcccatgttcttgtatgtgagaaccaatggaacctccaaaatcaagatgaaatggggcatggagatgaggcgatgccttcttcaatcccttcaacaaattgagagcatgattgaagccgagtcttccgtcaaagagaaggacatgaccaaagaattctttgaaaacaaatcagaaacatggccaattggtgagtcacccaaaggggtggaggaaggctccatcgggaaggtgtgcagaaccttactggcaaaatctgtgttcaacagtctatatgcatctccacaactcgaggggttttcagctgaatcaagaaagttacttctcattgttcaggcacttagggacaacctggaacctgggaccttcgatcttggggggctatatgaagcaattgaggagtgcctgattaacgatccctgggttttgcttaatgcgtcttggttcaactccttcctcacacatgcactgaaatag
>KF492997-A/chicken/Italy/1081/1999-1999/04/02-2-(PB1)
atgtcaatccgaccttacttttcttgaaagtgccagcgcaaaatgctataagtactacattcccttatactggagatcctccatacagccatggaacaggaacaggatacaccatggacacagtcaacaggacacatcaatactcagaaaaggggaaatggacaacaaacacagagactggagcaccccaactcaacccaattgatggaccattacctgaggacaacgagccaagcggatatgcacaaacagattgtgtgttggaagcaatggctttccttgaagaatcccacccagggatctttgaaaactcatgtcttgaaacgatggaagttgttcagcaaacaagagtggataaactgacccaaggccgccagacttatgattggacattgaatagaaatcagccggctgcaactgctttggccaacactatagaggtattcagatcgaatggtctaacagccaatgaatcagggaggctaatagattttctcaaggatgtaatggaatcaatggataaggaagaaatggaaataacaacacatttccagagaaagagaagagtaagggacaacatgaccaagaaaatggtcacacaaagaacaatagggaagaagaagcagaggctgaataagaggagctacttaataagagcactgacactgaacacaatgacaaaagatgcagaaagaggcaaattgaagagacgggcaattgcaacacccgggatgcagatcagaggattcgtgtactttgtcgaaacattagcgaggagcatctgcgagaaacttgagcaatctggactccccgttggggggaatgagaagaaggctaaattggcaaatgtcgtgagaaagatgatgactaactcacaagacacagagctctccttcacaattactggagacaacaccaaatggaatgagaatcagaaccctcggatgtttctggcaatgataacatacatcacaagaaatcaacctgaatggtttaggaatgtcttgagcattgctcctacaatgttctcaaacaaaatggcgagattagggaaaggttacatgttcgagagtaagagcatgaagctgaggacgcaaataccagcagaaatgcttgcaagcattgacctgaaatacttcaacgaatcaacgaggaagaaaatcgagaaaataagacctctcctaatagatggcacagcctcattgagccctggaatgatgatgggtatgttcaacatgctgagtacagtcttaggtgtctcaatcctgaatcttgggcaaaagaggtacaccaaaaccacatactggtgggatggactccaatcctctgatgatttcgccctcatagtgaatgcaccgaatcatgagggaatacaagcaggagtggataggttctataggacctgcaaactggttggaatcaatatgagcaagaagaagtcttacataaatcggacagggacatttgagttcacaagctttttctaccgctatggatttgtagccaatttcagtatggagctgcccagctttggagtgtctgggataaatgaatcggctgacatgagcattggagttacagtgataaagaacaatatgataaacaacgatcttggaccagcaacagctcagatggctcttcagctattcatcaaggactacaggtacacataccgatgccacaggggtgatacacaaattcaaacgaggagatcattcgagctgaagaagttatgggagcagacccgttcaaaggcaggactattggtttcagatggaggaccaaacctatacaatattcggaatctccacattccagaggtctgcttgaagtgggaactaatggatgaagattaccagggcaggctgtgtaatcctctgaatccgtttgtcagtcataaagaaattgaatccgtaaacaatgctgtggtaatgccagctcatggtccagccaagagcatggaatatgatgctgttgcgactacacactcatggatccctaagaggaaccgttccattctcaataccagccaaaggggaattctcgaggatgaacagatgtaccagaagtgctgcaatctattcgagaaattctttcctagtagttcatacaggaggccagttgggatttccagcatggtggaggccatggtgtctagggcccgaattgatgcacgaattgacttcgagtctggaaggattaagaaagaagaatttgctgagatcatgaagatctgttccaccattgaggagctca
>KF493072-A/chicken/Italy/4845/1999-1999/12/24-2-(PB1)
atgtcaatccgaccttacttttcttgaaagtgccagcgcaaaatgctataagtactacattcccttatactggagatcctccatacagccatggaacaggaacaggatacaccatggacacagtcaacaggacacatcaatactcagaaaaggggaaatggacaacaaacacagagactggagcaccccaactcaacccaattgatggaccattacctgaggacaacgagccaagcggatatgcacaaacagattgtgtgttggaagcaatggctttccttgaagaatcccacccagggatctttgaaaactcatgtcttgaaacgatggaagttgttcagcaaacaagagtggataaactgacccaaggccgccagacttatgattggacattgaatagaaatcagccggctgcaactgctttggccaacactatagaggtattcagatcgaatgatctaacagccaatgaatcagggaggctaatagattttctcaaggatgtaatggaatcaatggataaggaagaaatggaaataacaacacatttccagagaaagagaagagtaagggacaacatgaccaagaaaatggtcacacaaagaacaatagggaagaagaagcagaggctgaataagaggggctacttaataagagcactgacactgaacacaatgacaaaagatgcagaaagaggcaaattgaagagacgggcaattgcaacacccgggatgcagatcagagggttcgtatactttgtcgaaacattagcgaggagcatctgcgagaaacttgagcaatctggactccccgttggggggaatgagaagaaggctaaattggcaaatgtcgtgagaaagatgatgactaactcacaagacacagagctctccttcacaattactggagacaacaccaaatggaatgagaatcagaaccctcggatgtttctggcaatgataacatacatcacaagaaatcaacctgaatggtttaggaatgtcttgagcattgctcctataatgttctcaaacaaaatggcgagattagggaaaggttacatgttcgagagtaagagcatgaagctgaggacgcaaataccagcagaaatgcttgcaagcattgacctgaaatacttcaacgaatcaacgaggaagaaaatcgagaaaataagacctctcctaatagatggtacagcctcattgagccctggaatgatgatgggtatgttcaacatgctgagtacagtcttaggtgtctcaatcctgaatcttgggcaaaagaggtacaccaaaaccacatactggtgggatggactccaatcctctgatgatttcgccctcatagtgaatgcaccgaatcatgagggaatacaagcaggagtggataggttctataggacctgcaaactggttggaattaatatgagcaagaagaagtcttacataaatcggacagggacatttgagttcacaagctttttctaccgctatggatttgtagccaatttcagtatggagctgcccagctttggagtgtctgggataaatgaatcggctgacatgagcattggagttacagtgataaagaacaatatgataaacaacgatcttggaccagcaacagctcagatggctcttcagctattcatcaaggactacaggtacacataccgatgccacaggggtgatacacaaattcaaacgaggagatcattcgagctgaagaagttatgggagcagacccgttcaagggcaggactattggtttcagatggaggaccaaacctatacaatattcggaatctccacattccagaggtctgcttgaagtgggaactaatggatgaagattaccagggcaggctgtgtaatcctctaaatccgtttgtcagtcataaagaaattgaatccgtaaacaatgctgtggtaatgccagctcatggtccagccaagagcatggaatatgatgctgttgcgactacacactcatggatccctaagaggaaccgttccattctcaataccagccaaaggggaattctcgaggacgaacagatgtaccagaagtgctgcaatctattcgagaaattctttcctagtagttcatacaggaggccagttgggatttccagcatggtggaggccatggtgtctagggcccgaattgatgcacgaattgacttcgagtctggaaggattaagaaagaagaatttgctgagatcatggagatctgttccaccattgaagagctca
>KF493074-A/chicken/Italy/4911/1999-1999/12/27-2-(PB1)
atgtcaatccgaccttacttttcttgaaagtgccagcgcaaaatgctataagtactacattcccttatactggagatcctccatacagccatggaacaggaacaggatacaccatggacacagtcaacaggacacatcaatactcagaaaaggggaaatggacaacaaacacagagactggagcaccccaactcaacccaattgatggaccattacctgaggacaacgagccaagcggatatgcacaaacagattgtgtgttggaagcaatggctttccttgaagaatcccacccagggatctttgaaaactcatgtcttgaaacgatggaagttgttcagcaaacaagagtggataaactgacccaaggccgccagacttatgattggacattgaatagaaatcagccggctgcaactgctttggccaacactatagaggtattcagatcgaatgatctaacagccaatgaatcagggaggctaatagattttctcaaggatgtaatggaatcaatggataaggaagaaatggaaataacaacacatttccagagaaagagaagagtaagggacaacatgaccaagaaaatggtcacacaaagaacaatagggaagaagaagcagaggctgaataagaggggctacttaataagagcactgacactgaacacaatgacaaaagatgcagaaagaggcaaattgaagagacgggcaattgcaacacccgggatgcagatcagagggttcgtatactttgtcgaaacattagcgaggagcatctgcgagaaacttgagcaatctggactccccgttggggggaatgagaagaaggctaaattggcaaatgtcgtgagaaagatgatgactaactcacaagacacagagctctccttcacaattactggagacaacaccaaatggaatgagaatcagaaccctcggatgtttctggcaatgataacatacatcacaagaaatcaacctgaatggtttaggaatgtcttgagcattgctcctataatgttctcaaacaaaatggcgagattagggaaaggttacatgttcgagagtaagagcatgaagctgaggacgcaaataccagcagaaatgcttgcaagcattgacctgaaatacttcaacgaatcaacgaggaagaaaatcgagaaaataagacctctcctaatagatggtacagcctcattgagccctggaatgatgatgggtatgttcaacatgctgagtacagtcttaggtgtctcaatcctgaatcttgggcaaaagaggtacaccaaaaccacatactggtgggatggactccaatcctctgatgatttcgccctcatagtgaatgcaccgaatcatgagggaatacaagcaggagtggataggttctataggacctgcaaactggttggaattaatatgagcaagaagaagtcttacataaatcggacagggacatttgagttcacaagctttttctaccgctatggatttgtagccaatttcagtatggagctgcccagctttggagtgtctgggataaatgaatcggctgacatgagcattggagttacagtgataaagaacaatatgataaacaacgatcttggaccagcaacagctcagatggctcttcagctattcatcaaggactacaggtacacataccgatgccacaggggtgatacacaaattcaaacgaggagatcattcgagctgaagaagttatgggagcagacccgttcaagggcaggactattggtttcagatggaggaccaaacctatacaatattcggaatctccacattccagaggtctgcttgaagtgggaactaatggatgaagattaccagggcaggctgtgtaatcctctaaatccgtttgtcagtcataaagaaattgaatccgtaaacaatgctgtggtaatgccagctcatggtccagccaagagcatggaatatgatgctgttgcgactacacactcatggatccctaagaggaaccgttccattctcaataccagccaaaggggaattctcgaggacgaacagatgtaccagaagtgctgcaatctattcgagaaattctttcctagtagttcatacaggaggccagttgggatttccagcatggtggaggccatggtgtctagggcccgaattgatgcacgaattgacttcgagtctggaaggattaagaaagaagaatttgctgagatcatggagatctgttccaccattgaagagctca
>KF493102-A/chicken/Italy/5074/1999-1999/12/31-2-(PB1)
atgtcaatccgaccttacttttcttgaaagtgccagcgcaaaatgctataagtactacattcccttatactggagatcctccatacagccatggaacaggaacaggatacaccatggacacagtcaacaggacacatcaatactcagaaaaggggaaatggacaacaaacacagagactggagcaccccaactcaacccaattgatggaccattacctgaggacaacgagccaagcggatatgcacaaacagattgtgtgttggaagcaatggctttccttgaagaatcccacccagggatctttgaaaactcatgtcttgaaacgatggaagttgttcagcaaacaagagtggataaactgacccaaggccgccagacttatgattggacattgaatagaaatcagccggctgcaactgctttggccaacactatagaggtattcagatcgaatgatctaacagccaatgaatcagggaggctaatagattttctcaaggatgtaatggaatcaatggataaggaagaaatggaaataacaacacatttccagagaaagagaagagtaagggacaacatgaccaagaaaatggtcacacaaagaacaatagggaagaagaagcagaggctgaataagaggggctacttaataagagcactgacactgaacacaatgacaaaagatgcagaaagaggcaaattgaagagacgggcaattgcaacacccgggatgcagatcagagggttcgtatactttgtcgaaacattagcgaggagcatctgcgagaaacttgagcaatctggactccccgttggggggaatgagaagaaggctaaattggcaaatgtcgtgagaaagatgatgactaactcacaagacacagagctctccttcacaattactggagacaacaccaaatggaatgagaatcagaaccctcggatgtttctggcaatgataacatacatcacaagaaatcaacctgaatggtttaggaatgtcttgagcattgctcctataatgttctcaaacaaaatggcgagattagggaaaggttacatgttcgagagtaagagcatgaagctgaggacgcaaataccagcagaaatgcttgcaagcattgacctgaaatacttcaacgaatcaacgaggaagaaaatcgagaaaataagacctctcctaatagatggtacagcctcattgagccctggaatgatgatgggtatgttcaacatgctgagtacagtcttaggtgtctcaatcctgaatcttgggcaaaagaggtacaccaaaaccacatactggtgggatggactccaatcctctgatgatttcgccctcatagtgaatgcaccgaatcatgagggaatacaagcaggagtggataggttctataggacctgcaaactggttggaattaatatgagcaagaagaagtcttacataaatcggacagggacatttgagttcacaagctttttctaccgctatggatttgtagccaatttcagtatggagctgcccagctttggagtgtctgggataaatgaatcggctgacatgagcattggagttacagtgataaagaacaatatgataaacaacgatcttggaccagcaacagctcagatggctcttcagctattcatcaaggactacaggtacacataccgatgccacaggggtgatacacaaattcaaacgaggagatcattcgagctgaagaagttatgggagcagacccgttcaagggcaggactattggtttcagatggaggaccaaacctatacaatattcggaatctccacattccagaggtctgcttgaagtgggaactaatggatgaagattaccagggcaggctgtgtaatcctctaaatccgtttgtcagtcataaagaaattgaatccgtaaacaatgctgtggtaatgccagctcatggtccagccaagagcatggaatatgatgctgttgcgactacacactcatggatccctaagaggaaccgttccatcctcaataccagccaaaggggaattctcgaggacgaacagatgtaccagaagtgctgcaatctattcgagaaattctttcctagtagttcatacaggaggccagttgggatttccagcatggtggaggccatggtgtctagggcccgaattgatgcacgaattgacttcgagtctggaaggattaagaaagaagaatttgctgagatcatggagatctgttccaccattgaagagctca
>KF493103-A/chicken/Italy/5079/1999-1999/12/30-2-(PB1)
atgtcaatccgaccttacttttcttgaaagtgccagcgcaaaatgctataagtactacattcccttatactggagatcctccatacagccatggaacaggaacaggatacaccatggacacagtcaacaggacacatcaatactcagaaaaggggaaatggacaacaaacacagagactggagcaccccaactcaacccaattgatggaccattacctgaggacaacgagccaagcggatatgcacaaacagattgtgtgttggaagcaatggctttccttgaagaatcccacccagggatctttgaaaactcatgtcttgaaacgatggaagttgttcagcaaacaagagtggataaactgacccaaggccgccagacttatgattggacattgaatagaaatcagccggctgcaactgctttggccaacactatagaggtattcagatcgaatgatctaacagccaatgaatcagggaggctaatagattttctcaaggatgtaatggaatcaatggataaggaagaaatggaaataacaacacatttccagagaaagagaagagtaagggacaacatgaccaagaaaatggtcacacaaagaacaatagggaagaagaagcagaggctgaataagaggggctacttaataagagcactgacactgaacacaatgacaaaagatgcagaaagaggcaaattgaagagacgggcaattgcaacacccgggatgcagatcagagggttcgtatactttgtcgaaacattagcgaggagcatctgcgagaaacttgagcaatctggactccccgttggggggaatgagaagaaggctaaattggcaaatgtcgtgagaaagatgatgactaactcacaagacacagagctctccttcacaattactggagacaacaccaaatggaatgagaatcagaaccctcggatgtttctggcaatgataacatacatcacaagaaatcaacctgaatggtttaggaatgtcttgagcattgctcctataatgttctcaaacaaaatggcgagattagggaaaggttacatgttcgagagtaagagcatgaagctgaggacgcaaataccagcagaaatgcttgcaagcattgacctgaaatacttcaacgaatcaacgaggaagaaaatcgagaaaataagacctctcctaatagatggtacagcctcattgagccctggaatgatgatgggtatgttcaacatgctgagtacagtcttaggtgtctcaatcctgaatcttgggcaaaagaggtacaccaaaaccacatactggtgggatggactccaatcctctgatgatttcgccctcatagtgaatgcaccgaatcatgagggaatacaagcaggagtggataggttctataggacctgcaaactggttggaattaatatgagcaagaagaagtcttacataaatcggacagggacatttgagttcacaagctttttctaccgctatggatttgtagccaatttcagtatggagctgcccagctttggagtgtctgggataaatgaatcggctgacatgagcattggagttacagtgataaagaacaatatgataaacaacgatcttggaccagcaacagctcagatggctcttcagctattcatcaaggactacaggtacacataccgatgccacaggggtgatacacaaattcaaacgaggagatcattcgagctgaagaagttatgggagcagacccgttcaagggcaggactattggtttcagatggaggaccaaacctatacaatattcggaatctccacattccagaggtctgcttgaagtgggaactaatggatgaagattaccagggcaggctgtgtaatcctctaaatccgtttgtcagtcataaagaaattgaatccgtaaacaatgctgtggtaatgccagctcatggtccagccaagagcatggaatatgatgctgttgcgactacacactcatggatccctaagaggaaccgttccattctcaataccagccaaaggggaattctcgaggacgaacagatgtaccagaagtgctgcaatctattcgagaaattctttcctagtagttcatacaggaggccagttgggatttccagcatggtggaggccatggtgtctagggcccgaattgatgcacgaattgacttcgagtctggaaggattaagaaagaagaatttgctgagatcatggagatctgttccaccattgaagagctca
>KF493104-A/chicken/Italy/5086/1999-1999/12/31-2-(PB1)
atgtcaatccgaccttacttttcttgaaagtgccagcgcaaaatgctataagtactacattcccttatactggagatcctccatacagccatggaacaggaacaggatacaccatggacacagtcaacaggacacatcaatactcagaaaaggggaaatggacaacaaacacagagactggagcaccccaactcaacccaattgatggaccattacctgaggacaacgagccaagcggatatgcacaaacagattgtgtgttggaagcaatggctttccttgaagaatcccacccagggatctttgaaaactcatgtcttgaaacgatggaagttgttcagcaaacaagagtggataaactgacccaaggccgccagacttatgattggacattgaatagaaatcagccggctgcaactgctttggccaacactatagaggtattcagatcgaatgatctaacagccaatgaatcagggaggctaatagattttctcaaggatgtaatggaatcaatggataaggaagaaatggaaataacaacacatttccagagaaagagaagagtaagggacaacatgaccaagaaaatggtcacacaaagaacaatagggaagaagaagcagaggctgaataagaggggctacttaataagagcactgacactgaacacaatgacaaaagatgcagaaagaggcaaattgaagagacgggcaattgcaacacccgggatgcagatcagagggttcgtatactttgtcgaaacattagcgaggagcatctgcgagaaacttgagcaatctggactccccgttggggggaatgagaagaaggctaaattggcaaatgtcgtgagaaagatgatgactaactcacaagacacagagctctccttcacaattactggagacaacaccaaatggaatgagaatcagaaccctcggatgtttctggcaatgataacatacatcacaagaaatcaacctgaatggtttaggaatgtcttgagcattgctcctataatgttctcaaacaaaatggcgagattagggaaaggttacatgttcgagagtaagagcatgaagctgaggacgcaaataccagcagaaatgcttgcaagcattgacctgaaatacttcaacgaatcaacgaggaagaaaatcgagaaaataagacctctcctaatagatggtacagcctcattgagccctggaatgatgatgggtatgttcaacatgctgagtacagtcttaggtgtctcaatcctgaatcttgggcaaaagaggtacaccaaaaccacatactggtgggatggactccaatcctctgatgatttcgccctcatagtgaatgcaccgaatcatgagggaatacaagcaggagtggataggttctataggacctgcaaactggttggaattaatatgagcaagaagaagtcttacataaatcggacagggacatttgagttcacaagctttttctaccgctatggatttgtagccaatttcagtatggagctgcccagctttggagtgtctgggataaatgaatcggctgacatgagcattggagttacagtgataaagaacaatatgataaacaacgatcttggaccagcaacagctcagatggctcttcagctattcatcaaggactacagatacacataccgatgccacaggggtgatacacaaattcaaacgaggagatcattcgagctgaagaagttatgggagcagacccgttcaagggcaggactattggtttcagatggaggaccaaacctatacaatattcggaatctccacattccagaggtctgcttgaagtgggaactaatggatgaagattaccagggcaggctgtgtaatcctctaaatccgtttgtcagtcataaagaaattgaatccgtaaacaatgctgtggtaatgccagctcatggtccagccaagagcatggaatatgatgctgttgcgactacacactcatggatccctaagaggaaccgttccattctcaataccagccaaaggggaattctcgaggacgaacagatgtaccagaagtgctgcaatctattcgagaaattctttcctagtagttcatacaggaggccagttgggatttccagcatggtggaggccatggtgtctagggcccgaattgatgcacgaattgacttcgagtctggaaggattaagaaagaagaatttgctgagatcatggagatctgttccaccattgaagagctca
>KF493340-A/chicken/Italy/1302/2000-2000/02/04-2-(PB1)
atgtcaatccgaccttacttttcttgaaagtgccagcgcaaaatgctataagtactacattcccttatactggagatcctccatacagccatgggacaggaacaggatacaccatggacacagtcaacaggacacatcaatactcagaaaaggggaaatggacaacaaacacagagactggagcaccccaactcaacccaattgatggaccattacctgaggacaacgagccaagcggatatgcacaaacagattgtgtgttggaagcaatggctttccttgaagaatcccacccagggatctttgaaaactcatgtcttgaaacgatggaagttgttcagcaaacaagagtggataaactgacccaaggccgccagacttatgattggacattgaatagaaatcagccggctgcaactgctttggccaacactatagaggtattcagatcgaatgatctaacagccaatgaatcagggaggctaatagattttctcaaggatgtaatggaatcaatggataaggaagaaatggaaataacaacacatttccagagaaagagaagagtaagggacaacatgaccaagaaaatggtcacacaaagaacaatagggaagaagaagcagaggctgaataagaggggctacttaataagagcactgacactgaacacaatgacaaaagatgcagaaagaggcaaattgaagagacgggcaattgcaacacccgggatgcagatcagagggttcgtatactttgtcgaaacattagcgaggagcatctgcgagaaacttgagcaatctggactccccgttggggggaatgagaagaaggctaaattggcaaatgtcgtgagaaagatgatgactaactcacaagacacagagctctccttcacaattactggagacaacaccaaatggaatgagaatcagaaccctcggatgtttctggcaatgataacatacatcacaagaaatcaacctgaatggtttaggaatgtcttgagcattgctcctataatgttctcaaacaaaatggcgagattagggaaaggttacatgttcgagagtaagagcatgaagctgaggacgcaaataccagcagaaatgcttgcaagcattgacctgaaatacttcaacgaatcaacgaggaagaaaatcgagaaaataagacctctcctaatagatggtacagcctcattgagccctggaatgatgatgggtatgttcaacatgctgagtacagtcttaggtgtctcaatcctgaatcttgggcaaaagaggtacaccaaaaccacatactggtgggatggactccaatcctctgatgatttcgccctcatagtgaatgcaccgaatcatgagggaatacaagcaggagtggataggttctataggacctgcaaactggttggaattaatatgagcaagaagaagtcttacataaatcggacagggacatttgagttcacaagctttttctaccgctatggatttgtagccaatttcagtatggagctgcccagctttggagtgtctgggataaatgaatcggctgacatgagcattggagttacagtgataaagaacaatatgataaacaacgatcttggaccagcaacagctcagatggctcttcagctattcatcaaggactacagatacacataccgatgccacaggggtgatacacaaattcaaacgaggagatcattcgagctgaagaagttatgggagcagacccgttcaagggcaggactattggtttcagatggaggaccaaacctatacaatattcggaatctccacattccagaggtctgcttgaagtgggaactaatggatgaagattaccagggcaggctgtgtaatcctctaaatccgtttgtcagtcataaagaaattgaatccgtaaacaatgctgtggtaatgccagctcatggtccagccaagagcatggaatatgatgctgttgcgactacacactcatggatccctaagaggaaccgttccattctcaataccagccaaaggggaattctcgaggacgaacagatgtaccagaagtgctgcaatctattcgagaaattctttcctagtagttcatacaggaggccagttgggatttccagcatggtggaggccatggtgtctagggcccgaattgatgcacgaattgacttcgagtctggaaggattaagaaagaagaatttgctgagatcatgragatctgttccaccattgaagagctca
>KF493342-A/chicken/Italy/1592/2000-2000/03/01-2-(PB1)
atgtcaatccgaccttacttttcttgaaagtgccagcgcaaaatgctataagtactacattcccttatactggagatcctccatacagccatggaacaggaacaggatacaccatggacacagtcaacaggacacatcaatactcagaaaaggggaaatggacaacaaacacagagactggagcaccccaactcaacccaattgatggaccattacctgaggacaacgagccaagcggatatgcacaaacagattgtgtgttggaagcaatggctttccttgaagaatcccacccagggatctttgaaaactcatgtcttgaaacgatggaagttgttcagcaaacaagagtggataaactgacccaaggccgccagacttatgattggacattgaatagaaatcagccggctgcaactgctttggccaacactatagaggtattcagatcgaatgatctaacagccaatgaatcagggaggctaatagattttctcaaggatgtaatggaatcaatggataaggaagaaatggaaataacaacacatttccagagaaagagaagagtaagggacaacatgaccaagaaaatggtcacacaaagaacaatagggaagaagaagcagaggctgaataagaggggctacttaataagagcactgacactgaacacaatgacaaaagatgcagaaagaggcaaattgaagagacgggcaattgcaacacccgggatgcagatcagagggttcgtatactttgtcgaaacattagcgaggagcatctgcgagaaacttgagcaatctggactccccgttggggggaatgagaagaaggctaaattggcaaatgtcgtgagaaagatgatgactaactcacaagacacagagctctccttcacaattactggagacaacaccaaatggaatgagaatcagaaccctcggatgtttctggcaatgataacatacatcacaagaaatcaacctgaatggtttaggaatgtcttgagcattgctcctataatgttctcaaacaaaatggcgagattagggaaaggttacatgttcgagagtaagagcatgaagctgaggacgcaaataccagcagaaatgcttgcaagcattgacctgaaatacttcaacgaatcaacgaggaagaaaatcgagaaaataagacctctcctaatagatggtacagcctcattgagccctggaatgatgatgggtatgttcaacatgctgagtacagtcttaggtgtctcaatcctgaatcttgggcaaaagaggtacaccaaaaccacatactggtgggatggactccaatcctctgatgatttcgccctcatagtgaatgcaccgaatcatgagggaatacaagcaggagtggataggttctataggacctgcaaactggttggaattaatatgagcaagaagaagtcttacattaatcggacagggacatttgagttcacaagctttttctaccgctatggatttgtagccaatttcagtatggagctgcccagctttggagtgtctgggataaatgaatcggctgacatgagcattggagttacagtgataaagaacaatatgataaacaacgatcttggaccagcaacagctcagatggctcttcagctattcatcaaggactacaggtacacataccgatgccacaggggtgatacacaaattcaaacgaggagatcattcgagctgaagaagttatgggagcagacccgttcaaaggcaggactattggtttcagatggaggaccaaacctatacaatattcggaatctccacattccagaggtctgcttgaagtgggaactaatggatgaagattaccagggcaggctgtgtaatcctctaaatccgtttgtcagtcataaagaaattgaatccgtaaacaatgctgtggtaatgccagctcatggtccagctaagagcatggaatatgatgctgttgcgactacacactcatggatccctaagaggaaccgttccattctcaataccagccaaaggggaattctcgaggacgaacagatgtaccagaagtgctgcaatctattcgagaaattctttcctagtagttcatacaggaggccagttgggatttccagcatggtggaggccatggtgtctagggcccgaattgatgcacgaattgacttcgagtctggaaggattaagaaagaagaatttgctgagatcatggagatctgttccaccattgaagagctca
>KF493182-A/chicken/Italy/161/2000-2000/01/05-2-(PB1)
atgtcaatccgaccttacttttcttgaaagtgccagcgcaaaatgctataagtactacattcccttatactggagatcctccatacagccatggaacaggaacaggatacgccatggacacagtcaacaggacacatcaatactcagaaaaggggaaatggacaacaaacacagagactggagcaccccaactcaacccaattgatggaccattacctgaggacaacgagccaagcggatatgcacaaacagattgtgtgttggaagcaatggctttccttgaagaatcccacccagggatctttgaaaactcatgtcttgaaacgatggaagttgttcagcaaacaagagtggataaactgacccaaggccgccagacttatgattggacattgaatagaaatcagccggctgcaactgctttggccaacactatagaggtattcagatcgaatgatctaacagccaatgaatcagggaggctaatagattttctcaaggatgtaatggaatcaatggataaggaagaaatggaaataacaacacatttccagagaaagagaagagtaagggacaacatgaccaagaaaatggtcacacaaagaacaatagggaagaagaagcagaggctgaataagaggggctacttaataagagcactgacactgaacacaatgacaaaagatgcagaaagaggcaaattgaagagacgggcaattgcaacacccgggatgcagatcagagggttcgtatactttgtcgaaacattagcraggagcatctgcgagaaacttgagcaatctggactccccgttggggggaatgagaagaaggctaaattggcaaatgtcgtgagaaagatgatgactaactcacaagacacagagctctccttcacaattactggagacaacaccaaatggaatgagaatcagaaccctcggatgtttctggcaatgataacatacatcacaagaaatcaacctgaatggtttaggaatgtcttgagcattgctcctataatgttctcaaacaaaatggcgagattagggaaaggttacatgttcgagagtaagagcatgaagctgaggacgcaaataccagcagaaatgcttgcaagcattgacctgaaatacttcaacgaatcaacgaggaagaaaatagagaaaataagacctctcctaatagatggtacagcctcattgagccctggaatgatgatgggtatgttcaacatgctgagtacagtcttaggtgtctcaatcctgaatcttgggcaaaagaggtacaccaaaaccacatactggtgggatggactccaatcctctgatgatttcgccctcatagtgaatgcaccgaatcatgagggaatacaagcaggagtggataggttctataggacctgcaaactggttggaattaatatgagcaagaagaagtcttacataaatcggacagggacatttgagttcacaagctttttctaccgctatggatttgtagccaatttcagtatggagctgcccagctttggagtgtctgggataaatgaatcggctgacatgagcattggagttacagtgataaagaacaatatgataaacaacgatcttggaccagcaacagctcagatggctcttcagctattcatcaaggactacaggtacacataccgatgccacaggggtgatacacaaattcaaacgaggagatcattcgagctgaagaagttatgggagcagacccgttcaagggcaggactattggtttcagatggaggaccaaacctatacaatattcggaatctccacattccagaggtctgcttgaagtgggaactaatggatgaagattaccagggcaggctgtgtaatcctctaaatccgtttgtcagtcataaagaaattgaatccgtaaacaatgctgtggtaatgccagctcatggtccagccaagagcatggaatatgatgctgttgcgactacacactcatggatccctaagaggaaccgttccatcctcaataccagccaaaggggaattctcgaggacgaacagatgtaccagaagtgctgcaatctattcgagaaattctttcctagtagttcatacaggaggccagttgggatttccagcatggtggaggccatggtgtctagggcccgaattgatgcacgaattgacttcgagtctggaaggattaagaaagaagaatttgctgagatcatggagatctgttccaccattgaagagctca
>KF493343-A/chicken/Italy/1651/2000-2000/02/22-2-(PB1)
atgtcaatccgacattacttttcttgaaagtgccagcgcaaaatgctataagtactacattcccttatactggagatcctccatacagccatggaacaggaacaggatacaccatggacacagtcaacaggacacatcaatactcagaaaaggggaaatggacaacaaacacagagactggagcaccccaactcaacccaattgatggaccattacctgaggacaacgagccaagcggatatgcacaaacagattgtgtgttggaagcaatggctttccttgaagaatcccacccagggatctttgaaaactcatgtcttgaaacgatggaagttgttcagcaaacaagagtggataaactgacccaaggccgccagacttatgattggacattgaatagaaatcagccggctgcaactgctttggccaacactatagaggtattcagatcgaatgatctaacagccaatgaatcagggaggctaatagattttctcaaggatgtaatggaatcaatggataaggaagaaatggaaataacaacacatttccagagaaagagaagagtaagggacaacatgaccaagaaaatggtcacacaaagaacaatagggaagaagaagcagaggctgaataagaggggctacttaataagagcactgacactgaacacaatgacaaaagatgcagaaagaggcaaattgaagaggcgggcaattgcaacacccgggatgcagatcagagggttcgtatactttgtcgaaacattagcgaggagcatctgcgakaaacttgagcaatctggactccccgttggggggaatgagaagaaggctaaattggcaaatgtcgtgagaaagatgatgactaactcacaagacacagagctctccttcacaattactggagacaacaccaaatggaatgagaatcagaaccctcggatgtttctggcaatgataacatacatcacaagaaatcaacctgaatggtttaggaatgtcttgagcattgctcctataatgttctcaaacaaaatggcgagattagggaaaggttacatgttcgagagtaagagcatgaagctgaggacgcaaataccagcagaaatgcttgcaagcattgacctgaaatacttcaacgaatcaacgaggaagaaaatcgagaaaataagacctctcctaatagatggtacagcctcattgagccctggaatgatgatgggtatgttcaacatgctgagtacagtcttaggtgtctcaatcctgaatcttgggcaaaagaggtacaccaaaaccacatactggtgggatggactccaatcctctgatgatttcgccctcatagtgaatgcaccgaatcatgagggaatacaagcaggagtggataggttctataggacctgcaaactggttggaattaatatgagcaagaagaagtcttacataaatcggacagggacatttgagttcacaagctttttctaccgttatggatttgtagccaatttcagtatggagctgcccagctttggagtgtctgggataaatgaatcggctgacatgagcattggagttacagtgataaagaacaatatgataaacaacgatcttggaccagcaacagctcagatggctcttcagctattcatcaaggactacaggtacacataccgatgccacaggggtgatacacaaattcaaacgaggagatcattcgagctgaagaagttatgggagcagacccgttcaagggcaggactattggtttcagatggaggaccaaacctatacaatattcggaatctccacattccagaggtctgcttgaagtgggaactaatggatgaagattaccagggcaggctgtgtaatcctctaaatccgtttgtcagtcataaagaaattgaatccgtaaacaatgctgtggtaatgccagctcatggtccagccaagagcatggaatatgatgctgttgcgactacacactcatggatccctaagaggaaccgttccattctcaataccagccaaaggggaattctcgaggacgaacagatgtaccagaagtgctgcaatctattcgagaaattctttcctagtagttcatacaggaggccagttgggatttccagcatggtggaggccatggtgtctagggcccgaattgatgcacgaattgacttcgagtctggaaggattaagaaagaagaatttgctgagatcatggagatctgttccaccattgaagagctca
>KF493377-A/chicken/Italy/1730/2000-2000/02/07-2-(PB1)
atgtcaatccgaccttacttttcttgaaagtgccagcgcaaaatgctataagtactacattcccttatactggagatcctccatacagccatggaacaggaacaggatacaccatggacacagtcaacaggacacatcaatactcagaaaaggggaaatggacaacaaacacagagactggagcaccccaactcaacccaattgatggaccattacctgaggacaacgagccaagcggatatgcacaaacagattgtgtgttggaagcaatggctttccttgaagaatcccacccagggatctttgaaaactcatgtcttgaaacgatggaagttgttcagcaaacaagagtggataaactgacccaaggccgccagacttatgattggacattgaatagaaatcagccggctgcaactgctttggccaacactatagaggtattcagatcgaatgatctaacagccaatgaatcagggaggctaatagattttctcaaggatgtaatggaatcaatggataaggaagaaatggaaataacaacacatttccagagaaagagaagagtaagggacaacatgaccaagaaaatggtcacacaaagaacaatagggaagaagaagcagaggctgaataagaggggctacttaataagagcactgacactgaacacaatgacaaaagatgcagaaagaggcaaattgaagagacgggcaattgcaacacccgggatgcagatcagagggttcgtatactttgtcgaaacattagcgaggagcatctgcgagaaacttgagcaatctggactccccgttggggggaatgagaagaaggctaaattggcaaatgtcgtgagaaagatgatgactaactcacaagacacagagctctccttcacaattactggagacaacaccaaatggaatgagaatcagaaccctcggatgtttctggcaatgataacatacatcacaagaaatcaacctgaatggtttaggaatgtcttgagcattgctcctataatgttctcaaacaaaatggcgagattagggaaaggttacatgttcgagagtaagagcatgaagctgaggacgcaaataccagcagaaatgcttgcaagcattgacctgaaatacttcaacgaatcaacgaggaagaaaatcgagaaaataagacctctcctaatagatggtacagcctcattgagccctggaatgatgatgggtatgttcaacatgctgagtacagtcttaggtgtctcaatcctgaatcttgggcaaaagaggtacaccaaaaccacatactggtgggatggactccaatcctctgatgatttcgccctcatagtgaatgcaccgaatcatgagggaatacaagcaggagtggataggttctataggacctgcaaactggttggaattaatatgagcaagaagaagtcttacataaatcggacagggacatttgagttcacaagctttttctaccgctatggatttgtagccaatttcagtatggagctgcccagctttggagtgtctgggataaatgaatcggctgacatgagcattggagttacagtgataaagaacaatatgataaacaacgatcttggaccagcaacagctcagatggctcttcagctattcatcaaggactacaggtacacataccgatgccacaggggtgayacacaaattcaaacgaggagatcattcgagctgaagaagttatgggagcagacccgttcaagggcaggactattggtttcagatggaggaccaaacctatacaatattcggaatctccacattccagaggtctgcttgaagtgggaactaatggatgaagattaccagggcaggctgtgtaatcctctaaatccgtttgtcagtcataaagaaattgaatccgtaaacaatgctgtggtaatgccagctcatggtccagctaagagcatggaatatgatgctgttgcgactacacactcatggatccctaagaggaaccgttccattctcaataccagccaaaggggaattctcgaggacgaacagatgtaccagaagtgctgcaatctattcgagaaattctttcctagtagttcatacaggaggccagttgggatttccagcatggtggaggccatggtgtctagggcccgaattgatgcacgaattgacttcgagtctggaaggattaagaaagaagaatttgctgagatcatggagatctgttccaccattgaagagctca
>KF493403-A/chicken/Italy/1782/2000-2000/02/24-2-(PB1)
atgtcaatccgaccttacttttcttgaaagtgccagcgcaaaatgctataagtactacattcccttatactggagatcctccatacagccatggaacaggaacaggatacaccatggacacagtcaacaggacacatcaatactcagaaaaggggaaatggacaacaaacacagagactggagcaccccaactcaacccaattgatggaccattacctgaggacaacgagccaagcggatatgcacaaacagattgtgtgttggaagcaatggctttccttgaagaatcccacccagggatctttgaaaactcatgtcttgaaacgatggaagttgttcagcaaacaagagtggataaactgacccaaggccgccagacttatgattggacattgaatagaaatcagccggctgcaactgctttggccaacactatagaggtattcagatcgaatgatctaacagccaatgaatcagggaggctaatagattttctcaaggatgtaatggaatcaatggataaggaagaaatggaaataacaacacatttccagagaaagagaagagtaagggacaacatgaccaagaaaatggtcacacaaagaacaatagggaagaagaagcagaggctgaataagaggggctacttaataagagcactgacactgaacacaatgacaaaagatgcagaaagaggcaaattgaagagacgggcaattgcaacacccgggatgcagatcagagggttcgtatactttgtcgaaacattagcgaggagcatctgcgagaaacttgagcaatctggactccccgttggggggaatgagaagaaggctaaattggcaaatgtcgtgagaaagatgatgactaactcacaagacacagagctctccttcacaattactggagacaacaccaaatggaatgagaatcagaaccctcggatgtttctggcaatgataacatacatcacaagaaatcaacctgaatggtttaggaatgtcttgagcattgctcctataatgttctcaaacaaaatggcgagattagggaaaggttacatgttcgagagtaagagcatgaagctgaggacgcaaataccagcagaaatgcttgcaagcattgacctgaaatacttcaacgaatcaacgaggaagaaaatcgagaaaataagacctctcctaatagatggtacagcctcattgagccctggaatgatgatgggtatgttcaacatgctgagtacagtcttaggtgtctcaatcctgaatcttgggcaaaagaggtacaccaaaaccacatactggtgggatggactccaatcctctgatgatttcgccctcatagtgaatgcaccgaatcatgagggaatacaagcaggagtggataggttctataggacctgcaaactggttggaattaatatgagcaagaagaagtcttacataaatcggacagggacatttgagttcacaagctttttctaccgctatggatttgtagccaatttcagtatggagctgcccagctttggagtgtctgggataaatgaatcggctgacatgagcattggagttacagtgataaagaacaatatgataaacaacgatcttggaccagcaacagctcagatggctcttcagctattcatcaaggactacaggtacacataccgatgccacaggggtgatacacaaattcaaacgaggagatcattcgagctgaagaagttatgggagcagacccgttcaagggcaggactattggtttcagatggaggaccaaacctatacaatattcggaatctccacattccagaggtctgcttgaagtgggaactaatggatgaagattaccagggcaggctgtgtaatcctctaaatccgtttgtcagtcataaagaaattgaatccgtaaacaatgctgtggtaatgccagctcatggtccagctaagagcatggaatatgatgctgttgcgactacacactcatggatccctaagaggaaccgttccattctcaataccagccaaaggggaattctcgaggacgaacagatgtaccagaagtgctgcaatctattcgagaaattctttcctagtagttcatacaggaggccagttgggatttccagcatggtggaggccatggtgtctagggcccgaattgatgcacgaattgacttcgagtctggaaggattaagaaagaagaatttgctgagatcatggagatctgttccaccattgaagagctca
>KF493404-A/chicken/Italy/1786/2000-2000/02/28-2-(PB1)
atgtcaatccgaccttacttttcttgaaagtgccagcgcaaaatgctataagtactacattcccttatactggagatcctccatacagccatggaacaggaacaggatacaccatggacacagtcaacaggacacatcaatactcagaaaaggggaaatggacaacaaacacagagactggagcaccccaactcaacccaattgatggaccattacctgaggacaacgagccaagcggatatgcacaaacagattgtgtgttggaagcaatggctttccttgaagaatcccacccagggatctttgaaaactcatgtcttgaaacgatggaagttgttcagcaaacaagagtggataaactgacccaaggccgccagacttatgattggacattgaatagaaatcagccggctgcaactgctttggccaacactatagaggtattcagatcgaatgatctaacagccaaygaatcagggaggctaatagattttctcaaggatgtaatggaatcaatggataaggaagaaatggaaataacaacacatttccagagaaagagaagagtaagggacaacatgaccaagaaaatggtcacacaaagaacaatagggaagaagaagcagaggctgaataagaggggctacttaataagagcactgacactgaacacaatgacaaaagatgcagaaagaggcaaattgaagagacgggcaattgcaacacccgggatgcagatcagagggttcgtatactttgtcgaaacattagcgaggagcatctgcgagaaacttgagcaatctggactccccgttggggggaatgagaagaaggctaaattggcaaatgtcgtgagaaagatgatgactaactcacaagacacagagctctccttcacaattactggagacaacaccaaatggaatgagaatcagaaccctcggatgtttctggcaatgataacatacatcacaagaaatcaacctgaatggtttaggaatgtcttgagcattgctcctataatgttctcaaacaaaatggcgagattagggaaaggttacatgttcgagagtaagagcatgaagctgaggacgcaaataccagcagaaatgcttgcaagcattgacctgaaatacttcaacgaatcaacgaggaagaaaatcgagaaaataagacctctcctaatagatggtacagcctcattgagccctggaatgatgatgggtatgttcaacatgctgagtacagtcttaggtgtctcaatcctgaatcttgggcaaaagaggtacaccaaaaccacatactggtgggatggactccaatcctctgatgatttcgccctcatagtgaatgcaccgaatcatgagggaatacaagcaggagtggataggttctataggacctgcaaactggttggaattaatatgagcaagaagaagtcttacataaatcggacagggacatttgagttcacaagctttttctaccgctatggatttgtagccaatttcagtatggagctgcccagctttggagtgtctgggataaatgaatcggctgacatgagcattggagttwcagtgataaagaacaatatgataaacaacgatcttggaccagcaacagctcagatggctcttcagctattcatcaaggactacaggtacacataccgatgccacaggggtgatacacaaattcaaacgaggagatcattcgagctgaagaagttatgggagcagacccgttcaagggcaggactattggtttcagatggaggaccaaacctatacaatattcggaatctccacattccagaggtctgcttgaagtgggaactaatggatgaagattaccagggcaggctgtgtaatcctctaaatccgtttgtcagtcataaagaaattgaatccgtaaacaatgctgtggtaatgccagctcatggtccagctaagagcatggaatatgatgctgttgcgactacacactcatggatccctaagaggaaccgttccattctcaataccagccaaaggggaattctcgaggacgaacagatgtaccagaagtgctgcaatctattcgagaaattctttcctagtagttcatacaggaggccagttgggatttccagcatggtggaggccatggtgtctagggcccgaattgatgcacgaattgacttcgagtctggaaggattaagaaagaagaatttgctgagatcatggagatctgttccaccattgaagagctca
>KF493143-A/chicken/Italy/18/2000-2000/01/03-2-(PB1)
atgtcaatccgaccttacttttcttgaaagtgccagcgcaaaatgctataagtactacattcccttatactggagatcctccatacagccatggaacaggaacaggatacaccatggacacagtcaacaggacacatcaatactcagaaaaggggaaatggacaacaaacacagagactggagcaccccaactcaacccaattgatggaccattacctgaggacaacgagccaagcggatatgcacaaacagattgtgtgttggaagcaatggctttccttgaagaatcccacccagggatctttgaaaactcatgtcttgaaacgatggaagttgttcagcaaacaagagtggataaactgacccaaggccgccagacttatgattggacattgaatagaaatcagccggctgcaactgctttggccaacactatagaggtattcagatcgaatgatctaacagccaatgaatcagggaggctaatagattttctcaaggatgtaatggaatcaatggataaggaagaaatggaaataacaacacatttccagagaaagagaagagtaagggacaacatgaccaagaaaatggtcacacaaagaacaatagggaagaagaagcagaggctgaataagaggggctacttaataagagcactgacactgaacacaatgacaaaagatgcagaaagaggcaaattgaagagacgggcaattgcaacacccgggatgcagatcagagggttcgtatactttgtcgaaacattagcgaggagcatctgcgagaaacttgagcaatctggactccccgttggggggaatgagaagaaggctaaattggcaaatgtcgtgagaaagatgatgactaactcacaagacacagagctctccttcacaattactggagacaacaccaaatggaatgagaatcagaaccctcggatgtttctggcaatgataacatacatcacaagaaatcaacctgaatggtttaggaatgtcttgagcattgctcctataatgttctcaaacaaaatggcgagattagggaaaggttacatgttcgagagtaagagcatgaagctgaggacgcaaataccagcagaaatgcttgcaagcattgacctgaaatacttcaacgaatcaacgaggaagaaaatcgagaaaataagacctctcctaatagatggtacagcctcattgagccctggaatgatgatgggtatgttcaacatgctgagtacagtcttaggtgtctcaatcctgaatcttgggcaaaagaggtacaccaaaaccacatactggtgggatggactccaatcctctgatgatttcgccctcatagtgaatgcaccgaatcatgagggaatacaagcaggagtggataggttctataggacctgcaaactggttggaattaatatgagcaagaagaagtcttacataaatcggacagggacatttgagttcacaagctttttctaccgctatggatttgtagccaatttcagtatggagctgcccagctttggagtgtctgggataaatgaatcggctgacatgagcattggagttacagtgataaagaacaatatgataaacaacgatcttggaccagcaacagctcagatggctcttcagctattcatcaaggactacaggtacacataccgatgccacaggggtgatacacaaattcaaacgaggagatcattcgagctgaagaagttatgggagcagacccgttcaagggcaggactattggtttcagatggaggaccaaacctatacaatattcggaatctccacattccagaggtctgcttgaagtgggaactaatggatgaagattaccagggcaggctgtgtaatcctctaaatccgtttgtcagtcataaagaaattgaatccgtaaacaatgctgtggtaatgccagctcatggtccagccaagagcatggaatatgatgctgttgcgactacacactcatggatccctaagaggaaccgttccattctcaataccagccaaaggggaattctcgaggacgaacagatgtaccagaagtgctgcaatctattcgagaaattctttcctagtagttcatacaggaggccagttgggatttccagcatggtggaggccatggtgtctagggcccgaattgatgcacgaattgacttcgagtctggaaggattaagaaagaagaatttgctgagatcatggagatctgttccaccattgaagagctca
>KF493406-A/chicken/Italy/1870/2000-2000/03/03-2-(PB1)
atgtcaatccgaccttacttttcttgaaagtgccagcgcaaaatgctataagtactacattcccttatactggagatcctccatacagccatggaacaggaacaggatacaccatggacacagtcaacaggacacatcaatactcagaaaaggggaaatggacaacaaacacagagactggagcaccccaactcaacccaattgatggaccattacctgaggacaacgagccaagcggatatgcacaaacagattgtgtgttggaagcaatggctttccttgaagaatcccacccagggatctttgaaaactcatgtcttgaaacgatggaagttgttcagcaaacaagagtggataaactgacccaaggccgccagacttatgattggacattgaatagaaatcagccggctgcaactgctttggccaacactatagaggtattcagatcgaatgatctaacagccaatgaatcagggaggctaatagattttctcaaggatgtaatggaatcaatggataaggaagaaatggaaataacaacacatttccagagaaagagaagagtaagggacaacatgaccaagaaaatggtcacacaaagaacaatagggaagaagaagcagaggctgaataagaggggctacttaataagagcactgacactgaacacaatgacaaaagatgcagaaagaggcaaattgaagagacgggcaattgcaacacccgggatgcagatcagagggttcgtatactttgtcgaaacattagcgaggagcatctgcgagaaacttgagcaatctggactccccgttggggggaatgagaagaaggctaaattggcaaatgtcgtgagaaagatgatgactaactcacaagacacagagctctccttcacaattactggagacaacaccaaatggaatgagaatcagaaccctcggatgtttctggcaatgataacatacatcacaagaaatcaacctgaatggtttaggaatgtcttgagcattgctcctataatgttctcaaacaaaatggcgagattagggaaaggttacatgttcgagagtaagagcatgaagctgaggacgcaaataccagcagaaatgcttgcaagcattgacctgaaatacttcaacgaatcaacgaggaagaaaatcgagaaaataagacctctcctaatagatggtacagcctcattgagccctggaatgatgatgggtatgttcaacatgctgagtacagtcttaggtgtctcaatcctgaatcttgggcaaaagaggtacaccaaaaccacatactggtgggatggactccaatcctctgatgatttcgccctcatagtgaatgcaccgaatcatgagggaatacaagcaggagtggataggttctataggacctgcaaactggttggaattaatatgagcaagaagaagtcttacataaatcggacagggacatttgagttcacaagctttttctaccgctatggatttgtagccaatttcagtatggagctgcccagctttggagtgtctgggataaatgaatcggctgacatgagcattggagttacagtgataaagaacaatatgataaacaacgatcttggaccagcaacagctcagatggctcttcagctattcatcaaggactacaggtacacataccgatgccacaggggtgatacacaaattcaaacgaggagatcattcgagctgaagaagttatgggagcagacccgttcaaaggcaggactattggtttcagatggaggaccaaacctatacaatattcggaatctccacattccagaggtctgcttgaagtgggaactaatggatgaagattaccagggcaggctgtgtaatcctctaaatccgtttgtcagtcataaagaaattgaatccgtaaacaatgctgtggtaatgccagctcatggtccagctaagagcatggaatatgatgctgttgcgactacacactcatggatccctaagaggaaccgttccattctcaataccagccaaaggggaattctcgaggacgaacagatgtaccagaagtgctgcaatctattcgagaaattctttcctagtagttcatacaggaggccagttgggatttccagcatggtggaggccatggtgtctagggcccgaattgatgcacgaattgacttcgagtctggaaggattaagaaagaagaatttgctgagatcatggagatctgttccaccattgaagagctca
>KF493407-A/chicken/Italy/1875/2000-2000/03/03-2-(PB1)
atgtcaatccgaccttacttttcttgaaagtgccagcgcaaaatgctataagtactacattcccttatactggagatcctccatacagccatggaacaggaacaggatacaccatggacacagtcaacaggacacatcaatactcagaaaaggggaaatggacaacaaacacagagactggagcaccccaactcaacccaattgatggaccattacctgaggacaacgagccaagcggatatgcacaaacagattgtgtgttggaagcaatggctttccttgaagaatcccacccagggatctttgaaaactcatgtcttgaaacgatggaagttgttcagcaaacaagagtggataaactgacccaaggccgccagacttatgattggacattgaatagaaatcagccggctgcaactgctttggccaacactatagaggtattcagatcgaatgatctaacagccaatgaatcagggaggctaatagattttctcaaggatgtaatggaatcaatggataaggaagaaatggaaataacaacacatttccagagaaagagaagagtaagggacaacatgaccaagaaaatggtcacacaaagaacaatagggaagaagaagcagaggctgaataagaggggctacttaataagagcactgacactgaacacaatgacaaaagatgcagaaagaggcaaattgaagagacgggcaattgcaacacccgggatgcagatcagagggttcgtatactttgtcgaaacattagcgaggagcatctgcgagaaacttgagcaatctggactccccgttggggggaatgagaagaaggctaaattggcaaatgtcgtgagaaagatgatgactaactcacaagacacagagctctccttcacaattactggagacaacaccaaatggaatgagaatcagaaccctcggatgtttctggcaatgataacatacatcacaagaaatcaacctgaatggtttaggaatgtcttgagcattgctcctataatgttctcaaacaaaatggcgagattagggaaaggttacatgttcgagagtaagagcatgaagctgaggacgcaaataccagcagaaatgcttgcaagcattgacctgaaatacttcaacgaatcaacgaggaagaaaatcgagaaaataagacctctcctaatagatggtacagcctcattgagccctggaatgatgatgggtatgttcaacatgctgagtacagtcttaggtgtctcaatcctgaatctcgggcaaaagaggtacaccaaaaccacatactggtgggatggactccaatcctctgatgatttcgccctcatagtgaatgcaccgaatcatgagggaatacaagcaggagtggataggttctataggacctgcaaactggttggaattaatatgagcaagaagaagtcttacataaatcggacagggacatttgagttcacaagctttttctaccgctatggatttgtagccaatttcagtatggagctgcccagctttggagtgtctgggataaatgaatcggctgacatgagcattggagttacagtgataaagaacaatatgataaacaacgatcttggaccagcaacagctcagatggctcttcagctattcatcaaggactacaggtacacataccgatgccacaggggtgatacacaaattcaaacgaggagatcattcgagctgaagaagttatgggagcagacccgttcaaaggcaggactattggtttcagatggaggaccaaacctatacaatattcggaatctccacattccagaggtctgcttgaagtgggaactaatggatgaagattaccagggcaggctgtgtaatcctctaaatccgtttgtcagtcataaagaaattgaatccgtaaacaatgctgtggtaatgccagctcatggtccagctaagagcatggaatatgatgctgttgcgactacacactcatggatccctaagaggaaccgttccattctcaataccagccaaaggggaattctcgaggacgaacagatgtaccagaagtgctgcaatctattcgagaaattctttcctagtagttcatacaggaggccagttgggatttccagcatggtggaggccatggtgtctagggcccgaattgatgcacgaattgacttcgagtctggaaggattaagaaagaagaatttgctgagatcatggagatctgttccaccattgaagagctca
>KF493408-A/chicken/Italy/2021/2000-2000/03/06-2-(PB1)
atgtcaatccgacattacttttcttgaaagtgccagcgcaaaatgctataagtactacattcccttatactggagatcctccatacagccatggaacaggaacaggatacaccatggacacagtcaacaggacacatcaatactcagaaaaggggaaatggacaacaaacacagagactggagcaccccaactcaacccaattgatggaccattacctgaggacaacgagccaagcggatatgcacaaacagattgtgtgttggaagcaatggctttccttgaagaatcccacccagggatctttgaaaactcatgtcttgaaacgatggaagttgttcagcaaacaagagtggataaactgacccaaggccgccagacttatgattggacattgaatagaaatcagccggctgcaactgctttggccaacactatagaggtattcagatcgaatgatctaacagccaatgaatcagggaggctaatagattttctcaaggatgtaatggaatcaatggataaggaagaaatggaaataacaacacatttccagagaaagagaagagtaagggacaacatgaccaagaaaatggtcacacaaagaacaatagggaagaagaagcagaggctgaataagaggggctacttaataagagcactgacactgaacacaatgacaaaagatgcagaaagaggcaaattgaagagacgggcaattgcaacacccgggatgcagatcagagggttcgtatactttgtcgaaacattagcgaggagcatctgcgagaaacttgagcaatctggactccccgttggggggaatgagaagaaggctaaattggcaaatgtcgtgagaaagatgatgactaactcacaagacacagagctctccttcacaattactggagacaacaccaaatggaatgagaatcagaaccctcggatgtttctggcaatgataacatacatcacaagaaatcaacctgaatggtttaggaatgtcttgagcattgctcctataatgttctcaaacaaaatggcgagattagggaaaggttacatgttcgagagtaagagcatgaagctgaggacgcaaataccagcagaaatgcttgcaagcattgacctgaaatacttcaacgaatcaacgaggaagaaaatcgagaaaataagacctctcctaatagatggtacagcctcattgagccctggaatgatgatgggtatgttcaacatgctgagtacagtcttaggtgtctcaatcctgaatcttgggcaaaagaggtacaccaaaaccacatactggtgggatggactccaatcctctgatgatttcgccctcatagtgaatgcaccgaatcatgagggaatacaagcaggagtggataggttctatagaacctgcaaactggttggaattaatatgagcaagaagaagtcttacataaatcggacagggacatttgagttcacaagctttttctaccgctatggatttgtagccaatttcagtatggagctgcccagctttggagtgtctgggataaatgaatcggctgacatgagcattggagttacagtgataaagaacaatatgataaacaacgatcttggaccagcaacagctcagatggctcttcagctattcatcaaggactacaggtacacataccgatgccacaggggtgatacacaaattcaaacgaggagatcattcgagctgaagaagttatgggagcagacccgttcaagggcaggactattggtttcagatggaggaccaaacctatacaatattcggaatctccacattccagaggtctgcttgaagtgggaactaatggatgaagattaccagggcaggctgtgtaatcctctaaatccgtttgtcagtcataaagaaattgaatccgtaaacaatgctgtggtaatgccagctcatggtccagccaagagcatggaatatgatgctgttgcgactacacactcatggatccctaagaggaaccgttccattctcaataccagccaaaggggaattctcgaggacgaacagatgtaccagaagtgctgcaatctattcgagaaattctttcctagtagttcatacaggaggccagttgggatttccagcatggtggaggccatggtgtctagggcccgaattgatgcacgaattgacttcgagtctggaaggattaagaaagaagaatttgctgagatcatggagatctgttccaccattgaagagctca
>KF493219-A/chicken/Italy/501/2000-2000/01/20-2-(PB1)
atgtcaatccgaccttacttttcttgaaagtgccagcgcaaaatgctataagtactacattcccttatactggagatcctccatacagccatggaacaggaacaggatacaccatggacacagtcaacaggacacatcaatactcagaaaaggggaaatggacaacaaacacagagactggagcaccccaactcaacccaattgatggaccattacctgaggacaacgagccaagcggatatgcacaaacagattgtgtgttggaagcaatggctttccttgaagaatcccacccagggatctttgaaaactcatgtcttgaaacgatggaagttgttcagcaaacaagagtggataaactgacccaaggccgccagacttatgattggacattgaatagaaatcagccggctgcaactgctttggccaacactatagaggtattcagatcgaatgatctaacagccaatgaatcagggaggctaatagattttctcaaggatgtaatggaatcaatggataaggaagaaatggaaataacaacacatttccagagaaagagaagagtaagggacaacatgaccaagaaaatggtcacacaaagaacaatagggaagaagaagcagaggctgaataagaggggctacttaataagagcactgacactgaacacaatgacaaaagatgcagaaagaggcaaattgaagagacgggcaattgcaacacccgggatgcagatcagagggttcgtatactttgtcgaaacattagcgaggagcatctgcgagaaacttgagcaatctggactccccgttggggggaatgagaagaaggctaaattggcaaatgtcgtgagaaagatgatgactaactcacaagacacagagctctccttcacaattactggagacaacaccaaatggaatgagaatcagaaccctcggatgtttctggcaatgataacatacatcacaagaaatcaacctgaatggtttaggaatgtcttgagcattgctcctataatgttctcaaacaaaatggcgagattagggaaaggttacatgttcgagagtaagagcatgaagctgaggacgcaaataccagcagaaatgcttgcaagcattgacctgaaatacttcaacgaatcaacgaggaagaaaatcgagaaaataagacctctcctaatagatggtacagcctcattgagccctggaatgatgatgggtatgttcaacatgctgagtacagtcttaggtgtctcaatcctgaatcttgggcaaaagaggtacaccaaaaccacatactggtgggatggactccaatcctctgatgatttcgccctcatagtgaatgcaccgaatcatgagggaatacaagcaggagtggataggttctataggacctgcaaactggttggaattaatatgagcaagaagaagtcttacataaatcggacagggacatttgagttcacaagctttttctaccgctatggatttgtagccaatttcagtatggagctgcccagctttggagtgtctgggataaatgaatcggctgacatgagcattggagttacagtgataaagaacaatatgataaacaacgatcttggaccagcaacagctcagatggctcttcagctattcatcaaggactacaggtacacataccgatgccacaggggtgatacacaaattcaaacgaggagatcattcgagctgaagaagttatgggagcagacccgttcaagggcaggactattggtttcagatggaggaccaaacctatacaatattcggaatctccacattccagaggtctgcttgaagtgggaactaatggatgaagattaccagggcaggctgtgtaatcctctaaatccgtttgtcagtcataaagaaattgaatccgtaaacaatgctgtggtaatgccagctcatggtccagccaagagcatggaatatgatgctgttgcgactacacactcatggatccctaagaggaaccgttccattctcaataccagccaaaggggaattctcgaggacgaacagatgtaccagaagtgctgcaatctattcgagaaattctttcctagtagttcatacaggaggccagttgggatttccagcatggtggaggccatggtgtctagggcccgaattgatgcacgaattgacttcgagtctggaaggattaagaaagaagaatttgctgagatcatggagatctgttccaccattgaagagctca
>KF493221-A/chicken/Italy/522/2000-2000/01/20-2-(PB1)
atgtcaatccgaccttacttttcttgaaagtgccagcgcaaaatgctataagtactacattcccttatactggagatcctccatacagccatggaacaggaacaggatacaccatggacacagtcaacaggacacatcaatactcagaaaaggggaaatggacaacaaacacagagactggagcaccccaactcaacccaattgatggaccattacctgaggacaacgagccaagcggatatgcacaaacagattgtgtgttggaagcaatggctttccttgaagaatcccacccagggatctttgaaaactcatgtcttgaaacgatggaagttgttcagcaaacaagagtggataaactgacccaaggccgccagacttatgattggacattgaatagaaatcagccggctgcaactgctttggccaacactatagaggtattcagatcgaatgatctaacagccaatgaatcagggaggctaatagattttctcaaggatgtaatggaatcaatggataaggaagaaatggaaataacaacacatttccagagaaagagaagagtaagggacaacatgaccaagaaaatggtcacacaaagaacaatagggaagaagaagcagaggctgaataagaggggctacttaataagagcactgacactgaacacaatgacaaaagatgcagaaagaggcaaattgaagagacgggcaattgcaacacccgggatgcagatcagagggttcgtatactttgtcgaaacattagcgaggagcatctgcgagaaacttgagcaatctggactccccgttggggggaatgagaagaaggctaaattggcaaatgtcgtgagaaagatgatgactaactcacaagacacagagctctccttcacaattactggagacaacaccaaatggaatgagaatcagaaccctcggatgtttctggcaatgataacatacatcacaagaaatcaacctgaatggtttaggaatgtcttgagcattgctcctataatgttctcaaacaaaatggcgagattagggaaaggttacatgttcgagagtaagagcatgaagctgaggacgcaaataccagcagaaatgcttgcaagcattgacctgaaatacttcaacgaatcaacgaggaagaaaatcgagaaaataagacctctcctaatagatggtacagcctcattgagccctggaatgatgatgggtatgttcaacatgctgagtacagtcttaggtgtctcaatcctgaatcttgggcaaaagaggtacaccaaaaccacatactggtgggatggactccaatcctctgatgatttcgccctcatagtgaatgcaccgaatcatgagggaatacaagcaggagtggataggttctataggacctgcaaactrgttggaattaatatgagcaagaagaagtcttacataaatcggacagggacatttgagttcacaagctttttctaccgctatggatttgtagccaatttcagtatggagctgcccagctttggagtgtctgggataaatgaatcggctgacatgagcattggagttacagtgataaagaacaatatgataaacaacgatcttggaccagcaacggctcagatggctcttcagctattcatcaaggactacaggtacacataccgatgccacaggggtgatacacaaattcaaacgaggagatcattcgagctgaagaagttatgggagcagacccgttcaagggcaggactattggtttcagatggaggaccaaacctatacaatattcggaatctccacattccagaggtctgcttgaagtgggaactaatggatgaagattaccagggcaggctgtgtaatcctctaaatccgtttgtcagtcataaagaaattgaatccgtaaacaatgctgtggtaatgccagctcatggtccagccaagagcatggaatatgatgctgttgcgactacacactcatggatccctaagaggaaccgttccattctcaataccagccaaaggggaattctcgaggacgaacagatgtaccagaagtgctgcaatctattcgagaaattctttcctagtagttcatacaggaggccagttgggatttccagcatggtggaggccatggtgtctagggcccgaattgatgcacgaattgacttcgagtctggaaggattaagaaagaagaatttgctgagatcatggagatctgttccaccattgaagagctca
>KF493230-A/chicken/Italy/557/2000-2000/01/14-2-(PB1)
atgtcaatccgaccttacttttcttgaaagtgccagcgcaaaatgctataagtactacattcccttatactggagatcctccatacagccatggaacaggaacaggatacaccatggacacagtcaacaggacacatcaatactcagaaaaggggaaatgggcaacaaacacagagactggagcaccccaactcaacccaattgatggaccattacctgaggacaacgagccaagcggatatgcacaaacagattgtgtgttggaagcaatggctttccttgaagaatcccacccagggatctttgaaaactcatgtcttgaaacgatggaagttgttcagcaaacaagagtggataaactgacccaaggccgccagacttatgattggacattgaatagaaatcagccggctgcaactgctttggccaacactatagaggtattcagatcgaatgatctaacagccaatgaatcagggaggctaatagattttctcaaggatgtaatggaatcaatggataaggaagaaatggaaataacaacacatttccagagaaagagaagagtaagggacaacatgaccaagaaaatggtcacacaaagaacaatagggaagaagaagcagaggctgaataagaggggctacttaataagagcactgacactgaacacaatgacaaaagatgcagaaagaggcaaattgaagagacgggcaattgcaacacccgggatgcagatcagagggttcgtatactttgtcgaaacattagcgaggagcatctgcgagaaacttgagcaatctggactccccgttggggggaatgagaagaaggctaaattggcaaatgtcgtgagaaagatgatgactaactcacaagacacagagctctccttcacaattactggagacaacaccaaatggaatgagaatcagaaccctcggatgtttctggcaatgataacatacatcacaagaaatcaacctgaatggtttaggaatgtcttgagcattgctcctataatgttctcaaacaaaatggcgagattagggaaaggttacatgttcgagagtaagagcatgaagctgaggacgcaaataccagcagaaatgcttgcaagcattgacctgaaatacttcaacgaatcaacgaggaagaaaatcgagaaaataagacctctcctaatagatggtacagcctcattgagccctggaatgatgatgggtatgttcaacatgctgagtacagtcttaggtgtctcaatcctgaatcttgggcaaaagaggtacaccaaaaccacatactggtgggatggactccaatcctctgatgatttcgccctcatagtgaatgcaccgaatcatgagggaatacaagcaggagtggataggttctataggacctgcaaactggttggaattaatatgagcaagaagaagtcttacataaatcggacagggacatttgagttcacaagctttttctaccgctatggatttgtagccaatttcagtatggagctgcccagctttggagtgtctgggataaatgaatcggctgacatgagcattggagttacagtgataaagaacaatatgataaacaacgatcttggaccagcaacagctcagatggctcttcagctattcatcaaggactacaggtacacataccgatgccacaggggtgatacacaaattcaaacgaggagatcattcgagctgaagaagttatgggagcagacccgttcaagggcaggactattggtttcagatggaggaccaaacctatacaatattcggaatctccacattccagaggtctgcttgaagtgggaactaatggatgaagattaccagggcaggctgtgtaatcctctaaatccgtttgtcagtcataaagaaattgaatccgtaaacaatgctgtggtaatgccagctcatggtccagccaagagcatggaatatgatgctgttgcgactacacactcatggatccctaagaggaaccgttccattctcaataccagccaaaggggaattctcgaggacgaacagatgtaccagaagtgctgcaatctattcgagaaattctttcctagtagttcatacaggaggccagttgggatttccagcatggtggaggccatggtgtctagggcccgaattgatgcacgaattgacttcgagtctggaaggattaagaaagaagaatttgctgagatcatggagatctgttccaccattgaagagctca
>KF493225-A/chicken/Italy/662/2000-2000/01/20-2-(PB1)
atgtcaatccgaccttacttttcttgaaagtgccagcgcaaaatgctataagtactacattcccttatactggagatcctccatacagccatggaacaggaacaggatacaccatggacacagtcaacaggacacatcaatactcagaaaaggggaaatggacaacaaacacagagaytggagcaccccaactcaacccaattgatggaccattacctgaggacaacgagccaagcggatatgcacaaacagattgtgtgttggaagcaatggctttccttgaagaatcccacccagggatctttgaaaactcatgtcttgaaacgatggaagttgttcagcaaacaagagtggataaactgacccaaggccgccagacttatgattggacattgaatagaaatcagccggctgcaactgctttggccaacactatagaggtattcagatcgaatgatctaacagccaatgaatcagggaggctaatagattttctcaaggatgtaatggaatcaatggataaggaagaaatggaaataacaacacatttccagagaaagagaagagtaagggacaacatgaccaagaaaatggtcacacaaagaacaatagggaagaagaagcagaggctgaataagaggggctacttaataagagcactgacactgaacacaatgacaaaagatgcagaaagaggcaaattgaagagacgggcaattgcaacacccgggatgcagatcagagggttcgtatactttgtcgaaacattagcgaggagcatctgcgagaaacttgagcaatctggactccccgttggggggaatgagaagaaggctaaattggcaaatgtcgtgagaaagatgatgactagctcacaagacacagagctctccttcacaattactggagacaacaccaaatggaatgagaatcagaaccctcggatgtttctggcaatgataacatacatcacaagaaatcaacctgaatggtttaggaatgtcttgagcattgctcctataatgttctcaaacaaaatggcgagattagggaaaggttacatgttcgagagtaagagcatgaagctgaggacgcaaataccagcagaaatgcttgcaagcattgacctgaaatacttcaacgaatcaacgaggaagaaaatcgagaaaataagacctctcctaatagatggtacagcctcattgagccctggaatgatgatgggtatgttcaacatgctgagtacagtcttaggtgtctcaatcctgaatcttgggcaaaagaggtacaccaaaaccacatactggtgggatggactccaatcctctgatgatttcgccctcatagtgaatgcaccgaatcatgagggaatacaagcaggagtggataggttctataggacctgcaaactggttggaattaatatgagcaagaagaagtcttacataaatcggacagggacatttgagttcacaagctttttctaccgctatggatttgtagccaatttcagtatggagctgcccagctttggagtgtctgggataaatgaatcggctgacatgagcattggagttacagtgataaagaacaatatgataaacaacgatcttggaccagcaacagctcagatggctcttcagctattcatcaaggactacaggtacacataccgatgccacaggggtgatacacaaattcaaacgaggagatcattcgagctgaagaagttatgggagcagacccgttcaagggcaggactattggtttcagatggaggaccaaacctatacaatattcggaatctccacattccagaggtctgcttgaagtgggaactaatggatgaagattaccagggcaggctgtgtaatcctctaaatccgtttgtcagtcataaagaaattgaatccgtaaacaatgctgtggtaatgccagctcatggtccagccaagagcatggaatatgatgctgttgcgactacacactcatggatccctaagaggaaccgttccatcctcaataccagccaaaggggaattctcgaggacgaacagatgtaccagaagtgctgcaatctattcgagaaattctttcctagtagttcatacaggaggccagttgggatttccagcatggtggaggccatggtgtctagggcccgaattgatgcacgaattgacttcgagtctggaaggattaagaaagaagaatttgctgagatcatggagatctgttccaccattgaagagctca
>KF493144-A/chicken/Italy/78/2000-2000/01/04-2-(PB1)
atgtcaatccgaccttacttttcttgaaagtgccagcgcaaaatgctataagtactacattcccttatactggagatcctccatacagccatggaacaggaacaggatacaccatggacacagtcaacaggacacatcaatactcagaaaaggggaaatggacaacaaacacagagactggagcaccccaactcaacccaattgatggaccattacctgaggacaacgagccaagcggatatgcacaaacagattgtgtgttggaagcaatggctttccttgaagaatcccacccagggatctttgaaaactcatgtcttgaaacgatggaagttgttcagcaaacaagagtggataaactgacccaaggccgccagacttatgattggacattgaatagaaatcagccggctgcaactgctttggccaacactatagaggtattcagatcgaatgatctaacagccaatgaatcagggaggctaatagattttctcaaggatgtaatggaatcaatggataaggaagaaatggaaataacaacacatttccagagaaagagaagagtaagggacaacatgaccaagaaaatggtcacacaaagaacaatagggaagaagaagcagaggctgaataagaggggctacttaataagagcactgacactgaacacaatgacaaaagatgcagaaagaggcaaattgaagagacgggcaattgcaacacccgggatgcagatcagagggttcgtatactttgtcgaaacattagcgaggagcatctgcgagaaacttgagcaatctggactccccgttggggggaatgagaagaaggctaaattggcaaatgtcgtgagaaagatgatgactaactcacaagacacagagctctccttcacaattactggagacaacaccaaatggaatgagaatcagaaccctcggatgtttctggcaatgataacatacatcacaagaaatcaacctgaatggtttaggaatgtcttgagcattgctcctataatgttctcaaacaaaatggcgagattagggaaaggttacatgttcgagagtaagagcatgaagctgaggacgcaaataccagcagaaatgcttgcaagcattgacctgaaatacttcaacgaatcaacgaggaagaaaatcgagaaaataagacctctcctaatagatggtacagcctcattgagccctggaatgatgatgggtatgttcaacatgctgagtacagtcttaggtgtctcaatcctgaatcttgggcaaaagaggtacaccaaaaccacatactggtgggatggactccaatcctctgatgatttcgccctcatagtgaatgcaccgaatcatgagggaatacaagcaggagtggataggttctataggacctgcaaaytggttggaattaatatgagcaagaagaagtcttacataaatcggacagggacatttgagttcacaagctttttctaccgctatggatttgtagccaatttcagtatggagctgcccagctttggagtgtctgggataaatgaatcggctgacatgagcattggagttacagtgataaagaacaatatgataaacaacgatcttggaccagcaacagctcagatggctcttcagctattcatcaaggactacaggtacacataccgatgccacaggggtgatacacaaattcaaacgaggagatcattcgagctgaagaagttatgggagcagacccgttcaagggcaggactattggtttcagatggaggaccaaacctatacaatattcggaatctccacattccagaggtctgcttgaagtgggaactaatggatgaagattaccagggcaggctgtgtaatcctctaaatccgtttgtcagtcataaagaaattgaatccgtaaacaatgctgtggtaatgccagctcatggtccagccaagagcatggaatatgatgctgttgcgactacacactcatggatccctaagaggaaccgttccattctcaataccagccaaaggggaattctcgaggacgaacagatgtaccagaagtgctgcaatctattcgagaaattctttcctagtagttcatacaggaggccagttgggatttccagcatggtggaggccatggtgtctagggcccgaattgatgcacgaattgacttcgagtctggaaggattaagaaagaagaatttgctgagatcatggagatctgttccaccattgaagagctca
>KF493227-A/chicken/Italy/797/2000-2000/01/31-2-(PB1)
atgtcaatccgaccttacttttcttgaaagtgccagcgcaaaatgctataagtactacattcccttatactggagatcctccatacagccatggaacaggaacaggatacaccatggacacagtcaacaggacacatcaatactcagaaaaggggaaatggacaacaaacacagagactggagcaccccaactcaacccaattgatggaccattacctgaggacaacgagccaagcggatatgcacaaacagattgtgtgttggaagcaatggctttccttgaagaatcccacccagggatctttgaaaactcatgtcttgaaacgatggaagttgttcagcaaacaagagtggataaactgacccaaggccgccagacttatgactggacattgaatagaaatcagccggctgcaactgctttggccaacactatagaggtattcagatcgaatgatctaacagccaatgaatcagggaggctaatagattttctcaaggatgtaatggaatcaatggataaggaagaaatggaaataacaacacatttccagagaaagagaagagtaagggacaacatgaccaagaaaatggtcacacaaagaacaatagggaagaagaagcagaggctgaataagaggggctacttaataagagcactgacactgaacacaatgacaaaagatgcagaaagaggcaaattgaagagacgggcaattgcaacacccgggatgcagatcagagggttcgtatactttgtcgaaacattagcgaggagcatctgcgagaaacttgagcaatctggactccccgttggggggaatgagaagaaggctaaattggcaaatgtcgtgagaaagatgatgactaactcacaagacacagagctctccttcacaattactggagacaacaccaaatggaatgagaatcagaaccctcggatgtttctggcaatgataacatacatcacaagaaatcaacctgaatggtttaggaatgtcttgagcattgctcctataatgttctcaaacaaaatggcgagattagggaaaggttacatgttcgagagtaagagcatgaagctgaggacgcaaataccagcagaaatgcttgcaagcattgacctgaaatacttcaacgaatcaacgaggaagaaaatcgagaaaataagacctctcctaatagatggtacagcctcattgagccctggaatgatgatgggtatgttcaacatgctgagtacagtcttaggtgtctcaatcctgaatcttgggcaaaagaggtacaccaaaaccacatactggtgggatggactccaatcctctgatgatttcgccctcatagtgaatgcaccgaatcatgagggaatacaagcaggagtggataggttctataggacttgcaaactggttggaattaatatgagcaagaagaagtcttacataaatcggacagggacatttgagttcacaagctttttctaccgctatggatttgtagccaatttcagtatggagctgcccagctttggagtgtctgggataaatgaatcggctgacatgagcattggagttacagtgataaagaacaatatgataaacaacgatcttggaccagcaacagctcagatggctcttcagctattcatcaaggactacaggtacacataccgatgccacaggggtgatacacaaattcaaacgaggagatcattcgagctgaagaagttatgggagcagacccgttcaagggcaggactattggtttcagatggaggaccaaacctatacaatattcggaatctccacattccagaggtctgcttgaagtgggaactaatggatgaagattaccagggcaggctgtgtaatcctctaaatccgtttgtcagtcataaagaaattgaatccgtaaacaatgctgtggtaatgccagctcatggtccagccaagagcatggaatatgatgctgttgcgactacacactcatggatccctaagaggaaccgttccattctcaataccagccaaaggggaattctcgaggacgaacagatgtaccagaagtgctgcaatctattcgagaaattctttcctagtagttcatacaggaggccagttgggatttccagcatggtggaggccatggtgtctagggcccgaattgatgcacgaattgacttcgagtctggaaggattaagaaagaagaatttgctgagatcatggagatctgttccaccattgaagagctca
>KF493228-A/chicken/Italy/910/2000-2000/01/24-2-(PB1)
atgtcaatccgaccttacttttcttgaaagtgccagcgcaaaatgctataagtactacattcccttatactggagatcctccatacagccatggaacaggaacaggatacaccatggacacagtcaacaggacacatcaatactcagaaaaggggaaatggacaacaaacacagagactggagcaccccaactcaacccaattgatggaccattacctgaggacaacgagccaagcggatatgcacaaacagattgtgtgttggaagcaatggctttccttgaagaatcccacccagggatctttgaaaactcatgtcttgaaacgatggaagttgttcagcaaacaagagtggataaactgacccaaggccgccagacttatgattggacattgaatagaaatcagccggctgcaactgctttggccaacactatagaggtattcagatcgaatgatctaacagccaatgaatcagggaggctactagattttctcaaggatgtaatggaatcaatggataaggaagaaatggaaataacaacacatttccagagaaagagaagagtaagggacaacatgaccaagaaaatggtcacacaaagaacaatagggaagaagaagcagaggctgaataagaggggctacttaataagagcactgacactgaacacaatgacaaaagatgcagaaagaggcaaattgaagagacgggcaattgcaacacccgggatgcagatcagagggttcgtatactttgtcgaaacattagcgaggagcatctgcgagaaacttgagcaatctggactccccgttggggggaatgagaagaaggctaaattggcaaatgtcgtgagaaagatgatgactaactcacaagacacagagctctccttcacaattactggagacaacaccaaatggaatgagaatcagaaccctcggatgtttctggcaatgataacatacatcacaagaaatcaacctgaatggtttaggaatgtcttgagcattgctcctataatgttctcaaacaaaatggcgagattagggaaaggttacatgttcgagagtaagagcatgaagctgaggacgcaaataccagcagaaatgcttgcaagcattgacctgaaatacttcaacgaatcaacgaggaagaaaatcgagaaaataagacctctcctaatagatggtacagcctcattgagccctggaatgatgatgggtatgttcaacatgctgagtacagtcttaggtgtctcaatcctgaatcttgggcaaaagaggtacaccaaaaccacatactggtgggatggactccaatcctctgatgatttcgccctcatagtgaatgcaccgaatcatgagggaatacaagcaggagtggataggttctataggacctgcaaactggttggaattaatatgagcaagaagaagtcttacataaatcggacagggacatttgagttcacaagctttttctaccgctatggatttgtagccaatttcagtatggagctgcccagctttggagtgtctgggataaatgaatcggctgacatgagcattggagttacagtaataaagaacaatatgataaacaacgatcttggaccagcaacagctcagatggctcttcagctattcatcaaggactacaggtacacataccgatgccacaggggtgatacacaaattcaaacgaggagatcattcgagctgaagaagttatgggagcagacccgttcaagggcagggctattggtttcagatggaggaccaaacctatacaatattcggaatctccacattccagaggtctgcttgaagtgggaactaatggatgaagattaccagggcaggctgtgtaatcctctaaatccgtttgtcagtcataaagaaattgaatccgtaaacaatgctgtggtaatgccagctcatggtccagccaagagcatggaatatgatgctgttgcgactacacactcatggatccctaagaggaaccgttccattctcaataccagccaaaggggaattctcgaggacgaacagatgtaccagaagtgctgcaatctattcgagaaattctttcctagtagttcatacaggaggccagttgggatttccagcatggtggaggccatggtgtctagggcccgaattgatgcacgaattgacttcgagtctggaaggattaagaaagaagaatttgctgagatcatggagatctgttccaccattgaagagctca
>KF493301-A/chicken/Italy/925/2000-2000/02/02-2-(PB1)
atgtcaatccgaccttacttttcttgaaagtgccagcgcaaaatgctataagtactacattcccttatactggagatcctccatacagccatggaacaggaacaggatacaccatggacacagtcaacaggacacatcaatactcagaaaaggggaaatggacaacaaacacagagactggagcaccccaactcaacccaattgatggaccattacctgaggacaacgagccaagcggatatgcacaaacagattgtgtgttggaagcaatggctttccttgaagaatcccacccagggatctttgaaaactcatgtcttgaaacgatggaagttgttcagcaaacaagagtggataaactgacccaaggccgccagacttatgattggacattgaatagaaatcagccggctgcaactgctttggccaacactatagaggtattcagatcgaatgatctaacagccaatgaatcagggaggctaatagattttctcaaggatgtaatggaatcaatggataaggaagaaatggaaataacaacacatttccagagaaagagaagagtaagggacaacatgaccaagaaaatggtcacacaaagaacaatagggaagaagaagcagaggctgaataagaggggttacttaataagagcactgacactgaacacaatgacaaaagatgcagaaagaggcaaattgaagagacgggcaattgcaacacccgggatgcagatcagagggttcgtatactttgtcgaaacattagcgaggagcatctgcgagaaacttgagcaatctggactccccgttggggggaatgagaagaaggctaaattggcaaatgtcgtgagaaagatgatgactaactcacaagacacagagctctccttcacaattactggagacaacaccaaatggaatgagaatcagaaccctcggatgtttctggcaatgataacatacatcacaagaaatcaacctgaatggtttaggaatgtcttgagcattgctcctataatgttctcaaacaaaatggcgagattagggaaaggttacatgttcgagagtaagagcatgaagctgaggacgcaaataccagcagaaatgcttgcaagcattgacctgaaatacttcaacgaatcaacgaggaagaaaatcgagaaaataagacctctcctaatagatggtacagcctcattgagccctggaatgatgatgggtatgttcaacatgctgagtacagtcttaggtgtctcaatcctgaatcttgggcaaaagaggtacaccaaaaccacatactggtgggatggactccaatcctctgatgatttcgccctcatagtgaatgcaccgaatcatgagggaatacaagcaggagtggataggttctataggacctgcaaactggttggaattaatatgagcaagaagaagtcttacataaatcggacagggacatttgagttcacaagctttttctaccgctatggatttgtagccaatttcagtatggagctgcccagctttggagtgtctgggataaatgaatcggctgacatgagcattggagttacagtgataaagaacaatatgataaacaacgatcttggaccagcaacagctcagatggctcttcagctattcatcaaggactacagatacacataccgatgccacaggggtgatacacaaattcaaacgaggagatcattcgagctgaagaagttatgggagcagacccgttcaagggcaggactattggtttcagatggaggaccaaacctatacaatattcggaatctccacattccagaggtctgcttgaagtgggaactaatggatgaagattaccagggcaggctgtgtaatcctctaaatccgtttgtcagtcataaagaaattgaatccgtaaacaatgctgtggtaatgccagctcatggtccagccaagagcatggaatatgatgctgttgcgactacacactcatggatccctaagaggaaccgttccattctcaataccagccaaaggggaattctcgaggacgaacagatgtaccagaagtgctgcaatctattcgagaaattctttcctagtagttcatacaggaggccagttgggatttccagcatggtggaggccatggtgtctagggcccgaattgatgcacgaattgacttcgagtctggaaggattaagaaagaagaatttgctgagatcatggagatctgttccaccattgaagagctca
>KF493302-A/chicken/Italy/933/2000-2000/02/02-2-(PB1)
atgtcaatccgaccttacttttcttgaaagtgccagcgcaaaatgctataagtactacattcccttatactggagatcctccatacagccatggaacaggaacaggatacaccatggacacagtcaacaggacacatcaatactcagaaaaggggaaatggacaacaaacacagagactggagcaccccaactcaacccaattgatggaccattacctgaggacaacgagccaagcggatatgcacaaacagattgtgtgttggaagcaatggctttccttgaagaatcccacccagggatctttgaaaactcatgtcttgaaacgatggaagttgttcagcaaacaagagtggataaactgacccaaggccgccagacttatgattggacattgaatagaaatcagccggctgcaactgctttggccaacactatagaggtattcagatcgaatgatctaacagccaatgaatcagggaggctaatagattttctcaaggatgtaatggaatcaatggataaggaagaaatggaaataacaacacatttccagagaaagagaagagtaagggacaacatgaccaagaaaatggtcacacaaagaacaatagggaagaagaagcagaggctgaataagaggggctacttaataagagcactgacactgaacacaatgacaaaagatgcagaaagaggcaaattgaagagacgggcaattgcaacacccgggatgcagatcagagggttcgtatactttgtcgaaacattagcgaggagcatctgcgagaaacttgagcaatctggactccccgttggggggaatgagaagaaggctaaattggcaaatgtcgtgagaaagatgatgactaactcacaagacacagagctctccttcacaattactggagacaacaccaaatggaatgagaatcagaaccctcggatgtttctggcaatgataacatacatcacaagaaaycaacctgaatggtttaggaatgtcttgagcattgctcctataatgttctcaaacaaaatggcgagattagggaaaggttacatgttcgagagtaagagcatgaagctgaggacgcaaataccagcagaaatgcttgcaagcattgacctgaaatacttcaacgaatcaacgaggaagaaaatcgagaaaataagacctctcctaatagatggtacagcctcattgagccctggaatgatgatgggtatgttcaacatgctgagtacagtcttaggtgtctcaatcctgaatcttgggcaaaagaggtacaccaaaaccacatactggtgggatggactccaatcctctgatgatttcgccctcatagtgaatgcaccgaatcatgagggaatacaagcaggagtggataggttctataggacctgcaaactggttggaattaatatgagcaagaagaagtcttacataaatcggacagggacatttgagttcacaagctttttctaccgctatggatttgtagccaatttcagtatggagctgcccagctttggagtgtctgggataaatgaatcggctgacatgagcattggagttacagtgataaagaacaatatgataaacaacgatcttggaccagcaacagctcagatggctcttcagctattcatcaaggactacaggtacacataccgatgccacaggggtgatacacaaattcaaacgaggagatcattcgagctgaagaagttatgggagcagacccgttcaagggcaggactattggtttcagatggaggaccaaacctatacaatattcggaatctccacattccagaggtctgcttgaagtgggaactaatggatgaagattaccagggcaggctgtgtaatcctctaaatccgtttgtcagtcataaagaaattgaatccgtaaacaatgctgtggtaatgccagctcatggtccagccaagagcatggaatatgatgctgttgcgactacacactcatggatccctaagaggaaccgttccattctcaataccagccaaaggggaattctcgaggacgaacagatgtaccagaagtgctgcaatctattcgagaaattctttcctagtagttcatacaggaggccagttgggatttccagcatggtggaggccatggtgtctagggcccgaattgatgcacgaattgacttcgagtctggaaggattaagaaagaagaatttgctgagatcatggagatctgttccaccattgaagagctca
>KF492996-A/chicken/Italy/1081/1999-1999/04/02-1-(PB2)
gagatttgatgtcgcagtctcgcactcgcgagatactgacaaaaaccactgtggaccatatggccataataaagaaatatacgtcaggaagacaggagaagaatcctgcccttaggatgaaatggatgatggcaatgaaatatccgattacagcagacaaaaggataatggagatgatccctgaaagaaatgagcaaggtcagactctctggagcagaacaaatgatgctggatcagacagagtgatagtgtcacctctggctgtgacgtggtggaatagaaatgggccaacgacaagtacagtccattatccaaaggtctacaaaacctactttgaaaaggtcgaaaggttaaaacatggaaccttcggtcccgttcactttcgaaatcaggttaagatacgccgcagggttgacataaacccgggccatgcagatctcagtgctaaagaagcacaagatgtcatcatggaggtcgttttcccaaacgaagttggagccaggatattgacatcagagtcacaattaacaataacaaaggaaaagaaggaggagcttcaggactgtaagattgctcctttgatggtggcatacatgttggagagagaactggttcgcaaaaccagattcctacctgtagctggcgggacaagcagcgtgtatatcgagatgttgcatctgacccaagggacctgctgggaacaaatgtacacacctggaggggaggtgagaaatgatgatgttgatcagagtttaattattgctgctagaaatattgttaggagagcaacagtatcagcagacccgttggcttcgctcttggagatgtgccatagtacacaaattggcgggataaggatggtggacatccttagacaaaacccaacagaagagcaagctgtggatatatgcaaagcagcaatgggtctaagaatcagttcatccttcagctttggaggtttcactttcaaaaggacaagtgggtcatctgtcaaaagagaagaagaagtgctcacaggcaacctccaaacattgaaaataagagtacatgaaggatatgaggaattcacaatggttgggcgaagagcaacagccattctaaggaaagcaaccagaaggctgatccaattaatagtgagtgggagagacgagcagtcaatcgctgaagcgaccatagtggcaatggttttctcacaagaggattgcatgataaaagcagtacgaggtgatttgaattttgtcaacagagcgaaccagcggctaaatcctatgcatcaactcctgaggcatttccaaaaggatgcaaaggtgctgtttcagaattggggaattgaacccattgacaatgtcatggggatgatcggaatattgcctgacatgacccccagcacagagatgtcactgagaggagtgagagtcagtaaaatgggagtggatgagtattccagtactgagagagtggtcgtgagcattgatcgtttcttgagagtccgagaccagaggggaaacgtgctcttgtctcctgaagaggttagtgaaacacaggggacagagaagctgacgataacatattcatcgtccatgatgtgggaaatcaatggcccggaatcagtgctagtcaacacatatcaatggatcattaaaaattgggaaactgtgaagattcaatggtcccaagaccctacaatgttatacaataagatggagtttgagcccttccaatccttggtgcctaaggctgccagaggccagtatagtggatttgtgaggacgctattccagcagatgcgtgatgtgctggggacatttgacactgtccaaataataaagctcctaccatttgcagcagccccaccggaacagagtaggatgcagttctcttctctaactgtgaacgtaaggggttcaggaatgagaatacttgtgagaggcaactcccctgtgttcaactataacaaggcaaccaagaggctcacagtccttggaaaggatgcaggtgccttgacagaggatccagatgagggaacagcaggagtggaatctgcggtattaagaggatttctaattctgggcaaagaagacaaaagatatggaccagcattgagcatcaacgaattgagcaatcttgcgaaaggggagaaggctaatgtgttgatagggcaaggagacgtggtgttggtaatgaaacggaaacgggactctagcatactt
>KF493069-A/chicken/Italy/4845/1999-1999/12/24-1-(PB2)
gagatttgatgtcgcagtctcgcactcgcgagatactgacaaaaaccactgtggaccatatggccataataaagaaatatacgtcaggaagacaggagaagaatcctgcccttaggatgaaatggatgatggcaatgaaatatccgattacagcagacaaaaggataatggagatgatccctgaaagaaatgagcaaggtcagactctctggagcagaacaaatgatgctggatcagacagagtgatagtgtcacctctggctgtgacgtggtggaatagaaatgggccaacgacaagtgcagtccattatccaaaggtctacaaaacctactttgagaaggtcgaaaggttaaaacatggaaccttcggtcccgttcactttcgaaatcaggttaagatacgccgcagggttgacataaacccgggccatgcagatctcagtgctaaagaagcacaagatgtcatcatggaggtcgttttcccaaacgaagttggagccaggatattgacatcagagtcacaattaacaataacaaaggaaaagaaggaggagcttcaggactgtaagattgctcctttgatggtggcatacatgttggagagagaactggttcgcaaaaccagattcctacctgtagctggcgggacaagcagcgtgtatatcgaggtgttgcatttgacccaagggacctgctgggaacaaatgtacacacctggaggggaggtgagaaatgatgatgttgatcagagtttaattattgctgctagaaatattgttaggagagcaacagtatcagcagacccgttggcttcgctcttggagatgtgccatagtacacaaattggcgggataaggatggtggacatccttagacaaaacccaacagaagagcaagctgtggatatatgcaaagcagcaatgggtctaagaatcagttcatccttcagctttggaggcttcactttcaaaaggacaagtgggtcatctgtcaaaagagaagaagaagtgctcacaggcaacctccaaacattgaaaataagagtacatgaaggatatgaggaattcacaatggttgggcgaagagcaacagccattctaaggaaagcaaccagaaggctgatccaattaatagtgagtgggagagacgagcagtcaatcgctgaagcgatcatagtggcaatggttttctcacaagaggattgcatgataaaagcagtacgaggtgatctgaattttgtcaacagagcgaaccagcggttaaatcctatgcatcaactcctgaggcatttccaaaaggatgcaaaggtgctgtttcagaactggggaattgaacccattgacaatgtcatggggatgatcggaatattgcctgacatgaccccaagcacagagatgtcactgagaggagtgagagtcagtaaaatgggagtggatgagtattccagtactgagagagtggtcgtgagcattgatcgtttcttgagagtccgagaccagatgggaaacgtgctcttgtctcctgaagaggttagtgaaacacaggggacagagaagctgacgataacatattcatcgtccatgatgtgggaaatcaatggcccagaatcagtgctagtcaacacatatcaatggatcattaaaaattgggaaactgtgaagattcaatggtcccaagaccctacaatgttatacaataagatggagtttgagcccttccaatccttggtgcctaaggctgccagaggccagtatagtggatttgtgaggacgctattccagcaratgcgtgatgtgctggggacatttgacactgtccaaataataaagctcctaccatttgcagcagccccaccggaacagagtaggatgcagttctcttctctaactgtgaacgtaaggggttcaggaatgagaatacttgtgagaggcaactcccctgtgttcaactataacaaggcaaccaagaggcttacagtccttggaaaggatgcaggtgccttgacagaggatccagatgagggaacagcaggagtggaatctgcggtattaagaggatttctaattctgggcaaagaagacaaaagatatggaccagcattgagcatcaacgaattgagcaatcttgcgaaaggggagaaggctaatgtgttgatagggcaaggagacgtggtgttggtaatgaaacggaaacgggactctagcatactt
>KF493071-A/chicken/Italy/4911/1999-1999/12/27-1-(PB2)
gagatttgatgtcgcagtctcgcactcgcgagatactgacaaaaaccactgtggaccatatggccataataaagaaatatacgtcaggaagacaggagaagaatcctgcccttaggatgaaatggatgatggcaatgaaatatccgattacagcagacaaaaggataatggagatgatccctgaaagaaatgagcaaggtcagactctctggagcagaacaaatgatgctggatcagacagagtgatagtgtcacctctggctgtgacgtggtggaatagaaatgggccaacgacaagtacagtccattatccaaaggtctacaaaacctactttgaaaaggtcgaaaggttaaaacatggaaccttcggtcccgttcactttcgaaatcaggttaagatacgccgcagggttgacataaacccgggccatgcagatctcagtgctaaagaagcacaagatgtcatcatggaggtcgttttcccaaacgaagttggagccaggatattgacatcagagtcacaattaacaataacaaaggaaaagaaggaggagcttcaggactgtaagattgctcctttgatggtggcatacatgttggagagagaactggttcgcaaaaccagattcctacctgtagctggcgggacaagcagcgtgtatatcgaggtgttgcatttgacccaagggacctgctgggaacaaatgtacacacctggaggggaggtgagaaatgatgatgttgatcagagtttaattattgctgctagaaatattgttaggagagcaacagtatcagcagacccgttggcttcgctcttggagatgtgccatagtacacaaattggcgggataaggatggtggacatccttagacaaaacccaacagaagagcaagctgtggatatatgcaaagcagcaatgggtctaagaatcagttcatccttcagctttggaggcttcactttcaaaaggacaagtgggtcatctgtcaaaagagaagaagaagtgctcacaggcaacctccaaacattgaaaataagagtacatgaaggatatgaggaattcacaatggttgggcgaagagcaacagccattctaaggaaagcaaccagaaggctgatccaattaatagtgagtgggagagacgagcagtcaatcgctgaagcgatcatagtggcaatggttttctcacaagaggattgcatgataaaagcagtacgaggtgatctgaattttgtcaacagagcgaaccagcggttaaatcctatgcatcaactcctgaggcatttccaaaaggatgcaaaggtgctgtttcagaactggggaattgaacccattgacaatgtcatggggatgatcggaatattgcctgacatgaccccaagcacagagatgtcactgagaggagtgagagtcagtaaaatgggagtggatgagtattccagtactgagagagtggtcgtgagcattgatcgtttcttgagagtccgagaccagatgggaaacgtgctcttgtctcctgaagaggttagtgaaacacaggggacagagaagctgacgataacatattcatcgtccatgatgtgggaaatcaatggcccagaatcagtgctagtcaacacatatcaatggatcattaaaaattgggaaactgtgaagattcaatggtcccaagaccctacaatgttatacaataagatggagtttgagcccttccaatccttggtgcctaaggctgccagaggccagtatagtggatttgtgaggacgctattccagcagatgcgtgatgtgctggggacatttgacactgtccaaataataaagctcctaccatttgcagcagccccaccggaacagagtaggatgcagttctcttctctaactgtgaacgtaaggggttcaggaatgagaatacttgtgagaggcaactcccctgtgttcaactataacaaggcaaccaagaggcttacagtccttggaaaggatgcaggtgccttgacagaggatccagatgagggaacagcaggagtggaatctgcggtattaagaggatttctaattctgggcaaagaagacaaaagatatggaccagcattgagcatcaacgaattgagcaatcttgcgaaaggggagaaggctaatgtgttgatagggcaaggagacgtggtgttggtaatgaaacgaaaacgggactctagcatactt
>KF493097-A/chicken/Italy/5074/1999-1999/12/31-1-(PB2)
gagatttgatgtcgcagtctcgcactcgcgagatactgacaaaaaccactgtggaccatatggccataataaagaaatatacgtcaggaagacaggagaagaatcctgcccttaggatgaaatggatgatggcaatgaaatatccgattacagcagacaaaaggataatggagatgatccctgaaagaaatgagcaaggtcagactctctggagcagaacaaatgatgctggatcagacagagtgatagtgtcacctctggctgtgacgtggtggaatagaaatgggccaacgacaagtacagtccattatccaaaggtctacaaaacctactttgaaaaggtcgaaaggttaaaacatggaaccttcggtcccgttcactttcgaaatcaggttaagatacgccgcagggttgacataaacccgggccatgcagatctcagtgctaaagaagcacaagatgtcatcatggaggtcgttttcccaaacgaagttggagccaggatattgacatcagagtcacaattaacaataacaaaggaaaagaaggaggagcttcaggactgtaagattgctcctttgatggtggcatacatgttggagagagaactggttcgcaaaaccagattcctacctgtagctggcgggacaagcagcgtgtatatcgaggtgttgcatttgacccaagggacctgctgggaacaaatgtacacacctggaggggaggtgagaaatgatgatgttgatcagagtttaattattgctgctagaaatattgttaggagagcaacagtatcagcagacccgttggcttcgctcttggagatgtgccatagtacacaaattggcgggataaggatggtggacatccttagacaaaacccaacagaagagcaagctgtggatatatgcaaagcagcaatgggtctaagaatcagttcatccttcagctttggaggcttcactttcaaaaggacaagtgggtcatctgtcaaaagagaagaagaagtgctcacaggcaacctccaaacattgaaaataagagtacatgaaggatatgaggaattcacaatggttgggcgaagagcaacagccattctaaggaaagcaaccagaaggctgatccaattaatagtgagtgggagagacgagcagtcaatcgctgaagcgatcatagtggcaatggttttctcacaagaggattgcatgataaaagcagtacgaggtgatctgaattttgtcaacagagcgaaccagcggttaaatcctatgcatcaactcctgaggcatttccaaaaggatgcaaaggtgctgtttcagaactggggaattgaacccattgacaatgtcatggggatgatcggaatattgcctgacatgaccccaagcacagagatgtcactgagaggagtgagagtcagtaaaatgggagtggatgagtattccagtactgagagagtggtcgtgagcattgatcgtttcttgagagtccgagaccagatgggaaacgtgctcttgtctcctgaagaggttagtgaaacacaggggacagagaagctgacgataacatattcatcgtccatgatgtgggaaatcaatggcccagaatcagtgctagtcaacacatatcaatggatcattaaaaattgggaaactgtgaagattcaatggtcccaagaccctacaatgttatacaataagatggagtttgagcccttccaatccttggtgcctaaggctgccagaggccagtatagtggatttgtgaggacgctattccagcagatgcgtgatgtgctggggacatttgacactgtccaaataataaagctcctaccatttgcagcagccccaccggaacagagtaggatgcagttctcttctctaactgtgaacgtaaggggttcaggaatgagaatacttgtgagaggcaactcccctgtgttcaactataacaaggcaaccaagaggcttacagtccttggaaaggatgcaggtgccttgacagaggatccagatgagggaacagcaggagtggaatctgcggtattaagaggatttctaattctgggcaaagaagacaaaagatatggaccagcattgagcatcaacgaattgagcaatcttgcgaaaggggagaaggctaatgtgttgatagggcaaggagacgtggtgttggtaatgaaacggaaacgggactctagcatactt
>KF493098-A/chicken/Italy/5079/1999-1999/12/30-1-(PB2)
gaggtttgatgtcgcagtctcgcactcgcgagatactgacaaaaaccactgtggaccatatggccataataaagaaatatacgtcaggaagacaggagaagaatcctgcccttaggatgaaatggatgatggcaatgaaatatccgattacagcagacaaaaggataatggagatgatccctgaaagaaatgagcaaggtcagactctctggagcagaacaaatgatgctggatcagacagagtgatagtgtcacctctggctgtgacgtggtggaatagaaatgggccaacgacaagtacagtccattatccaaaggtctacaaaacctactttgaaaaggtcgaaaggttaaaacatggaaccttcggtcccgttcactttcgaaatcaggttaagatacgccgcagggttgacataaacccgggccatgcagatctcagtgctaaagaagcacaagatgtcatcatggaggtcgttttcccaaacgaagttggagccaggatattgacatcagagtcacaattaacaataacaaaggraaagaaggaggagcttcaggactgtaagattgctcctttgatggtggcatacatgttggagagagaactggttcgcaaaaccagattcctacctgtagctggcgggacaagcagcgtgtatatcgaggtgttgcatttgacccaagggacctgctgggaacaaatgtacacacctggaggggaggtgagaaatgatgatgttgatcagagtttaattattgctgctagaaatattgttaggagagcaacagtatcagcagacccgttggcttcgctcttggagatgtgccatagtacacaaattggcgggataaggatggtggacatccttagacaaaacccaacagaagagcaagctgtggatatatgcaaagcagcaatgggtctaagaatcagttcatccttcagctttggaggcttcactttcaaaaggacaagtgggtcatctgtcaaaagagaagaagaagtgctcacaggcaacctccaaacattgaaaataagagtacatgaaggatatgaggaattcacaatggttgggcgaagagcaacagccattctaaggaaagcaaccagaaggctgatccaattaatagtgagtgggagagacgagcagtcaatcgctgaagcgatcatagtggcaatggttttctcacaagaggattgcatgataaaagcagtacgaggtgatctgaattttgtcaacagagcgaaccagcggttaaatcctatgcatcaactcctgaggcatttccaaaaggatgcaaaggtgctgtttcagaactggggaattgaacccattgacaatgtcatggggatgatcggaatattgcctgacatgaccccaagcacagagatgtcactgagaggagtgagagtcagtaaaatgggagtggatgagtattccagtactgagagagtggtcgtgagcattgatcgtttcttgagagtccgagaccagatgggaaacgtgctcttgtctcctgaagaggttagtgaaacacaggggacagagaagctgacgataacatattcatcgtccatgatgtgggaaatcaatggcccagaatcagtgctagtcaacacatatcaatggatcattaaaaattgggaaactgtgaagattcaatggtcccaagaccctacaatgttatacaataagatggagtttgagcccttccaatccttggtgcctaaggctgccagaggccagtatagtggatttgtgaggacgctattccagcagatgcgtgatgtgctggggacatttgacactgtccaaataataaagctcctaccatttgcagcagccccaccggaacagagtaggatgcagttctcttctctaactgtgaacgtaaggggttcaggaatgagaatacttgtgagaggcaactcccctgtgttcaactataacaaggcaaccaagaggcttacagtccttggaaaggatgcaggtgccttgacagaggatccagatgagggaacagcaggagtggaatctgcggtattaagaggatttctaattctgggcaaagaagacaaaagatatggaccagcattgagcatcaacgaattgagcaatcttgcgaaaggggagaaggctaatgtgttgatagggcaaggagacgtggtgttggtaatgaaacggaaacgggactctagcatactt
>KF493099-A/chicken/Italy/5086/1999-1999/12/31-1-(PB2)
gagatttgatgtcgcagtctcgcactcgcgagatactgacaaaaaccactgtggaccatatggccataataaagaaatatacgtcaggaagacaggagaagaatcctgcccttaggatgaaatggatgatggcaatgaaatatccgattacagcagacaaaaggataatggagatgatccctgaaagaaatgagcaaggtcagactctctggagcagaacaaatgatgctggatcagacagagtgatagtgtcacctctggctgtgacgtggtggaatagaaatgggccaacgacaagtacagtccattatccaaaggtctacaaaacctactttgaaaaggtcgaaaggttaaaacatggaaccttcggtcccgttcactttcgaaatcaggttaagatacgccgcagggttgacataaacccgggccatgcagatctcagtgctaaagaagcacaagatgtcatcatggaggtcgttttcccaaacgaagttggagccaggatattgacatcagagtcacaattaacaataacaaaggaaaagaaggaggagcttcaggactgtaagattgctcctttgatggtggcatacatgttggagagagaactggttcgcaaaaccagattcctacctgtagctggcgggacaagcagcgtgtatatcgaggtgttgcatttgacccaagggacctgctgggaacaaatgtacacacctggaggggaggtgagaaatgatgatgttgatcagagtttaattattgctgctagaaatattgttaggagagcaacagtatcagcagacccgttggcttcgctcttggagatgtgccatagtacacaaattggcgggataaggatggtggacatccttagacaaaacccaacagaagagcaagctgtggatatatgcaaagcagcaatgggtctaagaatcagttcatccttcagctttggaggcttcactttcaaaaggacaagtgggtcatctgtcaaaagagaagaagaagtgctcacaggcaacctccaaacattgaaaataagagtacatgaaggatatgaggaattcacaatggttgggcgaagagcaacagccattctaaggaaagcaaccagaaggctgatccaattaatagtgagtgggagagacgagcagtcaatcgctgaagcgatcatagtggcaatggttttctcacaagaggattgcatgataaaagcagtacgaggtgatctgaattttgtcaacagagcgaaccagcggttaaatcctatgcatcaactcctgaggcatttccaaaaggatgcaaaggtgctgtttcagaactggggaattgaacccattgacaatgtcatggggatgatcggaatattgcctgacatgaccccaagcacagagatgtcactgagaggagtgagagtcagtaaaatgggagtggatgagtattccagtactgagagagtggtcgtgagcattgatcgtttcttgagagtccgagaccagatgggaaacgtgctcttgtctcctgaagaggttagtgaaacacaggggacagagaagctgacgataacatattcatcgtccatgatgtgggaaatcaatggcccagaatcagtgctagtcaacacatatcaatggatcattaaaaattgggaaactgtgaagattcaatggtcccaagaccctacaatgttatacaataagatggagtttgagcccttccaatccttggtgcctaaggctgccagaggccagtatagtggatttgtgaggacgctattccagcagatgcgtgatgtgctggggacatttgacactgtccaaataataaagctcctaccatttgcagcagccccaccggaacagagtaggatgcagttctcttctctaactgtgaacgtaaggggttcaggaatgagaatacttgtgagaggcaactcccctgtgttcaactataacaaggcaaccaagaggcttacagtccttggaaaggatgcaggtgccttgacagaggatccagatgagggaacagcaggagtggaatctgcggtattaagaggatttctaattctgggcaaagaagacaaaagatatggaccagcattgagcatcaacgaattgagcaatcttgcgaaaggggagaaggctaatgtgttgatagggcaaggagacgtggtgttggtaatgaaacggaaacgggactctagcatactt
>KF493334-A/chicken/Italy/1302/2000-2000/02/04-1-(PB2)
gagatttgatgtcgcagtctcgcactcgcgagatactgacaaaaaccactgtggaccatatggccataataaagaaatatacgtcaggaagacaggagaagaatcctgcccttaggatgaaatggatgatggcaatgaaatatccgattacagcagacaaaaggataatggagatgatccctgaaagaaatgagcaaggtcagactctctggagcagaacaaatgatgctggatcagacagagtgatagtgtcacctctggctgtgacgtggtggaatagaaatgggccaacgacaagtacagtccattatccaaaggtctacaaaacctactttgaaaaggtcgaaaggttaaaacatggaaccttcggtcccgttcactttcgaaatcaggttaagatacgccgcagggttgacataaacccgggccatgcagatctcagtgctaaagaagcacaagatgtcatcatggaggtcgttttcccaaacgaagttggagccaggatattgacatcagagtcacaattaacaataacaaaggaaaagaaggaggagcttcaggactgtaagattgctcctttgatggtggcatacatgttggagagagaactggttcgcaaaaccagattcctacctgtagctggcgggacaagcagcgtgtatatcgaggtgttgcatttgacccaagggacctgctgggaacaaatgtacacacctggaggggaggtgagaaatgatgatgttgatcagagtttaattattgctgctagaaatattgttaggagagcaacagtatcagcagacccgttggcttcgctcttggagatgtgccatagtacacaaattggcgggataaggatggtggacatccttagacaaaacccaacagaagagcaagctgtggatatatgcaaagcagcaatgggtctaagaatcagttcatccttcagctttggaggcttcactttcaaaaggacaagtgggtcatctgtcaaaagagaagaagaagtgctcacaggcaacctccaaacattgaaaataagagtacatgaaggatatgaggaattcacaatggttgggcgaagagcaacagccattctaaggaaagcaaccagaaggctgatccaattaatagtgagtgggagagacgagcagtcaatcgctgaagcgatcatagtggcaatggttttctcacaagaggattgcatgataaaagcagtacgaggtgatctgaattttgtcaacagagcgaaccagcggttaaatcctatgcatcaactcctgaggcatttccaaaaggatgcaaaggtgctgtttcagaactggggaattgaacccattgacaatgtcatggggatgatcggaatattgcctgacatgaccccaagcacagagatgtcactgagaggagtgagagtcagtaaaatgggagtggatgagtattccagtactgagagagtggtcgtgagcattgatcgtttcttgagagtccgagaccagatgggaaacgtgctcttgtctcctgaagaggttagtgaaacacaggggacagagaagctgacgataacatattcatcgtccatgatgtgggaaatcaatggcccagaatcagtgctagtcaacacatatcaatggatcattaaaaattgggaaactgtgaagattcaatggtcccaagaccctacaatgttatacaataagatggagtttgagcccttccaatccttggtgcctaaggctgccagaggccagtatagtggatttgtgaggacgctattccagcagatgcgtgatgtgctggggacatttgacactgtccaaataataaagctcctaccatttgcagcagccccaccggaacagagtaggatgcagttctcttctctaactgtgaacgtaaggggttcaggaatgagaatacttgtgagaggcaactcccctgtgttcaactataacaaggcaaccaagaggcttacagtccttggaaaggatgcaggtgccttgacagaggatccagatgagggaacagcaggagtggaatctgcggtattaagaggatttctaattctgggcaaagaagacaaaagatatggaccagcattgagcatcaacgaattgagcaatcttgcgaaaggggagaaggctaatgtgttgatagggcaaggagacgtggtgttggtaatgaaacggaaacgggactctagcatactt
>KF493336-A/chicken/Italy/1592/2000-2000/03/01-1-(PB2)
gagatttgatgtcgcagtctcgcactcgcgagatactgacaaaaaccactgtggaccatatggccataataaagaaatatacgtcaggaagacaggagaaaaatcctgcccttaggatgaaatggatgatggcaatgaaatatccgattacagcagacaaaaggataatggagatgatccctgaaagaaatgagcaaggtcagactctctggagcagaacaaatgatgctggatcagacagagtgatagtgtcacctctggctgtgacgtggtggaatagaaatgggccaacgacaagtacagtccattatccaaaggtctacaaaacctactttgagaaggtcgaaaggttaaaacatggaaccttcggtcccgttcactttcgaaatcaggttaagatacgccgcagggttgacataaacccgggccatgcagatctcagtgctaaagaagcacaagatgtcatcatggaggtcgttttcccaaacgaagttggagccaggatattgacatcagagtcacaattaacaataacaaaggaaaagaaggaggagcttcaggactgtaagattgctcctttgatggtggcatacatgttggagagagaactggttcgcaaaaccagattcctacctgtagctggcgggacaagcagcgtgtatatcgaggtgttgcatttgacccaagggacctgctgggaacaaatgtacacacctggaggggaggtgagaaatgatgatgttgatcagagtttaattattgctgctagaaatattgttaggagagcaacagtatcagcagacccgttggcttcgctcttggagatgtgccacagtacacaaattggcgggataaggatggtggacatccttagacaaaacccaacagaagagcaagctgtggatatatgcaaagcagcaatgggtctaagaatcagttcatccttcagctttggaggcttcactttcaaaaggacaagtgggtcatctgtcaaaagagaagaggaagtgctcacaggcaacctccaaacattgaaaataagagtacatgaaggatatgaggaattcacaatggttgggcgaagagcaacagccattctaaggaaagcaaccagaaggctgatccaattaatagtgagtgggagagacgagcagtcaatcgctgaagcgatcatagtggcaatggttttctcacaagaggattgcatgataaaagcagtacgaggtgatctgaattttgtcaacagagcgaaccagcggttaaatcctatgcatcaactcctgaggcatttccaaaaggatgcaaaggtgctgtttcagaactggggaattgaacccattgacaatgtcatggggatgatcggaatattgcctgacatgaccccaagcacagagatgtcactgagaggagtgagagtcagtaaaatgggagtggatgagtatcccagtactgagagagtggtcgtgagcattgatcgtttcttgagagtccgagaccagatgggaaacgtgctcttgtctcctgaagaggttagtgaaacacaggggacagagaagctgacgataacatattcatcgtccatgatgtgggaaatcaatggcccagaatcagtgctagtcaacacatatcaatggatcattaaaaattgggaaactgtgaagattcaatggtcccaagaccctacaatgttatacaataagatggagtttgagcccttccaatccttggtgcctaaggctgccagaggccagtatagtggatttgtgaggacgctattccagcagatgcgtgatgtgctggggacatttgacactgtccaaataataaagctcctaccatttgcagcagccccaccggaacagagtaggatgcagttctcttctctaactgtgaacgtaaggggttcaggaatgagaatacttgtgagaggcaactcccctgtgttcaactataacaaggcaaccaagaggcttacagtccttggaaaggatgcaggtgccttgacagaggatccagatgagggaacagcaggagtggaatctgcggtattaagaggatttctaattctgggcaaagaagacaaaagatatggaccagcattgagcatcaacgaattgagcaatcttgcgaaaggggagaaggctaatgtgttgatagggcaaggagacgtggtgttggtaatgaaacggaaacgggactctagcatactt
>KF493180-A/chicken/Italy/161/2000-2000/01/05-1-(PB2)
gagatttgatgtcgcagtctcgcactcgcgagatactgacaaaaaccactgtggaccatatggccataataaagaaatatacgtcaggaagacaggagaagaatcctgcccttaggatgaaatggatgatggcaatgaaatatccgattacagcagacaaaaggataatggagatgatccctgaaagaaatgagcaaggtcagactctctggagcagaacaaatgatgctggatcagacagagtgatagtgtcacctctggctgtgacgtggtggaatagaaatgggccaacgacaagtacagtccattatccaaaggtctacaaaacctactttgaaaaggtcgaaaggttaaaacatggaaccttcggtcccgttcactttcgaaatcaggttaagatacgccgcagggttgacataaacccgggccatgcagatctcagtgctaaagaagcacaagatgtcatcatggaggtcgttttcccaaacgaagttggagccaggatattgacatcagagtcacaattaacaataacaaaggaaaagaaggaggagcttcaggactgtaagattgctcctttgatggtggcatacatgttggagagagaactggttcgcaaaaccagattcctacctgtagctggcgggacaagcagcgtgtatatcgaggtgttgcatttgacccaagggacctgctgggaacaaatgtacacacctggaggggaggtgagaaatgatgatgttgatcagagtttaattattgctgctagaaatattgttaggagagcaacagtatcagcagacccgttggcttcgctcttggagatgtgccatagtacacaaattggcgggataaggatggtggacatccttagacaaaacccaacagaagagcaagctgtggatatatgcaaagcagcaatgggtctaagaatcagttcatccttcagctttggaggcttcactttcaaaaggacaagtgggtcatctgtcaaaagagaagaagaagtgctcacaggcaacctccaaacattgaaaataagagtacatgaaggatatgaggaattcacaatggttgggcgaagagcaacagccattctaaggaaagcaaccagaaggctgatccaattaatagtgagtgggagagacgagcagtcaatcgctgaagcgatcatagtggcaatggttttctcacaagaggattgcatgataaaagcagtacgaggtgatctgaattttgtcaacagagcgaaccagcggttaaatcctatgcatcaactcctgaggcatttccaaaaggatgcaaaggtgctgtttcagaactggggaattgaacccattgacaatgtcatggggatgatcggaatattgcctgacatgaccccaagcacagagatgtcactgagaggagtgagagtcagtaaaatgggagtggatgagtattccagtactgagagagtggtcgtgagcattgatcgtttcttgagagtccgagaccagatgggaaacgtgctcttgtctcctgaagaggttagtgaaacacaggggacagagaagctgacgataacatattcatcgtccatgatgtgggaaatcaatggcccagaatcagtgctagtcaacacatatcaatggatcattaaaaattgggaaactgtgaagattcaatggtcccaagaccctacaatgttatacaataagatggagtttgagcccttccaatccttggtgcctaaggctgccagaggccagtatagtggatttgtgaggacgctattccagcagatgcgtgatgtgctggggacatttgacactgtccaaataataaagctcctaccatttgcagcagccccaccggaacagagtaggatgcagttctcttctctaactgtgaacgtaaggggttcaggaatgagaatacttgtgagaggcaactcccctgtgttcaactataacaaggcaaccaagaggcttacagtccttggaaaggatgcaggtgccttgacagaggatccagatgarggaacagcaggagtggaatctgcggtattaagaggatttctaattctgggcaaagaagacaaaagatatggaccagcattgagcatcaacgaattgagcaatcttgcgaaaggggagaaggctaatgtgttgatagggcaaggagacgtggtgttggtaatgaaacggaaacgggactctagcatactt
>KF493337-A/chicken/Italy/1651/2000-2000/02/22-1-(PB2)
gagatttgatgtcgcagtctcgcactcgcgagatactgacaaaaaccactgtggaccatatggccataataaagaaatatacgtcaggaagacaggagaagaatcctgctcttaggatgaaatggatgatggcaatgaaatatccgattacagcagacaaaaggataatggagatgatccctgaaagaaatgagcaaggtcagactctctggagcagaacaaatgatgctggatcagacagagtgatagtgtcacctctggctgtgacgtggtggaatagaaatgggccaacgacaagtacagtccattatccaaaggtttacaaaacctactttgagaaggtcgaaaggttaaaacatggaaccttcggtcccgttcactttcgaaatcaggttaagatacgccgcagggttgacataaacccgggccatgcagatctcagtgctaaagaagcacaagatgtcatcatggaggtcgttttcccaaacgaagttggagccaggatattgacatcagagtcacaattaacaataacaaaggaaaagaaggaggagcttcagractgtaagattgctcctttgatggtggcatacatgttggagagagaactggttcgcaaaaccagattcctacctgtagctggcgggacaagcagcgtgtatatcgaggtgttgcatttgacccaagggacctgctgggaacaaatgtacacacctggaggggaggtgagaaatgatgatgttgatcagagtttaattattgctgctagaaatattgttaggagagcaacagtatcagcagacccgttggcttcgctcttggagatgtgccatagtacacaaattggcgggataaggatggtggacatccttagacaaaacccaacagaagagcaagctgtggatatatgcaaagcagcaatgggtctaagaatcagttcatccttcagctttggaggcttcactttcaaaaggacaagtgggtcatctgtcaaaagagaagaagaagtgctcacaggcaacctccaaacattgaaaataagagtacatgaaggatatgaggaattcacaatggttgggcgaagagcaacagccattctaaggaaagcaaccagaaggctgatccaattaatagtgagtgggagagacgagcagtcaatcgctgaagcgatcatagcggcaatggttttctcacaagaggattgcatgataaaagcagtacgaggtgatctgaattttgtcaacagagcgaaccagcggttaaatcctatgcatcaactcctgaggcatttccaaaaggatgcaaaggtgctgtttcagaactggggaattgaacccattgacaatgtcatggggatgatcggaatattgcctgacatgaccccaagcacagagatgtcactgagaggagtgagagtcagtaaaatgggagtggatgagtattccagtactgagagagtggtcgtgagcattgatcgtttcttgagagtccgagaccagatgggaaacgtgctcttgtctcctgaagaggttagtgagacacaggggacagagaagctgacgataacatattcatcgtccatgatgtgggaaatcaatggcccagaatcagtgctagtcaacacatatcaatggatcattaaaaattgggaaactgtgaagattcaatggtcccaataccctacaatgttatacaataagatggagtttgagcccttccaatccttggtgcctaaggctgccagaggccagtatagtggatttgtgaggacgctattccagcagatgcgtgatgtgctggggacatttgacactgtccaaataataaagctcctaccatttgcagcagccccaccggaacagagtaggatgcagttctcttctctaactgtgaacgtaaggggttcaggaatgagaatacttgtgagaggcaactcccctgtgttcaactataacaaggcaaccaagaggcttacagtccttggaaaggatgcaggtgccttgacagaggatccagatgagggaacagcaggagtggaatctgcggtattaagaggatttctaattctgggcaaagaagacaaaagatatggaccagcattgagcatcaacgaattgagcaatcttgcgaaaggggagaaggctaatgtgttgatagggcaaggagacgtggtgttggtaatgaaacggaaacgggactctagcatactt
>KF493376-A/chicken/Italy/1730/2000-2000/02/07-1-(PB2)
gagatttgatgtcgcagtctcgcactcgcgagatactgacaaaaaccactgtggaccatatggccataataaagaaatatacgtcaggaagacaggagaaaaatcctgcccttaggatgaaatggatgatggcaatgaaatatccgattacagcagacaaaaggataatggagatgatccctgaaagaaatgagcaaggtcagactctctggagcagaacaaatgatgctggatcagacagagtgatagtgtcacctctggctgtgacgtggtggaatagaaatgggccaacgacaagtacagtccattatccaaaggtctacaaaacctactttgagaaggtcgaaaggttaaaacatggaaccttcggtcccgttcactttcgaaatcaggttaagatacgccgcagggttgacacaaacccgggccatgcagatctcagtgctaaagaagcacaagatgtcatcatggaggtcgttttcccaaacgaagttggagccaggatattgacatcagagtcacaattaacaataacaaaggaaaagaaggaggagcttcaggactgtaagattgctcctttgatggtggcatacatgttggagagagaactggttcgcaaaaccagattcctacctgtagctggcgggacaagcagcgtgtatatcgaggtgttgcatttgacccaagggacctgctgggaacaaatgtacacacctggaggggaggtgagaaatgatgatgttgatcagagtttaattattgctgctagaaatattgttaggagagcaacagtatcagcagacccgttggcttcgctcttggagatgtgccacagtacacaaattggcgggataaggatggtggacatccttagacaaaacccaacagaagagcaagctgtggatatatgcaaagcagcaatgggtctaagaatcagttcatccttcagctttggaggcttcactttcaaaaggacaagtgggtcatctgtcaaaagagaagaggaagtgctcacaggcaacctccaaacattgaaaataagagtacatgaaggatatgaggaattcacaatggttgggcgaagagcaacagccattctaaggaaagcaaccagaaggctgatccaattaatagtgagtgggagagacgagcagtcaatcgctgaagcgatcatagtggcaatggttttctcacaagaggattgcatgataaaagcagtacgaggtgatctgaattttgtcaacagagcgaaccagcggttaaatcctatgcatcaactcctgaggcatttccaaaaggatgcaaaggtgctgtttcagaactggggaattgaacccattgacaatgtcatggggatgatcggaatattgcctgacatgaccccaagcacagagatgtcactgagaggagtgagagtcagtaaaatgggagtggatgagtattccagtactgagagagtggtcgtgagcattgatcgtttcttgagagtccgagaccagatgggaaacgtgctcttgtctcctgaagaggttwgtgaaacacaggggacagagaagctgacgataacatattcatcgtccatgatgtgggaaatcaatggcccagaatcagtgctagtcaacacatatcaatggatcattaaaaattgggaaactgtgaagattcaatggtcccaagaccctacaatgttatacaataagatggagtttgagcccttccaatccttggtgcctaaggctgccagaggccagtatagtggatttgtgaggacgctattccagcagatgcgtgatgtgctggggacatttgacactgtccaaataataaagctcctaccatttgcagcagccccaccggaacagagtaggatgcagttctcttctctaactgtgaacgtaaggggttcaggaatgagaatacttgtgagaggcaactcccctgtgttcaactataacaaggcaaccaagaggcttacagtccttggaaaggatgcaggtgccttgacagaggatccagatgagggaacagcaggagtggaatctgcggtattaagaggatttctaattctgggcaaagaagacaaaagatatggaccagcattgagcatcaacgaattgagcaatcttgcgaaaggggagaaggctaatgtgttgatagggcaaggagacgtggtgttggtaatgaaacggaaacgggactctagcatactt
>KF493394-A/chicken/Italy/1782/2000-2000/02/24-1-(PB2)
gagatttgatgtcgcagtctcgcactcgcgagatactgacaaaaaccactgtggaccatatggccataataaagaaatatacgtcaggaagacaggagaaaaatcctgcccttaggatgaaatggatgatggcaatgaaatatccgattacagcagacaaaaggataatggagatgatccctgaaagaaatgagcaaggtcagactctctggagcagaacaaatgatgctggatcagacagagtgatagtgtcacctctggctgtgacgtggtggaatagaaatgggccaacgacaagtacagtccattatccaaaggtctacaaaacctactttgagaaggtcgaaaggttaaaacatggaaccttcggtcccgttcactttcgaaatcaggttaagatacgccgcagggttgacataaacccgggccatgcagatctcagtgctaaagaagcacaagatgtcatcatggaggtcgttttcccaaacgaagttggagccaggatattgacatcagagtcacaattaacaataacaaaggaaaagaaggaggagctccaggactgtaagattgctcctttgatggtggcatacatgttggagagagaactggttcgcaaaaccagattcctacctgtagctggcgggacaagcagcgtgtatatcgaggtgttgcatttgacccaagggacctgctgggaacaaatgtacacacctggaggggaggtgagaaatgatgatgttgatcagagtttaattattgctgctagaaatattgttaggagagcaacagtatcagcagacccgttggcttcgctcttggagatgtgccacagtacacaaattggcgggataaggatggtggacatccttagacaaaacccaacagaagagcaagctgtggatatatgcaaagcagcaatgggtctaagaatcagttcatccttcagctttggaggcttcactttcaaaaggacaagtgggtcatctgtcaaaagagaagaggaagtgctcacaggcaacctccaaacattgaaaataagagtacatgaaggatatgaggaattcacaatggttgggcgaagagcaacagccattctaaggaaagcaaccagaaggctgatccaattaatagtgagtgggagagacgagcagtcaatcgctgaagcgatcatagtggcaatggttttctcacaagaggattgcatgataaaagcagtacgaggtgatctgaattttgtcaacagagcgaaccagcggttaaatcctatgcatcaactcctgaggcatttccaaaaggatgcaaaggtgctgtttcagaactggggaattgaacccattgacaatgtcatggggatgatcggaatattgcctgacatgaccccaagcacagagatgtcactgagaggagtgagagtcagtaaaatgggagtggatgagtattccagtactgagagagtggtcgtgagcattgatcgtttcttgagagtccgagaccagatgggaaacgtgctcttgtctcctgaagaggttagtgaaacacaggggacagagaagctgacgataacatattcatcgtccatgatgtgggaaatcaatggcccagaatcagtgctagtcaacacatatcaatggatcattaaaaattgggaaactgtgaagattcaatggtcccaagaccctacaatgttatacaataagatggagtttgagcccttccaatccttggtgcctaaggctgccagaggccagtatagtggatttgtgaggacgctattccagcagatgcgtgatgtgctggggacatttgacactgtccaaataataaagctcctaccatttgcagcagccccaccggaacagagtaggatgcagttctcttctctaactgtgaacgtaaggggttcaggaatgagaatacttgtgagaggcaactcccctgtgttcaactataacaaggcaaccaagaggcttacagtccttggaaaggatgcaggtgccttgacagaggatccagatgagggaacagcaggagtggaatctgcggtattaagaggatttctaattctgggcaaagaagacaaaagatatggaccagcattgagcatcaacgaattgagcaatcttgcgaaaggggagaaggctaatgtgttgatagggcaaggagacgtggtgttggtaatgaaacggaaacgggactctagcatactt
>KF493395-A/chicken/Italy/1786/2000-2000/02/28-1-(PB2)
gagatttgatgtcgcagtctcgcactygcgagatactgacaaaaaccactgtggaccatatggccataataaagaaatatacgtcaggaagacaggagaaaaatcctgcccttaggatgaaatggatgatggcaatgaaatatccgattacagcagacaaaaggataatggagatgatccctgaaagaaatgagcaaggtcagactctctggagcagaacaaatgatgctggatcagacagagtgatagtgtcacctctggctgtgacgtggtggaatagaaatgggccaacgacaagtacagtccattatccaaaggtctacaaaacctactttgagaaggtcgaaaggttaaaacatggaaccttcggtcccgttcactttcgaaatcaggttaagatacgccgcagggttgacataaacccgggccatgcagatctcagtgctaaagaagcacaagatgtcatcatggaggtcgttttcccaaacgaagttggagccaggatattgacatcagagtcacaattaacaataacaaaggaaaagaaggaggagcttcaggactgtaagattgctcctttgatggtggcatacatgttggagagagaactggttcgcaaaaccagattcctacctgtagctggcgggacaagcagcgtgtatatcgaggtgttgcatttgacccaagggacctgctgggaacaaatgtacacacctggaggggaggtgagaaatgatgatgttgatcagagtttaattrttgctgctagaaatattgttaggagagcaacagtatcagcagacccgttggcttcgctcttggagatgtgccacagtacacaaattggcgggataaggatggtggacatccttagacaaaacccaacagaagagcaagctgtggatatatgcaaagcagcaatgggtctaagaatcagttcatccttcagctttggaggcttcactttcaaaaggacaagtgggtcatctgtcaaaagagaagaggaagtgctcacaggcaacctccaaacattgaaaataagagtacatgaaggatatgaggaattcacaatggttgggcgaagagcaacagccattctaaggaaagcaaccagaaggctgatccaattaatagtgagtgggagagacgagcagtcaatcgctgaagcgatcatagtggcaatggttttctcacaagaggattgcatgataaaagcagtacgaggtgatctgaattttgtcaacagagcgaaccagcggttaaatcctatgcatcaactcctgaggcatttccaaaaggatgcaaaggtgctgtttcagaactggggaattgaacccattgacaatgtcatggggatgatcggaatattgcctgacatgaccccaagcacagagatgtcactgagaggagtgagagtcagtaaaatgggagtggatgagtattccagtactgagagagtggtcgtgagcattgatcgtttcttgagagtccgagaccagatgggaaacgtgctcttgtctcctgaagaggttagtgaaacacaggggacagagaagctgacgataacatattcatcgtccatgatgtgggaaatcaatggcccagaatcagtgctagtcaacacatatcaatggatcattaaaaattgggaaactgtgaagattcaatggtcccaagaccctacaatgttatacaataagatggagtttgagcccttccaatccttggtgcctaaggctgccagaggccagtatagtggatttgtgaggacgctattccagcagatgcgtgatgtgctggggacatttgacactgtccaaataataaagctcctaccatttgcagcagccccaccggaacagagtaggatgcagttctcttctctaactgtgaacgtaaggggttcaggaatgagaatacttgtgagaggcaactcccctgtgttcaactataacaaggcaaccaagaggcttacagtccttggaaaggatgcaggtgccttgacagaggatccagatgagggaacagcaggagtggaatctgcggtattaagaggatttctaattctgggcaaagaagacaaaagatatggaccagcattgagcatcaacgaattgagcaatcttgcgaaaggggagaaggctaatgtgttgatagggcaaggagacgtggtgttggtaatgaaacggaaacgggactctagcatactt
>KF493137-A/chicken/Italy/18/2000-2000/01/03-1-(PB2)
gagatttgatgtcgcagtctcgcactcgcgagatactgacaaaaaccactgtggaccatatggccataataaagaaatatacgtcaggaagacaggagaagaatcctgcccttaggatgaaatggatgatggcaatgaaatatccgattacagcagacaaaaggataatggagatgatccctgaaagaaatgagcaaggtcagactctctggagcagaacaaatgatgctggatcagacagagtgatagtgtcacctctggctgtgacgtggtggaatagaaatgggccaacgacaagtacagtccattatccaaaggtctacaaaacctactttgagaaggtcgaaaggttaaaacatggaaccttcggtcccgttcactttcgaaatcaggttaagatacgccgcagggttgacataaacccgggccatgcagatctcagtgctaaagaagcacaagatgtcatcatggaggtcgttttcccaaacgaagttggagccaggatattgacatcagagtcacaattaacaataacaaaggaaaagaaggaggagcttcaggactgtaagattgctcctttgatggtggcatacatgttggagagagaactggttcgcaaaaccagattcctacctgtagctggcgggacaagcagcgtgtatatcgaggtgttgcatttgacccaagggacctgctgggaacaaatgtacacacctggaggggaggtgagaaatgatgatgttgatcagagtttaattattgctgctagaaatattgttaggagagcaacagtatcagcagacccgttggcttcgctcttggagatgtgccatagtacacaaattggcgggataaggatggtggacatccttagacaaaacccaacagaagagcaagctgtggatatatgcaaagcagcaatgggtctaagaatcagttcatccttcagctttggaggcttcactttcaaaaggacaagtgggtcatctgtcaaaagagaagaagaagtgctcacaggcaacctccaaacattgaaaataagagtacatgaaggatatgaggaattcacaatggttgggcgaagagcaacagccattctaaggaaagcaaccagaaggctgatccaattaatagtgagtgggagagacgagcagtcaatcgctgaagcgatcatagtggcaatggttttctcacaagaggattgcatgataaaagcagtacgaggtgatctgaattttgtcaacagagcgaaccagcggttaaatcctatgcatcaactcctgaggcatttccaaaaggatgcaaaggtgctgtttcagaactggggaattgaacccattgacaatgtcatggggatgatcggaatattgcctgacatgaccccaagcacagagatgtcactgagaggagtgagagtcagtaaaatgggagtggatgagtattccagtactgagagagtggtcgtgagcattgatcgtttcttgagagtccgagaccagatgggaaacgtgctcttgtctcctgaagaggttagtgaaacacaggggacagagaagctgacgataacatattcatcgtccatgatgtgggaaatcaatggcccagaatcagtgctagtcaacacatatcaatggatcattaaaaattgggaaactgtgaagattcaatggtcccaagaccctacaatgttatacaataagatggagtttgagcccttccaatccttggtgcctaaggctgccagaggccagtatagtggatttgtgaggacgctattccagcagatgcgtgatgtgctggggacatttgacactgtccaaataataaagctcctaccatttgcagcagccccaccggaacagagtaggatgcagttctcttctctaactgtgaacgtaaggggttcaggaatgagaatacttgtgagaggcaactcccctgtgttcaactataacaaggcaaccaagaggcttacagtccttggaaaggatgcaggtgccttgacagaggatccagatgagggaacagcaggagtagaatctgcggtattaagaggatttctaattctgggcaaagaagacaaaagatatggaccagcattgagcatcaacgaattgagcaatcttgcgaaaggggagaaggctaatgtgttgatagggcaaggagacgtggtgttggtaatgaaacggaaacgggactctagcatactt
>KF493397-A/chicken/Italy/1870/2000-2000/03/03-1-(PB2)
gagatttgatgtcgcagtctcgcactcgcgagatactgacaaaaaccactgtggaccatatggccataataaagaaatatacgtcaggaagacaggagaaaaatcctgcccttaggatgaaatggatgatggcaatgaaatatccgattacagcagacaaaaggataatggagatgatccctgaaagaaatgagcaaggtcagactctctggagcagaacaaatgatgctggatcagacagagtgatagtgtcacctctggctgtgacgtggtggaatagaaatgggccaacgacaagtacagtccattatccaaaggtctacaaaacctactttgagaaggtcgaaaggttaaaacatggaaccttcggtcccgttcactttcgaaatcaggttaagatacgccgcagggttgacataaacccgggccatgcagatctcagtgctaaagaagcacaagatgtcatcatggaggtcgttttcccaaacgaagttggagccaggatattgacatcagagtcacaattaacaataacaaaggaaaagaaggaggagcttcaggactgtaagattgctcctttgatggtggcatacatgttggagagagaactggttcgcaaaaccagattcctacctgtagctggcgggacaagcagcgtgtatatcgaggtgttgcatttgacccaagggacctgctgggaacaaatgtacacacctggaggggaggtgagaaatgatgatgttgatcagagtttaattattgctgctagaaatattgttaggagagcaacagtatcagcagacccgttggcttcgctcttggagatgtgccacagtacacaaattggcgggataaggatggtggacatccttagacaaaacccaacagaagagcaagctgtggatatatgcaaagcagcaatgggtctaagaatcagttcatccttcagctttggaggcttcactttcaaaaggacaagtgggtcatctgtcaaaagagaagaggaagtgctcacaggcaacctccaaacattgaaaataagagtacatgaaggatatgaggaattcacaatggttgggcgaagagcaacagccattctaaggaaagcaaccagaaggctgatccaattaatagtgagtgggagagacgagcagtcaatcgctgaagcgatcatagtggcaatggttttctcacaagaggattgcatgataaaagcagtacgaggtgatctgaattttgtcaacagagcgaaccagcggttaaatcctatgcatcaactcctgaggcatttccaaaaggatgcaaaggtgctggttcagaactggggaattgaacccattgacaatgtcatggggatgatcggaatattgcctgacatgaccccaagcacagagatgtcactgagaggagtgagagtcagtaaaatgggagtggatgagtattccagtactgagagagtggtcgtgagcattgatcgtttcttgagagtccgagaccagatgggaaacgtgctcttgtctcctgaagaggttagtgaaacacaggggacagagaagctgacgataacatattcatcgtccatgatgtgggaaatcaatggcccagaatcagtgctagtcaacacatatcaatggatcattaaaaattgggaaactgtgaagattcaatggtcccaagaccctacaatgttatacaataagatggagtttgagcccttccaatccttggtgcctaaggctgccagaggccagtatagtggatttgtgaggacgctattccagcagatgcgtgatgtgctggggacatttgacactgtccaaataataaagctcctaccatttgcagcagccccaccggaacagagtaggatgcagttctcttctctaactgtgaacgtaaggggttcaggaatgagaatacttgtgagaggcaactcccctgtgttcaactataacaaggcaaccaaaaggcttacagtccttggaaaggatgcaggtgccttgacagaggatccagatgagggaacagcaggagtggaatctgcggtattaagaggatttctaattctgggcaaagaagacaaaagatatggaccagcattgagcatcaacgaattgagcaatcttgcgaaaggggagaaggctaatgtgttgatagggcaaggagacgtggtgttggtaatgaaacggaaacgggactctagcatactt
>KF493398-A/chicken/Italy/1875/2000-2000/03/03-1-(PB2)
gagatttgatgtcgcagtctcgcactcgcgagatactgacaaaaaccactgtggaccatatggccataataaagaaatatacgtcaggaagacaggagaaaaatcctgcccttaggatgaaatggatgatggcaatgaaatatccgattacagcaggcaaaaggataatggagatgatccctgaaagaaatgagcaaggtcagactctctggagcagaacaaatgatgctggatcagacagagtgatagtgtcacctctggctgtgacgtggtggaatagaaatgggccaacgacaagtacagtccattatccaaaggtctacaaaacctactttgagaaggtcgaaaggttaaaacatggaaccttcggtcccgttcactttcgaaatcaggttaagatacgccgcagggttgacataaacccgggccatgcagatctcagtgctaaagaagcacaagatgtcatcatggaggtcgttttcccaaacgaagttggagccaggatattgacatcagagtcacaattaacaataacaaaggaaaagaaggaggagcttcaggactgtaagattgctcctttgatggtggcatacatgttggagagagaactggttcgcaaaaccagattcctacctgtagctggcgggacaagcagcgtgtatatcgaggtgttgcatttgacccaagggacctgctgggaacaaatgtacacacctggaggggaggtgagaaatgatgatgttgatcagagtttaattattgctgctagaaatattgttaggagagcaacagtatcagcagacccgttggcttcgctcttggagatgtgccacagtacacaaattggcgggataaggatggtggacatccttagacaaaacccaacagaagagcaagctgtggatatatgcaaagcagcaatgggtctaagaatcagttcatccttcagctttggaggcttcactttcaaaaggacaagtgggtcatctgtcaaaagagaagaggaagtgctcacaggcaacctccaaacattgaaaataagagtacatgaaggatatgaggaattcacaatggttgggcgaagagcaacagccattctaaggaaagcaaccagaaggctgatccaattaatagtgagtgggagagacgagcagtcaatcgctgaagcgatcatagtggcaatggttttctcacaagaggattgcatgataaaagcagtacgaggtgatctgaattttgtcaacagagcgaaccagcggttaaatcctatgcatcaactcctgaggcatttccaaaaggatgcaaaggtgctgtttcagaactggggaattgaacccattgacaatgtcatggggatgatcggaatattgcctgacatgaccccaagcacagagatgtcactgagaggagtgagagtcagtaaaatgggagtggatgagtattccagtactgagagagtggtcgtgagcattgatcgtttcttgagagtccgagaccaaatgggaaacgtgctcttgtctcctgaagaggttagtgaaacacaggggacagagaagctgacgataacatattcatcgtccatgatgtgggaaatcaatggcccagaatcagtgctagtcaacacatatcaatggatcattaaaaattgggaaactgtgaagattcaatggtcccaagaccctacaatgttatacaataagatggagtttgagcccttccaatccttggtgcctaaggctgccagaggccagtatagtggatttgtgaggacgctattccagcagatgcgtgatgtgctggggacatttgacactgtccaaataataaagctcctaccatttgcagcagccccaccggaacagagtaggatgcagttctcttctctaactgtgaacgtaaggggttcaggaatgagaatacttgtgagaggcaactcccctgtgttcaactataacaaggcaaccaagaggcttacagtccttggaaaggatgcaggtgccttgacagaggatccagatgagggaacagcaggagtggaatctgcggtattaagaggatttctaattctgggcaaagaagacaaaagatatggaccagcattgagcatcaacgaattgagcaatcttgcgaaaggggagaaggctaatgtgttgatagggcaaggagacgtggtgttggtaatgaaacggaaacgggactctagcatactt
>KF493399-A/chicken/Italy/2021/2000-2000/03/06-1-(PB2)
gagatttgatgtcgcagtctcgcactcgcgagatactgacaaaaaccactgtggaccatatggccataataaagaaatatacgtcaggaagacaggagaagaatcctgcccttaggatgaaatggatgatggcaatgaaatatccgattacagcagacaaaaggataatggagatgatccctgaaagaaatgagcaaggtcagactctctggagcagaacaaatgatgctggatcagacagagtgatagtgtcacctctggctgtgacgtggtggaatagaaatgggccaacgacaagtacagtccattatccaaaggtctacaaaacctactttgagaaggtcgaaaggttaaaacatggaaccttcggtcccgttcactttcgaaatcaggttaagatacgccgcagggttgacataaacccgggccatgcagatctcagtgctaaagaagcacaagatgtcatcatggaggtcgttttcccaaacgaagttggagccaggatattgacatcagagtcacaattaacaataacaaaggaaaagaaggaggagcttcaggactgtaagattgctcctttgatggtggcatacatgttggagagagaactggttcgcaaaaccagattcctacctgtagctggcgggacaagcagcgtgtatatcgaggtgttgcatttgacccaagggacctgctgggaacaaatgtacacacctggaggggaggtgagaaatgatgatgttgatcagagtttaattattgctgctagaaatattgttaggagagcaacagtatcagcagacccgttggcttcgctcttggagatgtgccatagtacacaaattggcgggataaggatggtggacatccttagacaaaacccaacagaagagcaagctgtggatatatgcaaagcagcaatgggtctaagaatcagttcatccttcagctttggaggcttcactttcaaaaggacaagtgggtcatctgtcaaaagagaagaagaagtgctcacaggcaacctccaaacattgaaaataagagtacatgaaggatatgaggaattcacaatggttgggcgaagagcaacagccattctaaggaaagcaaccagaaggctgatccaattaatagtgagtgggagagacgagcagtcaatcgctgaagcgatcatagtggcaatggttttctcacaagaggattgcatgataaaagcagtacgaggtgatctgaattttgtcaacagagcgaaccagcggttaaatcctatgcatcaactcctgaggcatttccaaaaggatgcaaaggtgctgtttcagaactggggaattgaacccattgacaatgtcatggggatgatcggaatattgcctgacatgaccccaagcacagagatgtcactgagaggagtgagagtcagtaaaatgggagtggatgagtattccagtactgagagagtggtcgtgagcattgatcgtttcttgagagtccgagaccagatgggaaacgtgctcttgtctcctgaagaggttagtgaaacacaggggacagagaagctgacgataacatattcatcgtccatgatgtgggaaatcaatggcccagaatcagtgctagtcaacacatatcaatggatcattaaaaattgggaaactgtgaagattcaatggtcccaagaccctacaatgttatacaataagatggagtttgagcccttccaatccttggtgcctaaggctgccagaggccagtatagtggatttgtgaggacgctattccagcagatgcgtgatgtgctggggacatttgacactgtccaaataataaagctcctaccatttgcagcagccccaccggaacagagtaggatgcagttctcttctctaactgtgaacgtaaggggttcaggaatgagaatacttgtgagaggcaactcccctgtgttcaactataacaaggcaaccaagaggcttacagtccttggaaaggatgcaggtgccttgacagaggatccagatgagggaacagcaggagtggaatctgcggtattaagaggatttctaattctgggcaaagaagacaaaagatatggaccagcattgagcatcaacgaattgagcaatcttgcgaaaggggagaaggctaatgtgttgatagggcaaggagacgtggtgttggtaatgaaacggaaacgggactctagcatactt
>KF493207-A/chicken/Italy/501/2000-2000/01/20-1-(PB2)
gagatttgatgtcgcagtctcgcactcgcgagatactgacaaaaaccactgtggaccatatggccataataaagaaatatacgtcaggaagacaggagaagaatcctgcccttaggatgaaatggatgatggcaatgaaatatccgattacagcagacaaaaggataatggagatgatccctgaaagaaatgagcaaggtcagactctctggagcagaacaaatgatgctggatcagacagagtgatagtgtcacctctggctgtgacgtggtggaatagaaatgggccaacgacaagtacagtccattacccaaaggtctacaaaacctactttgagaaggtcgaaaggttaaaacatggaaccttcggtcccgttcactttcgaaatcaggttaagatacgccgcagggttgacataaacccgggccatgcagatctcagtgctaaagaagcacaagatgtcatcatggaggtcgttttcccaaacgaagttggagccaggatattgacatcagagtcacaattaacaataacaaaggaaaagaaggaggagcttcaggactgtaagattgctcctttgatggtggcatacatgttggagagagaactggttcgcaaaaccagattcctacctgtagctggcgggacaagcagcgtgtatatcgaggtgttgcatttgacccaagggacctgctgggaacaaatgtacacacctggaggggaggtgagaaatgatgatgttgatcagagtttaattattgctgctagaaatattgttaggagagcaacagtatcagcagacccgttggcttcgctcttggagatgtgccatagtacacaaattggcgggataaggatggtggacatccttagacaaaacccaacagaagagcaagctgtggatatatgcaaagcagcaatgggtctaagaatcagttcatccttcagctttggaggcttcactttcaaaaggacaagtgggtcatctgtcaaaagagaagaagaagtgctcacaggcaacctccaaacattgaaaataagagtacatgaaggatatgaggaattcacaatggttgggcgaagagcaacagccattctaaggaaagcaaccagaaggctgatccaattaatagtgagtgggagagacgagcagtcaatcgctgaagcgatcatagtggcaatggttttctcacaagaggattgcatgataaaagcagtacgaggtgatctgaattttgtcaacagagcgaaccagcggttaaaccctatgcatcaactcctgaggcatttccaaaaggatgcaaaggtgctgtttcagaactggggaattgaacccattgacaatgtcatggggatgatcggaatattgcctgacatgaccccaagcacagagatgtcactgagaggagtgagagtcagtaaaatgggagtggatgagtattccagtactgagagagtggtcgtgagcattgatcgtttcttgagagtccgagaccagatgggaaacgtgctcttgtctcctgaagaggttagtgaaacacaggggacagagaagctgacgataacatattcatcgtccatgatgtgggaaatcaatggcccagaatcagtgctagtcaacacatatcaatggatcattaaaaattgggaaactgtgaagattcaatggtcccaagaccctacaatgttatacaataagatggagtttgagcccttccaatccttggtgcctaaggctgccagaggccagtatagtggatttgtgaggacgctattccagcagatgcgtgatgtgctggggacatttgacactgtccaaataataaagctcctaccatttgcagcagccccaccggaacagagtaggatgcagttctcttctctaactgtgaacgtaaggggttcaggaatgagaatacttgtgagaggcaactcccctgtgttcaactataacaaggcaaccaagaggcttacagtccttggaaaggatgcaggtgccttgacagaggatccagatgagggaacagcaggagtggaatctgcggtattaagaggatttctaattctgggcaaagaagacaaaagatatggaccagcattgagcatcaacgaattgagcaatcttgcgaaaggggagaaggctaatgtgttgatagggcaaggagacgtggtgttggtaatgaaacggaaacgggactctagcatactt
>KF493209-A/chicken/Italy/522/2000-2000/01/20-1-(PB2)
gagatttgatgtcgcagtctcgcactcgcgagatactgacaaaaaccactgtggaccatatggccataataaagaaatatacgtcaggaagacaggagaagaatcctgcccttaggatgaaatggatgatggcaatgaaatatccgattacagcagacaaaaggataatggagatgatccctgaaagaaatgagcaaggtcagactctctggagcagaacaaatgatgctggatcagacagagtgatagtgtcacctctggctgtgacgtggtggaatagaaatgggccaacgacaagtacagtccattatccaaaggtctacaaaacctactttgagaaggtcgaaaggttaaaacatggaaccttcggtcccgttcactttcgaaatcaggttaagatacgccgcagggttgacataaacccgggccatgcagatctcagtgctaaagaagcacaagatgtcatcatggaggtcgttttcccaaacgaagttggagccaggatattgacatcagagtcacaattaacaataacaaaggaaaagaaggaggagcttcaggactgtaagattgctcctttgatggtggcatacatgttggagagagaactggttcgcaaaaccagattcctacctgtagctggcgggacaagcagcgtgtatatcgaggtgttgcatttgacccaagggacctgctgggaacaaatgtacacacctggaggggaggtgagaaatgatgatgttgatcagagtttaattattgctgctagaaatattgttaggagagcaacagtatcagcagacccgttggcttcgctcttggagatgtgccatggtacacaaattggcgggataaggatggtggacatccttagacaaaacccaacagaagagcaagctgtggatatatgcaaagcagcaatgggtctaagaatcagttcatccttcagctttggaggcttcactttcaaaaggacaagtgggtcatctgtcaaaagagaagaagaagtgctcacaggcaacctccaaacattgaaaataagagtacatgaaggatatgaggaattcacaatggttgggcgaagagcaacagccattctaaggaaagcaaccagaaggctgatccaattaatagtgagtgggagagacgagcagtcaatcgctgaagcgatcatagtggcaatggttttctcacaagaggattgcatgataaaagcagtacgaggtgatctgaattttgtcaacagagcgaaccagcggttaaatcctatgcatcaactcctgaggcatttccaaaaggatgcaaaggtgctgtttcagaactggggaattgaacccattgacaatgtcatggggatgatcggaatattgcctgacatgaccccaagcacagagatgtcactgagaggagtgagagtcagtaaaatgggagtggatgagtattccagtactgagagagtggtcgtgagcattgatcgtttcttgagagtccgagaccagatgggaaacgtgctcttgtctcctgaagaggttagtgaaacacaggggacagagaagctgacgataacatattcatcgtccatgatgtgggaaatcaatggcccagaatcagtgctagtcaacacatatcaatggatcattaaaaattgggaaactgtgaagattcaatggtcccaagaccctacaatgttatacaataagatggagtttgagcccttccaatccttggtgcctaaggctgccagaggccagtatagtggatttgtgaggacgctattccagcagatgcgtgatgtgctggggacatttgacactgtccaaataataaagctcctaccatttgcagcagccccaccggaacagagtaggatgcagttctcttctctaactgtgaacgtaaggggttcaggaatgagaatacttgtgagaggcaactcccctgtgttcaactataacaaggcaaccaagaggcttacagtccttggaaaggatgcaggtgccttgacagaggatccagatgagggaacagcaggagtggaatctgcggtattaagaggatttctaattctgggcaaagaagacaaaagatatggaccagcattgagcatcaacgaattgagcaatcttgcgaaaggggagaaggctaatgtgttgatagggcaaggagacgtggtgttggtaatgaaacggaaacgggactctagcatactt
>KF493218-A/chicken/Italy/557/2000-2000/01/14-1-(PB2)
gaaatttgatgtcgcagtctcgcactcgcgagatactgacaaaaaccactgtggaccatatggccataataaagaaatatacgtcaggaagacaggagaagaatcctgcccttaggatgaaatggatgatggcaatgaaatatccgattacagcagacaaaaggataatggagatgatccctgaaagaaatgagcaaggtcagactctctggagcagaacaaatgatgctggatcagacagagtgatagtgtcacctctggctgtgacgtggtggaatagaaatgggccaacgacaagtacagtccattatccaaaggtctacaaaacctactttgaaaaggtcgaaaggttaaaacatggaaccttcggtcccgttcactttcgaaatcaggttaagatacgccgcagggttgacataaacccgggccatgcagatctcagtgctaaagaagcacaagatgtcatcatggaggtcgttttcccaaacgaagttggagccaggatattgacatcagagtcacaattaacaataacaaaggaaaagaagggggagcttcaggactgtaagattgctcctttgatggtggcatacatgttggagagagaactggttcgcaaraccagattcctacctgtagctggcgggacaagcagcgtgtayatcgaggtgttgcatttgacccaagggacctgctgggaacaaatgtacacacctggaggggaggtgagaaatgatgatgttgatcagagtttaattattgctgctagaaatattgttaggagagcaacagtatcagcagacccgttggcttcgctcttggagatgtgccatagtacacaaattggcgggataaggatggtggacatccttagacaaaacccaacagaagagcaagctgtggatatatgcaaagcagcaatgggtctaaraatcagttcatccttcagctttggaggcttcactttcaaaaggacaagtgggtcatctgtcaaaagagaagaagaagtgctcacaggcaacctccaaacattgaaaataagagtacatgaaggatatgaggaattcacaatggttgggcgaagagcaacagccattctaaggaaagcaaccagaaggctgatccaattaatagtgagtgggagagacgagcaatcaatcgctgaagcgatcatagtggcaatggttttctcacaagaggattgcatgataaaagcagtacgaggtgatctgaattttgtcaacagagcgaaccagcggttaaatcctatgcatcaactcctgaggcatttccaaaaggatgcaaaggtgctgttccagaactggggaattgaacctattgacaatgtcatggggatgatcggaatattgcctgacatgaccccaagcacagagatgtcactgagaggagtgagagtcagtaaaatgggagtggatgagtattccagtactgagagagtggtcgtgagcattgatcgtttcttgagagtccgagaccagatgggaaacgtgctcttgtctcctgaagaggttagtgaaacacaggggacagagaagctgacgataacatattcatcgtccatgatgtgggaaatcaatggcccagaatcagtgcttgtcaacacatatcaatggatcattaaaaattgggaaactgtgaagattcaatggtcccaagaccctacaatgttatacaataagatggagtttgagcccttccaatccttggtgcctaaagctgccagaggccagtatagtggatttgtgaggacgctattccagcagatgcgtgatgtgctggggacatttgacactgtccaaataataaagctcctaccatttgcagcagccccaccggaacagagtaggatgcagttctcttctctaactgtgaacgtaaggggttcaggaatgagaatacttgtgagaggcaactcccctgtgttcaactataacaaggcaaccaagaggcttacagtccttggaaaggatgcaggtgccttgacagaggatccagatgagggaacagcaggagtggaatctgcggtattaagaggatttctaattctgggcaaagaagacaaaagatatggaccagcattgagcatcaacgaattgagcaatcttgcgaaaggggagaaggctaatgtgttgatagggcaaggagacgtggtgttggtaatgaaacggaaacgggactctagcatactt
>KF493213-A/chicken/Italy/662/2000-2000/01/20-1-(PB2)
gagatttgatgtcgcagtctcgcactcgcgagatactgacaaaaaccactgtggaccatatggccataataaagaaatatacgtcaggaagacaggagaagaatcctgcccttaggatgaaatggatgatggcaatgaaatatccgattacagcagacaaaaggataatggagatgatccctgaaagaaatgagcaaggtcagactctctggagcagaacaaatgatgctggatcagacagagtgatagtgtcacctctggctgtgacgtggtggaatagaaatgggccaacgacaagtacagtccattatccaaaggtctacaaaacctactttgaaaaggtcgaaaggttaaaacatggaaccttcggtcccgttcactttcgaaatcaggttaagatacgccgcagggttgacataaacccgggccatgcagatctcagtgctaaagaagcacaagatgtcatcatggaggtcgttttcccaaacgaagttggagccaggatattgacatcagagtcacaattaacaataacaaaggaaaagaaggaggagcttcaggactgtaagattgctcctttgatggtggcatacatgttggagagagaactggttcgcaaaaccagattcctacctgtagctggcgggacaagcagcgtgtatatcgaggtgttgcatttgacccaagggacctgctgggaacaaatgtacacacctggaggggaggtgagaaatgatgatgttgatcagagtttaattattgctgctagaaatattgttaggagagcaacagtatcagcagacccgttggcttcgctcttggagatgtgccatagtacacaaattggcgggataaggatggtggacatccttagacaaaacccaacagaagagcaagctgtggatatatgcaaagcagcaatgggtctaagaatcaattcatccttcagctttggaggcttcactttcaaaaggacaagtgggtcatctgtcaaaagagaagaagaagtgctcacaggcaacctccaaacattgaaaataagagtacatgaaggatatgaggaattcacaatggttgggcgaagagcaacagccattctaaggaaagcaaccagaaggctgatccaattaatagtgagtgggagagacgagcagtcaatcgctgaagcgatcatagtggcaatggttttctcacaagaggattgcatgataaaagcagtacgaggtgatctgaattttgtcaacagagcgaaccagcggttaaatcctatgcatcaactcctgaggcatttccaaaaggatgcaaaggtgctgtttcagaactggggaattgaacccattgacaatgtcatggggatgatcggaatattgcctgacatgaccccaagcacagagatgtcactgagaggagtgagagtcagtaaaatgggagtggatgagtattccagtactgagagagtggtcgtgagcattgatcgtttcttgagagtccgagaccagatgggaaacgtgctcttgtctcctgaagaggttagtgaaacacaggggacagagaagctgacgataacatattcatcgtccatgatgtgggaaatcaatggcccagaatcagtgctagtcaacacatatcaatggatcattaaaaattgggaaactgtgaagattcaatggtcccaagaccctacaatgttatacaataagatggagtttgagcccttccaatccttggtgcctaaggctgccagaggccagtatagtggatttgtgaggacgctattccagcagatgcgtgatgtgctggggacatttgacactgtccaaataataaagctcctaccatttgcagcagccccaccggaacagagtaggatgcagttctcttctctaactgtgaacgtaaggggttcaggaatgagaatacttgtgagaggcaactcccctgtgttcaactataacaaggcaaccaagaggcttacagtccttggaaaggatgcaggtgccttgacagaggatccagatgagggaacagcaggagtggaatctgcggtattaagaggatttctaattctgggcaaagaagacaaaagatatggaccagcattgagcatcaacgaattgagcaatcttgcgaaaggggagaaggctaatgtgttgatagggcaaggagacgtggtgttggtaatgaaacggaaacgggactctagcatactt
>KF493138-A/chicken/Italy/78/2000-2000/01/04-1-(PB2)
gagatttgatgtcgcagtctcgcactcgcgagatactgacaaaaaccactgtggaccatatggccataataaagaaatatacgtcaggaagacaggagaagaatcctgcccttaggatgaaatggatgatggcaatgaaatatccgattacagcagacaaaaggataatggagatgatccctgaaagaaatgagcaaggtcagactctctggagcagaacaaatgatgctggatcagacagagtgatagtgtcacctctggctgtgacgtggtggaatagaaatgggccaacgacaagtacagtccattatccaaaggtctacaaaacctactttgagaaggtcgaaaggttaaaacatggaaccttcggtcccgttcactttcgaaatcaggttaagatacgccgcagggttgacataaacccgggccatgcagatctcagtgctaaagaagcacaagatgtcatcatggaggtcgttttcccaaacgaagttggagccaggatattgacatcagagtcacaattaacaataacaaaggaaaagaaggaggagcttcaggactgtaagattgctcctttgatggtggcatacatgttggagagagaactggttcgcaaaaccagattcctacctgtagctggcgggacaagcagcgtgtatatcgaggtgttgcatttgacccaagggacctgctgggaacaaatgtacacacctggaggggaggtgagaaatgatgatgttgatcagagtttaattattgctgctagaaatattgttaggagagcaacagtatcagcagacccgttggcttcgctcttggagatgtgccatagtacacaaattggcgggataaggatggtggacatccttagacaaaacccaacagaagagcaagctgtggatatatgcaaagcagcaatgggtctaagaatcagttcatccttcagctttggaggcttcactttcaaaaggacaagtgggtcatctgtcaaaagagaagaagaagtgctcacaggcaacctccaaacattgaaaataagagtacatgaaggatatgaggaattcacaatggttgggcgaagagcaacagccattctaaggaaagcaaccagaaggctgatccaattaatagtgagtgggagagacgagcagtcaatcgctgaagcgatcatagtggcaatggttttctcacaagaggattgcatgataaaagcagtacgaggtgatctgaattttgtcaacagagcgaaccagcggttaaatcctatgcatcaactcctgaggcatttccaaaaggatgcaaaggtgctgtttcagaactggggaattgaacccattgacaatgtcatggggatgatcggaatattgcctgacatgaccccaagcacagagatgtcactgagaggagtgagagtcagtaaaatgggagtggatgagtattccagtactgagagagtggtcgtgagcattgatcgtttcttgagagtccgagaccagatgggaaacgtgctcttgtctcctgaagaggttagtgaaacacaggggacagagaagctgacgataacatattcatcgtccatgatgtgggaaatcaatggcccagaatcagtgctagtcaacacatatcaatggatcattaaaaattgggaaactgtgaagattcaatggtcccaagaccctacaatgttatacaataagatggagtttgagcccttccaatccttggtgcctaaggctgccagaggccagtatagtggatttgtgaggacgctattccagcagatgcgtgatgtgctggggacatttgacactgtccaaataataaagctcctaccatttgcagcagccccaccggaacagagtaggatgcagttctcttctctaactgtgaacgtaaggggttcaggaatgagaatacttgtgagaggcaactcccctgtgttcaactataacaaggcaaccaagaggcttacagtccttggaaaggatgcaggtgccttgacagaggatccagatgagggaacagcaggagtggaatctgcggtattaagaggatttctaattctgggcaaagaagacaaaagatatggaccagcattgagcatcaacgaattgagcaatcttgcgaaaggggagaaggctaatgtgttgatagggcaaggagacgtggtgttggtaatgaaacggaaacgggactctagcatactt
>KF493216-A/chicken/Italy/797/2000-2000/01/31-1-(PB2)
gaggtttgatgtcgcagtctcgcactcgcgagatactgacaaaaaccactgtggaccatatggccataataaagaaatatacgtcaggaagacaggagaagaatcctgcccttaggatgaaatggatgatggcaatgaaatatccgattacagcagacaaaaggataatggagatgatccctgaaagaaatgagcaaggtcagactctctggagcagaacaaatgatgctggatcagacagagtgatagtgtcacctctggctgtgacgtggtggaatagaaatgggccaacgacaagtacagtccattatccaaaggtctacaaaacctactttgaaaaggtcgaaaggttaaaacatggaaccttcggtcccgttcactttcgaaatcaggttaagatacgccgcagggttgacataaacccgggccatgcagatctcagtgctaaagaagcacaagatgtcatcatggaggtcgttttcccaaacgaagttggagccaggatattgacatcagagtcacaattaacaataacaaaggaaaagaaggaggagcttcaggactgtaagattgctcctttgatggtggcatacatgttggagagagaactggttcgcaaaaccagattcctacctgtagctggcgggacaagcagcgtgtatatcgaggtgttgcatttgacccaagggacctgctgggaacaaatgtacacacctggaggggaggtgagaaatgatgatgttgatcagagtttaattattgctgctagaaatattgttaggagagcaacagtatcagcagacccgttggcttcgctcttggagatgtgccatagtacacaaattggcgggataaggatggtggacatccttagacaaaacccaacagaagagcaagctgtggatatatgcaaagcagcaatgggtctaagaatcagttcatccttcagctttggaggcttcactttcaaaaggacaagtgggtcatctgtcaaaagagaagaagaagtgctcacaggcaacctccaaacattgaaaataagagtacatgaaggatatgaggaattcacaatggttgggcgaagagcaacagccattctaaggaaagcaaccagaaggctgatccaattaatagtgagtgggagagacgagcagtcaatcgctgaagcgatcatagtggcaatggttttctcacaagaggattgcatgataaaagcagtacgaggtgatctgaattttgtcaacagagcgaaccagcggttaaatcctatgcatcaactcctgaggcatttccaaaaggatgcaaaggtgctgtttcagaactggggaattgaacccattgacaatgtcatggggatgatcggaatattgcctgacatgaccccaagcacagagatgtcactgagaggagtgagagtcagtaaaatgggagtggatgagtattccagtactgagagagtggtcgtgagcattgatcgtttcttgagagtccgagaccagatgggaaacgtgctcttgtctcctgaagaggttagtgaaacacaggggacagagaagctgacgataacatattcatcgtccatgatgtgggaaatcaatggcccagaatcagtgctagtcaacacatatcaatggatcattaaaaattgggaaactgtgaagattcaatggtcccaagaccctacaatgttatacaataagatggagtttgagcccttccaatccttggtgcctaaggctgccagaggccagtatagtggatttgtgaggacgctattccagcagatgcgtgatgtgctggggacatttgacactgtccaaataataaagctcctaccatttgcagcagccccaccggaacagagtaggatgcagttctcttctctaactgtgaacgtaaggggttcaggaatgagaatacttgtgagaggcaactcccctgtgttcaactataacaaggcaaccaagaggcttacagtccttggaaaggatgcaggtgccttgacagaggatccagatgagggaacagcaggagtggaatctgcggtattaagaggatttctaattctgggcaaagaagaccaaagatatggaccagcattgagcatcaacgaattgagcaatcttgcgaaaggggagaaggctaatgtgttgatagggcaaggagacgtggtgttggtaatgaaacggaaacgggactctagcatactt
>KF493217-A/chicken/Italy/910/2000-2000/01/24-1-(PB2)
gagatttgatgtcgcagtctcgcactcgcgagatactgacaaaaaccactgtggaccatatggccataataaagaaatatacgtcaggaagacaggagaagaatcctgcccttaggatgaaatggatgatggcaatgaaatatccgattacagcagacaaaaggataatggagatgatccctgaaagaaatgagcaaggtcagactctctggagcagaacaaatgatgctggatcagacagagtgatagtgtcacctctggctgtgacgtggtggaatagaaatgggccaacgacaagtacagtccattatccaaaggtctacaaaacctactttgaaaaggtcgaaaggttaaaacatggaaccttcggtcccgttcactttcgaaatcaggttaagatacgccgcagggttgacataaacccgggccatgcagatctcagtgctaaagaagcacaagatgtcatcatggaggtcgttttcccaaacgaagttggagccaggatattgacatcagagtcacaattaacaataacaaaggaaaagaaggaggagcttcagagctgtaagattgctcctttgatggtggcatacatgttggagagagaactggttcgcaaaaccagattcctacctgtagctggcgggacaagcagcgtgtatatcgaggtgttgcatttgacccaagggacctgctgggaacaaatgtacacacctggaggggaggtgagaaatgatgatgttgatcagagtttaattattgctgctagaaatattgttaggagagcaacagtatcagcagacccgttggcttcgctcttggagatgtgccatagtacacaaattggcgggataaggatggtggacatccttagacaaaactcaacagaagagcaagctgtggatatatgcaaagcagcaatgggtctaagaatcagttcatccttcagctttggaggcttcactttcaaaaggacaagtgggtcatctgtcaaaagagaagaagaagtgctcacaggcaacctccaaacattgaaaataagagtacatgaaggatatgaggaattcacaatggttgggcgaagagcaacagccattctaaggaaagcaaccagaaggctgatccaattaatagtgagtgggagagacgagcagtcaatcgctgaagcgatcatagtggcaatggttttctcacaagaggattgcatgataaaagcagtacgaggtgatctgaattttgtcaacagagcgaaccagcggttaaatcctatgcatcaactcctgaggcatttccaaaaggatgcaaaggtgctgtttcagaactggggaattgaacccattgacaatgtcatggggatgatcggaatattgcctgacatgaccccaagcacagagatgtcactgagaggagtgagagtcagtaaaatgggagtggatgagtattccagtactgagagagtggtcgtgagcattgatcgtttcttgagagtccgagaccagatgggaaacgtgctcttgtctcctgaagaggttagtgaaacacaggggacagagaagctgacgataacatattcatcgtccatgatgtgggaaatcaatggcccagaatcagtgctagtcaacacatatcaatggatcattaaaaattgggaaactgtgaagattcaatggtcccaagaccctacaatgttatacaataagatggagtttgagcccttccaatccttggtgcctaaggctgccagaggccagtatagtggatttgtgaggacgctattccagcagatgcgtgatgtgctggggacatttgacactgtccaaataataaagctcctaccatttgcagcagccccaccggaacagagtaggatgcagttctcttctctaactgtgaacataaggggttcaggaatgagaatacttgtgagaggcaactcccctgtgttcaactataacaaggcaaccaagaggcttacagtccttggaaaggatgcaggtgccttgacagaggatccagatgagggaacagcaggagtggaatctgcggtattaagaggatttctaattctgggcaaagaagacaaaagatatggaccagcattgagcatcaacgaattgagcaatcttgcgaaaggggagaaggctaatgtgttgatagggcaaggagacgtggtgttggtaatgaaacggaaacgggactctagcatactt
>KF493298-A/chicken/Italy/925/2000-2000/02/02-1-(PB2)
gagatttgatgtcgcagtctcgcactcgcgagatactgacaaaaaccactgtggaccatatggccataataaagaaatatacgtcaggaagacaggagaagaatcctgcccttaggatgaaatggatgatggcaatgaaatatccgattacagcagacaaaaagataatggagatgatccctgaaagaaatgagcaaggtcagactctctggagcagaacaaatgatgctggatcagacagagtgatagtgtcacctctggctgtgacgtggtggaatagaaatgggccaacgacaagtacagtccattatccaaaggtctacaaaacctactttgaaaaggtcgaaaggttaaaacatggaaccttcggtcccgttcactttcgaaatcaggttaagatacgccgcagggttgacataaacccgggccatgcagatctcagtgctaaagaagcacaagatgtcatcatggaggtcgttttcccaaacgaagttggagccaggatattgacatcagagtcacaattaacaataacaaaggaaaagaaggaggagcttcaggactgtaagattgctcctttgatggtggcatacatgttggagagagaactggttcgcaaaaccagattcctacctgtagctggcgggacaagcagcgtgtatatcgaggtgttgcatttgacccaagggacctgctgggaacaaatgtacacacctggaggggaggtgagaaatgatgatgttgatcagagtttaattattgctgctagaaatattgttaggagagcaacagtatcagcagacccgttggcttcgctcttggagatgtgccatagtacacaaattggcgggataaggatggtggacatccttagacaaaacccaacagaagagcaagctgtggatatatgcaaagcagcaatgggtctaagaatcagttcatccttcagctttggaggcttcactttcaaaaggacaagtgggtcatctgtcaaaagagaagaagaagtgctcacaggcaacctccaaacattgaaaataagagtacatgaaggatatgaggaattcacaatggttgggcgaagagcaacagccattctaaggaaagcaaccagaaggctgatccaattaatagtgagtgggagagacgagcagtcaatcgctgaagcgatcatagtggcaatggttttctcacaagaggattgcatgataaaagcagtacgaggtgatctgaattttgtcaacagagcgaaccagcggttaaatcctatgcatcaactcctgaggcatttccaaaaggatgcaaaggtgctgtttcagaactggggaattgaacccattgacaatgtcatggggatgatcggaatattgcctgacatgaccccaagcacagagatgtcactgagaggagtgagagtcagtaaaatgggagtggatgagtattccagtactgagagagtggtcgtgagcattgatcgtttcttgagagtccgagaccagatgggaaacgtgctcttgtctcctgaagaggttagtgaaacacaggggacagagaagctgacgataacatattcatcgtccatgatgtgggaaatcaatggcccagaatcagtgctagtcaacacatatcaatggatcattaaaaattgggaaactgtgaagattcaatggtcccaagaccctacaatgttatacaataagatggagtttgagcccttccaatccttggtgcctaaggctgccagaggccagtatagtggatttgtgaggacgctattccagcagatgcgtgatgtgctggggacatttgacactgtccaaataataaagctcctaccatttgcagcagccccaccggaacagagtaggatgcagttctcttctctaactgtgaacgtaaggggttcaggaatgagaatacttgtgagaggcaactcccctgtgttcaactataacaaggcaaccaagaggcttacagtccttggaaaggatgcaggtgccttgacagaggatccagatgagggaacagcaggagtggaatctgcggtattaagaggatttctaattctgggcaaagaagacaaaagatatggaccagcattgagcatcaacgaattgagcaatcttgcgaaaggggagaaggctaatgtgttgatagggcaaggagacgtggtgttggtaatgaaacggaaacggaactctagcatactt
>KF493299-A/chicken/Italy/933/2000-2000/02/02-1-(PB2)
gagatttgatgtcgcagtctcgcactcgcgagatactgacaaaaaccactgtggaccatatggccataataaagaaatatacgtcaggaagacaggagaagaatcctgcccttaggatgaaatggatgatggcaatgaaatatccgattacagcagacaaaaggataatggagatgatccctgaaagaaatgagcaaggtcagactctctggagcagaacaaatgatgctggatcagacagagtgatagtgtcacctctggctgtgacgtggtggaatagaaatgggccaacgacaagtacagtccattatccaaaggtctacaaaacctactttgaaaaggtcgaaaggttaaaacatggaaccttcggtcccgttcactttcgaaatcaggttaagatacgccgcagggtcgacataaacccgggccatgcagatctcagtgctaaagaagcacaagatgtcatcatggaggtcgttttcccaaacgaagttggagccaggatattgacatcagagtcacaattaacaataacaaaggaaaagaaggaggagcttcagaactgtaagattgctcctttgatggtggcatacatgttggagagagaactggttcgcaaaaccagattcctacctgtagctggcgggacaagcagcgtgtatatcgaggtgttgcatttgacccaagggacctgctgggaacaaatgtacacacctggaggggaggtgagaaatgatgatgttgatcagagtttaattattgctgctagaaatattgttaggagagcaacagtatcagcagacccgttggcttcgctcttggagatgtgccatagtacacaaattggcgggataaggatggtggacatccttagacaaaacccaacagaagagcaagctgtggatatatgcaaagcagcaatgggtctaagaatcagttcatccttcagctttggaggcttcactttcaaaaggacaagtgggtcatctgtcaaaagagaagaagaagtgctcacaggcaacctccaaacattgaaaataagagtacatgaaggatatgaggaattcacaatggttgggcgaagagcaacagccattctaaggaaagcaaccagaaggctgatccaattaatagtgagtgggagagacgagcagtcaatcgctgaagcgatcatagtggcaatggttttctcacaagaggattgcatgataaaagcagtacgaggtgatctgaattttgtcaacagagcgaaccagcggttaaatcctatgcatcaactcctgaggcatttccaaaaggatgcaaaggtgctgtttcagaactggggaattgaacccattgacaatgtcatggggatgatcggaatattgcctgacatgaccccaagcacagagatgtcactgagaggagtgagagtcagtaaaatgggagtggatgagtattccagtactgagagagtggtcgtgagcattgatcgtttcttgagagtccgagaccagatgggaaacgtgctcttgtctcctgaagaggttagtgaaacacaggggacagagaagctgacgataacatattcatcgtccatgatgtgggaaatcaatggcccagaatcagtgctagtcaacacatatcaatggatcattaaaaattgggaaactgtgaagattcaatggtcccaagaccctacaatgttatacaataagatggagtttgagcccttccaatccttggtgcctaaggctgccagaggccagtatagtggatttgtgaggacgctattccagcagatgcgtgatgtgctggggacatttgacactgtccaaataataaagctcctaccatttgcagcagccccaccggaacagagtaggatgcagttctcttctctaactgtgaacgtaaggggttcaggaatgagaatacttgtgagaggcaactcccctgtgttcaactataacaaggcaaccaagaggcttacagtccttggaaaggatgcaggtgccttgacagaggatccagatgagggaacagcaggagtggaatctgcggtattaagaggatttctaattctgggcaaagaagacaaaagatatggaccagcattgagcatcaacgaattgagcaatcttgcgaaaggggagaaggctaatgtgttgatagggcaaggagacgtggtgttggtaatgaaacggaaacgggactctagcatactt
Wang et al., 2008
>CY028929-A/chicken/Shantou/2535/2001-2001//-4-(HA)-Avian-H5N1
aacaactcgacagagcaggttgacacaataatggaaaagaacgttactgttacacatgcccaagacatactggaaaagacacacaacgggaaactctgcgatctagatggagtgaagcctctaattttgagagattgtagtgtagctggatggctcctcggaaaccctatgtgtgacgagttcatcaatgtgccggaatggtcttacatagtggagaaggccagtccagccaatgacctctgttacccaggggaattcaatgactatgaagaactgaaacacctattgagcagaataaaccactttgagaaaattcagatcattcccaaaagttcttggtccaatcatgaagcctcatcaggggtgagcgcagcatgtccataccatgggaagccctcctttttcagaaatgtggtatggcttatcaaaaagaacagtgcatacccaacaataaagaggagctacaataataccaaccaagaagatcttttggtactgtgggggattcaccatcctaatgatgcgacagagcaggcaaagctctatcaaaacccaaccacctatatttccgttggaacatcaacactaaaccagagattggtcccaaaaatagctactagatccagagtaaacgggcaaagtggaagaatggagttcttctggacaattttaaagccgaatgatgccataaatttcgagagtaatggaaatttcattgctccggaatatgcatacaaaattgtcaagaaaggggactcagcaattatgaaaagtgaattggaatatggtaactgcaacaccaagtgtcaaactccaatgggggcgataaactctagtatgccattccacaacatacaccctctcacaatcggggaatgccccaaatatgtgaaatcaaacagattagtccttgcgactggactcagaaatacccctccaagagagagaagaaaaaagagaggactatttggagctatagcaggttttatagagggaggatggcaaggaatggtagatggttggtatgggtaccaccatagcaatgagcaggggagtggatacgctgcagacaaagaatccactcaaaaggcaatagatggagtcaccaataaggtcaactcgatcattgacaaaatgaacactcagtttgaggccgttggaagggaatttaataacttagaaaggaggatagaaaacttaaacaagaagatggaagacggattcctagatgtctggacttataatgctgaacttctggttctcatggaaaatgagaggactctagactttcatgattcaaatgtcaagaacctttacaacaaggtccgactacagcttagggataatgcaaaggagctgggtaatggttgtttcgagttctatcacaaatgtgataatgaatgtatggaaagtgtaaaaaacgggacgtatgactacccgcagtattcagaagaagcaagactaaacagagaggaaataagtggagtaaaattggaatcaatgggaacttaccaaatactgtcaatttattcaacagtggcgagttccctagcactggca
>CY028937-A/chicken/Shantou/5738/2001-2001//-4-(HA)-Avian-H5N1
aacaactcgacagagcaggttgacacaataatggaaaagaacgttactgttacacatgcccaagacatactggaaaagacacacaacgggaagctctgcgatctagatggagtgaagcctctaattttgagagattgtagtgtagctggatggctcctcggaaaccctatgtgtgacgaattcatcaatgtgccggaatggtcttacatagtggagaaggccaatccagccaatgacctctgttacccaggggatttcaacgactatgaagaactgaaacacctactgagcagaataaatcattttgagaaaattcagatcatccccaaaagttcttggtccaatcatgaagcctcatcaggggtgagctcagcatgtccatacaatgggaagtcctcctttttcagaaatgtggtatggcttatcaaaaaggacagtgcatacccaacaataaagaggagctacaataataccaaccaagaagatattctgatactgtgggggattcaccatcctaatgatgcggcagagcaaacaaagctctatcaaaacccaaccacctatatttccgttggaacatcaacactgaaccagagattggtcccaaaaatagctactagatccaaagtaaacgggcaaagtggaagaatggagttcttctggacaattttaaagccgaatgatgccatcaatttcgagagtaatggaaatttcattgctccagaatatgcatacaaaattgtcaagaaaggggactcagcaattatgaaaagtgaattggaatatggtaactgcaacaccaagtgtcaaactccaatgggggcgataaactctagcatgccattccacaacatacaccctctcaccatcggggagtgccccaaatatgtgaaatcaaacaaattagtccttgcgactggactcagaaatacccctcaaagagagagaagaaaaaagagaggactatttggagctatagcaggttttatagagggaggatggcagggaatggtagatggttggtatgggtatcaccatagcaatgagcaggggagtggatacgctgcagacaaagaatccactcaaaaggcaatagatggagtcaccaataaggtcaactcgatcattaacaaaatgaacactcagtttgaggccgttggaagggaattcaataacttagaaaggaggatagaaaatttaaacaagaagatggaagacggattcctagatgtctggacttataatgctgaacttctggttctcatggaaaatgagagaactctagactttcatgactcaaatgtcaagaacctttacgacaaggtccgactacagcttagggataatgcaaaggagctgggtaatggttgtttcgagttctatcacaaatgtgataatgaatgtatggaaagtgtaaaaaacgggacgtatgactacccgcagtattcagaagaagcaagactaaacagagaggaaataagtggagtaaaattggaatcaatgggaacttaccaaatactgtcaatttattcaacagtggcgagttccctagcactggca
>CY028938-A/chicken/Shantou/5746/2001-2001//-4-(HA)-Avian-H5N1
aacaactcgacagagcaggttgacacaataatggaaaagaacgttactgttacacatgcccaagacatactggaaaagacacacaacgggaagctctgcgatctagatggagtgaagcctctaattttgagagattgtagtgtagctggatggctcctcggaaaccctatgtgtgacgaattcatcaatgtgccggaatggtcttacatagtggagaaggccaatccagccaatgacctctgttacccaggggatttcaacgactatgaagaactgaaacacctactgagcagaataaatcattttgagaaaattcagatcatccccaaaagttcttggtccaatcatgaagcctcatcaggggtgagctcagcatgtccatacaatgggaagtcctcctttttcagaaatgtggtatggcttatcaaaaaggacagtgcatacccaacaataaagaggagctacaataataccaaccaagaagatcttctgatactgtgggggattcaccatcctaatgatgcggcagagcaaacaaagctctatcaaaacccaaccacctatatttccgttggaacatcaacactgaaccagagattggtcccaaaaatagctactagatccaaagtaaacgggcaaagtggaagaatggagttcttctggacaattttaaagccgaatgatgccatcaatttcgagagtaatggaaatttcattgctccagaatatgcatacaaaattgtcaagaaaggggactcagcaattatgaaaagtgaattggaatatggtaactgcaacaccaagtgtcaaactccaatgggggcgataaactctagcatgccattccacaacatacaccctctcaccatcggggagtgccccaaatatgtgaaatcaaacaaattagtccttgcgactggactcagaaatacccctcaaagagagagaagaaaaaagagaggactatttggagctatagcaggttttatagagggaggatggcagggaatggtagatggttggtatgggtatcaccatagcaatgagcaggggagtggatacgctgcagacaaagaatccactcaaaaggcaatagatggagtcaccaataaggtcaactcgatcattaacaaaatgaacactcagtttgaggccgttggaagggaattcaataacttagaaaggaggatagaaaatttaaacaagaagatggaagacggattcctagatgtctggacttataatgctgaacttctggttctcatggaaaatgagagaactctagactttcatgactcaaatgtcaagaacctttacgacaaggtccgactacagcttagggataatgcaaaggagctgggtaatggttgtttcgagttctatcacaaatgtgataatgaatgtatggaaagtgtaaaaaacgggacgtatgactacccgcagtattcagaagaagcaagactaaacagagaggaaataagtggagtaaaattggaatcaatgggaacttaccaaatactgtcaatttattcaacagtggcgagttccctagcactggca
>CY028925-A/chicken/Shantou/904/2001-2001//-4-(HA)-Avian-H5N1
aacaactcgacagagcaggttgacacaataatggaaaagaacgttactgttacacatgcccaagacatactggaaaagacacacaacgggaagctctgcgatctagatggagtgaagcctctaattttgagagattgtagtgtggctggatggctcctcggaaacccaatgtgtgacgaattcatcaatgtgccggaatggtcttacatagtggagaaggccagtccagccaatgacctctgttatccaggggatttcaacgactatgaagaactgaaacacctattgagcagaataaatcattttgagaaaattcagatcatccccaaaagttcttggtccaatcatgaagcctcatcaggggtgagctcagcatgtccataccaggggaagtcctcctttttcagaaatgtggtatggcttatcaaaaagaacagtgcatacccaacaataaagaggagctacaataataccaaccaagaagatcttttggtactgtgggggattcaccatcctaatgatgcggcagagcagacaaagctctatcaaaacccaaccacctatatttccgttggaacatcaacactaaaccagagattggtaccaaaaatagctactagatccaaagtaaacgggcaaagtggaagaatggagttcttctggacaattttaaagccgaatgatgctatcaatttcgagagtaatggaaatttcattgctccagaatatgcatacaaaattgtcaagaaaggggactcagcaattatgaaaagtgaattggaatatggtaactgcaacaccaagtgtcaaactccactgggggcgataaactctagtatgccattccacaacatacaccctctcaccatcggggaatgccccaaatatgtgaaatcaaacagattagtccttgcgactggactcagaaatacccctcaaagagagagaagaaaaaagagaggactatttggagccatagcaggttttatagagggaggatggcagggaatggtagatggttggtatgggtaccaccatagcaatgagcaggggagtggatacgctgcagacaaagaatccactcaaaaggcaatagatggagtcaccaataaggtcaactcgatcattgacaaaatgaacactcagtttgaagccgttggaagggaatttaataacttagaaaggagaatagaaaatttaaacaagaagatggaagacggattcctagatgtttggacttataatgctgaacttctggttctcatggaaaatgagagaactctagactttcatgactcaaatgtcaagaacctttacgacaaggtccgactacagcttagggataatgcaaaggagctgggtaacggttgtttcgagttctatcacaaatgtgataatgaatgtatggaaagtgtaaaaaacggaacgtatgactacccacagtattcagaagaagcaagactaaacagagaggaaataagtggagtaaaattggaatcaataggaacttaccaaatactgtcaatttattcaacagtggcgagttccctagcactggca
>CY028962-A/chicken/Hunan/23/2002-2002//-4-(HA)-Avian-H5N1
aacaactcgacagagcaggttgacacaataatggaaaagaacgttactgttacacatgcccaagacatactggaaaagacacacaacgggaagctctgcgatctagatggagtgaagcctctaattttaagagattgtagtgtagctggatggctcctcgggaacccaatgtgtgacgaattcatcaatgtgccggaatggtcttacatagtggagaaggccaatccagccaatgacctctgttacccagggaatttcaacgactatgaagaactgaaacacctattgagcagaataaaccattttgagaaaattcagatcatccccaaaagttcttggtccgatcatgaagcctcatcaggggtgagctcagcatgtccataccagggaaagtcctcctttttcagaaatgtggtatggcttatcaaaaagaacagtgcatacccaacaataaagagaagctacaataataccaaccaagaagatcttttggtactgtgggggattcaccatcctaatgatgcggcagagcagacaaggctctatcaaaacccaaccacctatatttccgttgggacatcaacactaaaccagagattggtaccaaaaatagctactagatccaaagtaaacgggcaaagtggaaggatggagttcttctggacaattttaaaaccgaatgatgcaatcaacttcgagagtaatggaaatttcattgctccagaatatgcatacaaaattgtcaagaaaggggactcagcaattatgaaaagtgaattggaatatggtaactgcaacaccaagtgtcaaactccaatgggggcgataaactctagtatgccattccacaacatacaccctctcaccatcggggaatgccccaaatatgtgaaatcaaacagattagtccttgcgactgggctcagaaatagccctcaaagagagagaagaaaaaaaagaggactatttggagctatagcaggttttatagagggaggatggcagggaatggtagatggttggtatgggtaccaccatagcaatgagcaggggagtgggtacgctgcagacaaagaatccactcaaaaggcaatagatggagtcaccaataaggtcaactcgatcattgacaaaatgaacactcagtttgaggccgttggaagggaatttaataacttagaaaggagaatagagaatttaaacaagaagatggaagacggattcctagatgtctggacttataatgctgaacttctggttctcatggaaaatgagagaactctagactttcatgactcaaatgtcaagaacctttacgacaaggtccgactacagcttagggataatgcaaaggagctgggtaacggttgtttcgagttctatcacaaatgtgataatgaatgtatggaaagtgtaagaaacggaacgtataactacccgcagtattcagaagaagcaagattaaaaagagaggaaataagtggagtaaaattggaatcaataggaacttaccaaatactgtcaatttattcaacagtggcgagttccctagcactggca
>CY028940-A/chicken/Shantou/28/2002-2002//-4-(HA)-Avian-H5N1
aacaactcgacagagcaggttgacacaataatggaaaagaacgttactgttacacatgcccaagacatactggaaaagacacacaacgggaagctctgcgatctagatggagtgaagcctctaattttgagagattgtagtgtagctggatggctcctcggaaaccctatgtgtgacgaattcatcaatgtgccggaatggtcttacatagtggagaaggccaatccagccaatgacctctgttacccaggggatttcaacgactatgaagaactgaaacacctactgagcagaataaaccattttgagaaaattcagatcatccccaaaagttcttggtccaatcatgaagcctcatcaggggtgagctcagcatgtccatacaatgggaagtcctcctttttcagaaatgtggtatggcttatcaaaaaggacagtgcatacccaacaataaagaggagctacaataataccaaccaagaagatcttttgatactgtgggggattcaccatcctaatgatgcggcagagcaaacaaagctctatcaaaacccaaccacctatatttccgttggaacatcaacactgaaccagagattggtcccaaaaatagctactagatccaaagtaaacgggcaaagtggaagaatggagttcttctggacaattttaaagccgaatgatgccatcaatttcgagagtaatggaaatttcattgctccagaatatgcatacaaaattgtcaagaaaggggactcagcaattatgaaaagtgaattggaatatggtaactgcaacaccaagtgtcaaactccaatgggggcgataaactctagcatgccattccacaacatacaccctctcaccatcggggagtgccccaaatatgtgaaatcaaacagattagtccttgcgactggactcagaaatacccctcaaagagagagaagaaaaaagagaggactatttggagctatagcaggttttatagagggaggatggcagggaatggtagatggttggtatgggtatcaccatagcaatgagcaggggagtggatacgctgcagacaaagaatccactcaaaaggcaatagatggagtcaccaataaggtcaactcgatcattaacaaaatgaacactcagtttgaggccgttggaagggaattcaataacttagaaaggaggatagaaaatttaaacaagaagatggaagacggattcctagatgtctggacttataatgctgaacttctggttctcatggaaaatgagagaactctagactttcatgactcaaatgtcaagaacctttacgacaaggtccgactacagcttagggataatgcaaaggagctgggtaatggttgtttcgagttctatcacaaatgtgataatgaatgtatggaaagtgtaaaaaacgggacgtatgactacccgcagtattcagaagaagcaagactaaacagagaggaaataagtggagtaaaattggaatcaatgggaacttaccaaatactgtcaatttattcaacagtggcgagttccctagcactggca
>CY028949-A/chicken/Shantou/3900/2002-2002//-4-(HA)-Avian-H5N1
aacaactcgacagagcaggttgacacaataatggaaaagaacgttactgttacacatgcccaagacatactggaaaagacacacaacgggaagctctgcgatctagatggagtgaagcctctaattttgagagattgtagtgtagctggatggctcctcggaaacccaatgtgtgacgaattcatcaatgtgccggaatggtcttacatagtggagaaggccaatccagccaatgacctctgttacccaggggatttcaacgactatgaagaactgaaacacctattgagcagaataaaccattttgagaaaattcagatcatccccaaaagttcttggtccagtcatgaagcctcatcaggggtgagctcagcatgtccataccagggaaagtcctcctttttcagaaatgtggtatggcttatcaaaaagaacagtgcatacccaacaataaagaggagctacaataataccaaccaagaagatcttttggtactgtgggggattcaccaccctaatgatgcggctgagcagacaaggctctatcaaaacccaaccacctatatttccgttgggacatcaacactaaaccagagattggtaccaaaaatagctactagatccaaagtaaacgggcaaagtggaaggatggagttcttctggacaattttacaaccgaatgatgcaatcaacttcgagagtaatggaaatttcattgctccagaatatgcatacaaaattgtcaagaaaggggactcagcaattatgaaaagtgaattggaatatggtaactgcaacaccaagtgtcaaactccaatgggggcgataaactctagtatgccattccacaacatacaccctctcaccatcggggaatgccccaaatatgtgaaatcaaacagattagtccttgcgactgggctcagaaatagccctcaaagagagagaagaaaaaagagaggattatttggagctatagcaggttttatagagggaggatggcagggaatggtagatggttggtatgggtaccaccatagcaatgagcaggggagtgggtacgctgcagacaaagaatccactcaaaaggcaatagatggagtcaccaataaggtcaactcgatcattgataaaatgaacactcagtttgaggccgttggaagggaatttaataacttagaaaggagaatagagaatttaaacaagaagatggaagacggattcctagatgtctggacttataatgctgaacttctggttctcatggaaaatgagagaactctagactttcatgactcaaatgtcaagaacctttacgacaaggtccgactacagcttagggataatgcaaaggagctgggtaacggttgtttcgagttctatcacaaatgtgataatgaatgtatggaaagtgtaagaaacggaacgtatgactacccgcagtattcagaagaagcaagactaaaaagagaggaaataagtggagtaaaattggaatcaataggaacttaccaaatactgtcaatttattctacagtggcgagttccctagcactggca
>CY028950-A/chicken/Shantou/4059/2002-2002//-4-(HA)-Avian-H5N1
aacaactcgacagagcaggttgacacaataatggaaaagaacgttactgttacacatgcccaagacatactggaaaagacacacaacgggaagctctgcgatctagatggagtgaagcctctaattttgagagattgtagtgtagctggatggctcctcggaaacccaatgtgtgacgaattcatcaatgtgccggaatggtcttacatagtggagaaggccaatccagccaatgacctctgttacccaggggatttcaacgactatgaagaactgaaacacctattgagcagaataaaccattttgagaaaattcagatcatccccaaaagttcttggtccagtcatgaagcctcatcaggggtgagctcagcatgtccataccagggaaagtcctcctttttcagaaatgtggtatggcttatcaaaaagaacagtacatacccaacaataaagaggagctacaataataccaaccaagaagatcttttggtactgtgggggattcaccaccctaatgatgcggctgagcagacaaggctctatcaaaacccaaccacctatatttccgttgggacatcaacactaaaccagagattggtaccaaaaatagctactagatccaaagtaaacgggcaaagtggaaggatggagttcttctggacaattttaaaaccgaatgatgcaatcaacttcgagagtaatggaaatttcattactccagaatatgcatacaaaattgtcaagaaaggggactcagcaattatgaaaagtgaattggaatatggtaactgcaacaccaagtgtcaaactccaatgggggcgataaactctagtatgccattccacaacatacaccctctcaccatcggggaatgccccaaatatgtgaaatcaaacagattagtccttgcgactgggctcagaaatagccctcaaagagagagaagaaaaaagagaggattatttggagctatagcaggttttatagagggaggatggcagggaatggtagatggttggtatgggtaccaccatagcaatgagcaggggagtgggtacgctgcagacaaagaatccactcaaaaggcaatagatggagtcaccaataaggtcaactcgatcattgataaaatgaacactcagtttgaggccgttggaagggaatttaataacttagaaaggagaatagagaatttaaacaagaagatggaagacggattcctagatgtctggacttataatgctgaacttctggttctcatggaaaatgagagaactctagactttcatgactcaaatgtcaagaacctttacgacaaggtccgactacagcttagggataatgcaaaggagctgggtaacggttgtttcgagttctatcacaaatgtgataatgaatgtatggaaagtgtaagaaacggaacgtatgactacccgcagtattcagaagaagcaagactaaaaagagaggaaataagtggagtaaaattggaatcaataggaacttaccaaatactgtcaatttattctacagtggcgagttccctagcactggca
>CY028939-A/chicken/Shantou/9/2002-2002//-4-(HA)-Avian-H5N1
aacaactcgacagagcaggttgacacaataatggaaaagaacgttactgttacacatgcccaagacatactggaaaagacacacaacgggaagctctgcgatctagatggagtgaagcctctaattttgagagattgtagtgtagctggatggctcctcggaaaccctatgtgtgacgaattcatcaatgtgccggaatggtcttacatagtggagaaggccaatccagccaatgacctctgttacccaggggatttcaacgactatgaagaactgaaacacctactgagcagaataaaccattttgagaaaattcagatcatccccaaaagttcttggtccaatcatgaagcctcatcaggggtgagctcagcatgtccatacaatgggaagtcctcctttttcagaaatgtggtatggcttatcaaaaaggacagtgcatacccaacaataaagaggagctacaataataccaaccaagaagatcttttgatactgtgggggattcaccatcctaatgatgcggcagagcaaacaaagctctatcaaaacccaaccacctatatttccgttggaacatcaacactgaaccagagattggtcccaaaaatagctactagatccaaagtaaacgggcaaagtggaagaatggagttcttctggacaattttaaagccgaatgatgccatcaatttcgagagtaatggaaatttcattgctccagaatatgcatacaaaattgtcaagaaaggggactcagcaattatgaaaagtgaattggaatatggtaactgcaacaccaagtgtcaaactccaatgggggcgataaactctagcatgccattccacaacatacaccctctcaccatcggggagtgccccaaatatgtgaaatcaaacagattagtccttgcgactggactcagaaatacccctcaaagagagagaagaaaaaagagaggactatttggagctatagcaggttttatagagggaggatggcagggaatggtagatggttggtatgggtatcaccatagcaatgagcaggggagtggatacgctgcagacaaagaatccactcaaaaggcaatagatggagtcaccaataaggtcaactcgatcattaacaaaatgaacactcagtttgaggccgttggaagggaattcaataacttagaaaggaggatagaaaatttaaacaagaagatggaagacggattcctagatgtctggacttataatgctgaacttctggttctcatggaaaatgagagaactctagactttcatgactcaaatgtcaagaacctttacgacaaggtccgactacagcttagggataatgcaaaggagctgggtaatggttgtttcgagttctatcacaaatgtgataatgaatgtatggaaagtgtaaaaaacgggacgtatgactacccgcagtattcagaagaagcaagactaaacagagaggaaataagtggagtaaaattggaatcaatgggaacttaccaaatactgtcaatttattcaacagtggcgagttccctagcactggca
>CY028973-A/chicken/Yunnan/1215/2002-2002//-4-(HA)-Avian-H5N1
aacaactcgacagagcaggttgacacaataatggaaaagaacgttactgttacacatgcccaagacatactggaaaagacacacaacgggaagctctgcgatctagatggagtgaagcctctaattttgagagattgtagtgtagctggatggctcctcggaaacccaatgtgtgacgaattcatcaatgtgccggaatggtcttacatagtggagaaggccaatccagccaatgacctctgttacccaggggatttcaatgactatgaagaattgaaacacctattgagcagaataaaccattttgagaaaattcagatcatccccaaaagttcttggtccagtcatgaagcctcattaggggtgagctcagcatgtccataccagggaaagtcctcctttttcagaaatgtggtatggcttatcaaaaagaacagtgcatacccaacaataaagaggagctacaataataccaaccaagaagatcttttggtactgtgggggattcaccatcctaatgatgcggcagagcagacaaaactctatcaaaacccaaccacctatatttccgttgggacatcaacactaaaccagagattggtaccaaaaatagctactagatccaaagtaaacgggcaaagtggaaggatggagttcttctggacaattttaaaaccgaatgatgcaatcaacttcgagagtaatggaaatttcattgctccagaatatgcatacaaaattgtcaagaaaggggactcagcaattatgaaaagtgaattggaatatggtaactgcaacaccaagtgtcaaactccaatgggggcgataaactctagtatgccattccacaatatacaccctctcaccatcggggaatgccccaaatatgtgaaatcaaacagattagtccttgcgactgggctcagaaatagccctcaaagagagagaagaaaaaagagaggattatttggagctatagcaggttttatagagggaggatggcagggaatggtagatggttggtatgggtaccaccatagcaatgagcaggggagtgggtacgctgcagacaaagaatccactcaaaaggcaatagatggagtcaccaataaggtcaactcgatcattgacaaaatgaacactcagtttgaggccgttggaagggaatttaacaacttagaaaggagaatagagaatttaaacaagaagatggaagacggattcctagatgtctggacttataatgctgaacttctggttctcatggaaaatgagagaactctagactttcatgactcaaatgtcaagaacctttacgacaaggtccgactacagcttagggataatgcaaaggagctgggtaacggttgtttcgagttctatcataaatgtgataatgaatgtatggaaagtgtaagaaacggaacgtatgactacccgcagtattcagaagaagcaagactaaaaagagaggaaataagtggagtaaaattggaatcaataggaacttaccaaatactgtcaatttattctacagtggcgagttccctagcactggca
>CY028954-A/chicken/Shantou/133/2003-2003//-4-(HA)-Avian-H5N1
aacaactcgacagagcaggttgacacaataatggaaaagaatgttactgtcacacatgcccaagacatactggaaaagacacacaacgggaagctctgcgatctagatggagtgaagcctctaattttgagagattgtagtgtagctggatggctcctcggaaacccaatgtgtgacgaattcatcaatgtgccagaatggtcttacatagtggagaaggccagtccagccaatgatctctgttacccaggggatttcaacgactatgaagaactgaaacacctattgagcagaataaaccattttgagaaaattcagatcatccccaaaagttcttggtccaatcatgaagcctcatcaggggtgagctcagcatgtccatacctgggaaagtcctcctttttcagaaatgtggtatggcttatcaaaaagaacagtacatacccaacaataaagaagagctacaataataccaaccaagaagatcttttgatactgtgggggattcaccatcctaacgatgcggcagagcagacaaggctctatcaaaacccaaccacctatatttccgttggaacatcaacactaaaccagaggttggtaccaaaaatagctactagatccaaagtaaacgggcaaagtggaaggatggagttcttctggacaattttaaaaccgaatgatgcaatcaacttcgagagtaatggaaatttcattgctccagaatatgcatacaaaattgtcaagaaaggggactcagcaattatgaaaagtgaattggaatatggtaactgtaacaccaagtgtcaaactccaatgggggcgataaactctagtatgccattccacaacatacaccctctcaccatcggggaatgccccaaatatgtgaaatcaaacagattagtccttgcgactgggctcagaaatagccctcaaagagagagaagaaaaaagagaggactatttggagctatagcaggttttatagagggaggatggcagggaatggtagatggttggtatgggtaccaccatagtaatgagcaggggagtggatacgctgcagacaaagaatccactcaaaaggcaatagatggagtcaccaataaggtcaactcgatcattgacaaaatgaacactcagtttgaggccgttggaagggaatttaataacttagaaaggagaatagagaatttaaacaagaagatggaagacggattcctagatgtctggacttataatgctgaacttctggttctcatggaaaatgagagaactctagactttcatgactcaaatgtcaagaacctttacgacaaggtccgactacagcttagggataatgcaaaggagctgggtaacggttgtttcgagttctatcacaaatgtgataatgaatgtatggaaagtgtaagaaacggaacgtatgactacccgcagtattcggaagaagcaagactaaaaagagaggaaataagtggagtaaaattggaatcaataggaacttaccaaatactgtcaatttattcaacagtggcgagttccctagcactggca
>CY028959-A/chicken/Shantou/3744/2003-2003//-4-(HA)-Avian-H5N1
aacaactcgacagagcaggttgacacaataatggaaaagaacgtcactgttacacatgcccaagacatactggaaaagacacacaacgggaagctctgcgatctagatggagtgaagcctctaattttaagagattgtagtgtagctggatggctcctcgggaacccaatgtgtgacgaattcctcaatgtgccggaatggtcttacatagtggagaaggccaatccagccaatgacctctgttacccagggaatttcaacgactatgaagaactgaaacacctattgagcagaataaaccattttgagaaaattcagatcatccccaaaagttcttggtccgatcatgaagcctcatcaggggtgagctcagcatgtccataccagggaaggtcctcctttttcagaaatgtggtgtggcttatcaaaaagaacagtacatacccaacaataaagagaagctacaataataccaaccaagaagatcttttggtactgtgggggattcaccatccaaatgatgcggcagagcagacaaggctctatcagaacccaaccacctatatttccgttgggacatcaacactaaaccagagattggtaccaaaaatagctactagatccaaagtaaacgggcaaagtggaaggatagagttcttctggacaattttaaaaccgaatgatgcaatcaactttgagagtaatggaaatttcattgctccagaatatgcatacaaaattgtcaagaaaggggactcagcaattatgaaaagtgaattgggatatggtaactgcaacaccaagtgtcaaactccaataggggcgataaactctagtatgccattccacaacatacaccctctcaccatcggggaatgccccaaatatgtgaaatcaagcagattagtccttgcgactgggctcagaaatagccctcaaagagagggaagaaaaaagagaggactatttggagctatagcaggttttatagagggaggatggcaggggatggtagatggttggtatgggtaccaccatagcaacgagcaggggagtgggtacgctgcagacaaagaatccactcaaaaggcaatagatggagtcaccaataaggtcaactcgatcattgacaaaatgaacactcagtttgaggccgttggaagggaatttaataacttagaaaggagaatagaaaatttaaacaagaagatggaagacggattcctagatgtctggacttataatgctgaacttctggttctcatggaaaatgagaggactctagactttcatgactcaaatgtcaagaacctttacgacaaggtccgactacagcttagggataatgcaaaggagcttggtaacggttgtttcgagttctatcacagatgtgataatgaatgtatggaaagtgtaagaaacggaacgtatgactacccgcagtattcagaagaggcaagattaaaaagagaggaaataagtggagtaaaattggaatcaataggaacttaccaaatactgtcaatttattcaacagtggcgagctccctagcactggca
>CY028978-A/chicken/Yunnan/1083/2003-2003//-4-(HA)-Avian-H5N1
aacaactcgacagagcaggttgacacaataatggaaaagaacgttactgttacacatgcccaagacatactggaaaagacacacaacgggaagctctgcgatctagatggagtgaagcctctaattttgagagattgtagtgtagctggatggctcctcggaaacccaatgtgtgacgaattcatcaatgtgccggaatggtcttacatagtggagaaggccaatccagccaatgacctctgttacccaggggatttcaatgactatgaagaattgaaacacctattgagcagaataaaccattttgagaaaattcagatcatccccaaaagttcttggtccagtcatgaagcctcattaggggtgagctcagcatgtccataccagggaaagtcctcctttttcagaaatgtggtatggcttatcaaaaagaacagtgcatacccaacaataaagaggagctacaataataccaaccaagaagatcttttggtactttgggggattcaccatcctaatgatgcggcagagcagacaaagctctatcaaaacccaaccacctatatttcagttgggacatcaacactaaaccagagattggtaccaaaaatagctactagatccaaagtaaacgggcaaagtggaaggatggagttcttctggacaattttaaaaccgaatgatgcaatcaacttcgagagtaatggaaatttcattgctccagaatatgcatacaaaattgtcaagaaaggggactcagcaattatgaaaagtgaattggaatatggtaactgcaacaccaagtgtcaaactccaatgggggcgataaactctagtatgccattccacaatatacaccctctcaccatcggggaatgccccaaatatgtgaaatcaaacagattagtccttgcgactgggctcagaaatagccctcaaagagagagaagaaaaaagagaggattatttggagctatagcaggttttatagagggaggatggcagggaatggtagatggttggtatgggtaccaccatagtaatgagcaggggagtgggtacgctgcagacaaagaatccactcaaaaggcaatagatggggtcaccaataaggtcaactcgatcattgacaaaatgaacactcagtttgaggccgttggaagggaatttaacaacttagaaaggagaatagagaatttaaacaagaagatggaagacggattcctagatgtctggacttataatgctgaacttctggttctcatggaaaatgagagaactctagactttcatgactcaaatgtcaagaacctttacgacaaggtccgactacagcttagggataatgcaaaggagctgggtaacggttgtttcgagttctatcataaatgtgataatgaatgtatggaaagtgtaagaaacggaacgtatgactacccgcagtattcagaagaagcaagactaaaaagagaggaaataagtggagtaaaattggaatcaataggaacttaccaaatactgtcaatttattctacagtggcgagttccctagcactggca
>CY028979-A/chicken/Yunnan/1251/2003-2003//-4-(HA)-Avian-H5N1
aacaactcaacagagcaggttgacacaataatggaaaagaacgttactgttacacatgcccaagacatactggaaaagacacacaacgggaagctctgcgatctagatggagtgaagcctctaattttgagagattgtagtgtagctggatggctcctcggaaacccaatgtgtgacgaattcatcaatgtgccggaatggtcttacatagtggagaaggccaatccagccaatgacctctgttacccaggggatttcaatgactatgaagaattgaaacacctattgagcagaataaaccattttgagaaaattcagatcatccccaaaagttcttggtccagtcatgaagcctcattaggggtgagctcagcatgtccataccagggaaagtcctcctttttcagaaatgtggtatggcttatcaaaaagaacagttcatacccaacaataaagaggagctacaataataccaaccaagaagatcttttggtactgtgggggattcaccatcctaatgatgcggcagaacagacaaagctctatcaaaacccaaccacctatatttccgttgggacatcaacactaaaccagagattggtaccaaaaatagctactagatccaaagtaaacgggcaaagtggaaggatggagttcttctggacaattttaaaaccgaatgatgcaatcaacttcgagagtaatggaaatttcattgctccagaatatgcatacaaaattgtcaagaaaggggactcagcaattatgaaaagtgaattggaatatggtaactgcaacaccaagtgtcaaactccaatgggggcgataaactctagtatgccattccacaatatacaccctctcaccatcggggaatgccccaaatatgtgaaatcaaacagattagtccttgcgactgggctcagaaatagccctcaaagagagagaagaaaaaagagaggattatttggagctatagcaggttttatagagggaggatggcagggaatggtagatggttggtatgggtaccaccatagcaatgagcaggggagtgggtacgctgcagacaaagaatccactcaaaaggcaatagatggagtcaccaataaggtcaactcgatcattgacaaaatgaacactcagtttgaggccgttggaagggaatttaacaacttagaaaggagaatagagaatttaaacaagaagatggaagacggattcctagatgtctggacttataatgctgaacttctggttctcatggaaaatgagagaactctagactttcatgactcaaatgtcaagaacctttacgacaaggtccgactacagcttagggataatgcaaaggagctgggtaacggttgtttcgagttctatcataaatgtgataatgaatgtatggaaagtgtaagaaacggaacgtatgactacccgcagtattcagaagaagcaagactaaaaagagaggaaataagtggagtaaaattggaatcaataggaacttaccaaatactgtcaatttattctacagtggcgagttccctagcactggca
>CY028980-A/chicken/Yunnan/1252/2003-2003//-4-(HA)-Avian-H5N1
aacaactcaacagagcaggttgacacaataatggaaaagaacgttactgttacacatgcccaagacatactggaaaagacacacaacgggaagctctgcgatctagatggagtgaagcctctaattttgagagattgtagtgtagctggatggctcctcggaaacccaatgtgtgacgaattcatcaatgtgccggaatggtcttacatagtggagaaggccaatccagccaatgacctctgttacccaggggatttcaatgactatgaagaattgaaacacctattgagcagaataaaccattttgagaaaattcagatcatccccaaaagttcttggtccagtcatgaagcctcattaggggtgagctcagcatgtccataccagggaaagtcctcctttttcagaaatgtggtatggcttatcaaaaagaacagttcatacccaacaataaagaggagctacaataataccaaccaagaagatcttttggtactgtgggggattcaccatcctaatgatgcggcagaacagacaaagctctatcaaaacccaaccacctatatttccgttgggacatcaacactaaaccagagattggtaccaaaaatagctactagatccaaagtaaacgggcaaagtggaaggatggagttcttctggacaattttaaaaccgaatgatgcaatcaacttcgagagtaatggaaatttcattgctccagaatatgcatacaaaattgtcaagaaaggggactcagcaattatgaaaagtgaattggaatatggtaactgcaacaccaagtgtcaaactccaatgggggcgataaactctagtatgccattccacaatatacaccctctcaccatcggggaatgccccaaatatgtgaaatcaaacagattagtccttgcgactgggctcagaaatagccctcaaagagagagaagaaaaaagagaggattatttggagctatagcaggttttatagagggaggatggcagggaatggtagatggttggtatgggtaccaccatagcaatgagcaggggagtgggtacgctgcagacaaagaatccactcaaaaggcaatagatggagtcaccaataaggtcaactcgatcattgacaaaatgaacactcagtttgaggccgttggaagggaatttaacaacttagaaaggagaatagagaatttaaacaagaagatggaagacggattcctagatgtctggacttataatgctgaacttctggttctcatggaaaatgagagaactctagactttcatgactcaaatgtcaagaacctttacgacaaggtccgactacagcttagggataatgcaaaggagctgggtaacggttgtttcgagttctatcataaatgtgataatgaatgtatggaaagtgtaagaaacggaacgtatgactacccgcagtattcagaagaagcaagactaaaaagagaggaaataagtggagtaaaattggaatcaataggaacttaccaaatactgtcaatttattctacagtggcgagttccctagcactggca
>CY028981-A/chicken/Yunnan/1628/2003-2003//-4-(HA)-Avian-H5N1
aacaactcgacagagcaggttgacacaataatggaaaagaacgttactgttacacatgcccaagacatactggaaaagacacacaacgggaagctctgcgatctagatggagtgaagcctctaattttgagagattgtagtgtagctggatggctcctcggaaacccaatgtgtgacgaattcatcaatgtgccagaatggtcttacatagtggagaaggccaatccagccaatgacctctgttacccaggggatttcaacaactatgaagaactgaaacacctattgagcagaataaaccattttgagaaaattcagatcatccccaagagttcttggtccaatcatgaagcctcatcaggggtgagctcagcatgtccataccagggaaggtcctcctttttcagaaatgtggtatggcttatcaaaaaggacagtgcatacccaacaataaagaggagctacaataataccaaccaagaagatcttttggtactgtgggggattcaccatcctaatgatgcggcagagcagacaaggctctatcaaaacccaaccacctatatttccgttgggacatcaacactaaaccagagattggtaccaaaaatagctactagatccaaagtaaacgggcaaagtggaaggatggagttcttctggacaattttaaaaccgaatgatgcaatcaacttcgagagtaatggaaatttcattgctccagaatatgcatacaaaattgtcaagaaaggggactcagcaattatgaaaagtgaattggaatatggtaactgcaacaccaagtgtcaaactccaatgggggcgataaactctagtatgccattccacaacatacaccctctcaccatcggggaatgccccaaatatgtgaaatcaaacagattagtccttgcgactgggctcagaaatagccctcaaagagagagaagaaaaaagagaggactatttggagctatagcaggttttatagaaggaggatggcagggaatggtagatggttggtatgggtatcaccacagcaatgagcaggggagtgggtacgctgcagacaaagaatccactcaaaaggcaatagatggagtcaccaataaggtcaactcgattattgacaaaatgaacactcagtttgaggccgttggaagggaatttaataacttagaaaggagaatagagaatttaaacaagaagatggaagacggattcctagatgtctggacttataatgctgaacttctggttctcatggagaatgagagaactctagactttcatgactcaaatgtaaagaacctttacgacaaggtccgactacagcttagggataatgcaaaggagctgggtaacggttgtttcgaattctatcacaaatgtgatgatgaatgtatggaaagtgtaagaaacggaacgtatgactacccgcagtattcagaagaagcaagactaaaaagagaggaaataagtggagtaaaattggaatcaataggaacttaccaaatactgtcaatttattcaacagtggcgagttccctagcactggca
>CY028976-A/chicken/Yunnan/564/2003-2003//-4-(HA)-Avian-H5N1
aacaactcgacagagcaggttgacacaataatggaaaagaacgttactgttacacatgcccaagacatactggaaaagacacacaacgggaagctctgcgatctagatggagtgaagcctctaattttgagagattgtagtgtagctggatggctcctcggaaacccaatgtgtgacgaattcatcaatgtgccggaatggtcttacatagtggagaaggccaatccagccaatgacctctgttacccaggggatttcaatgactatgaagaattgaaacacctattgagcagaataaaccattttgagaaaattcagatcatccccaaaagttcttggtccagtcatgaagcctcattaggggtgagctcagcatgtccataccagggaaagtcctcctttttcagaaatgtggtatggcttatcaaaaagaacagtgcatacccaacaataaagaggagctacaataataccaaccaagaagatcttttggtactgtgggggattcaccatcctaatgatgcggcagagcagacaaagctctatcaaaacccaaccacctatatttccgttgggacatcaacactaaaccagagattggtaccaaaaatagctactagatccaaagtaaacgggcaaagtggaaggatggagttcttctggacaattttaaaaccgaatgatgcaatcaacttcgagagtaatggaaatttcattgctccagaatatgcatacaaaattgtcaagaaaggggactcagcaattatgaaaagtgaattggaatatggtaactgcaacaccaagtgtcaaactccaatgggggcgataaactctagtatgccattccacaatatacaccctctcaccatcggggaatgccccaaatatgtgaaatcaaacagattagtccttgcgactgggctcagaaatagccctcaaagagagagaagaaaaaagagaggattatttggagctatagcaggttttatagagggaggatggcagggaatggtagatggttggtatgggtaccaccatagcaatgagcaggggagtgggtacgctgcagacaaagaatccactcaaaaggcaatagatggagtcaccaataaggtcaactcgatcattgacaaaatgaacactcagtttgaggccgttggaagggaatttaacaacttagaaaggagaatagagaatttaaacaagaagatggaagacggattcctagatgtctggacttataatgctgaacttctggttctcatggaaaatgagagaactctagactttcatgactcaaatgtcaagaacctttacgacaaggtccgactacagcttagggataatgcaaaggagctgggtaacggttgtttcgagttctatcataaatgtgataatgaatgtatggaaagtgtaagaaacggaacgtatgactacccgcagtattcagaagaagcaagactaaaaagagaggaaataagtggagtaaaattggaatcaataggaacttaccaaatactgtcaatttattctacagtggcgagttccctagcactggca
>CY028986-A/chicken/Yunnan/5686/2003-2003//-4-(HA)-Avian-H5N1
aacaactcaacagagcaggttgacacaataatggaaaagaacgttactgttacacatgcccaagacatactggaaaagacacacaacgggaagctctgcgatctagatggagtgaagcctctaattttaagagattgtagtgtagctggatggctcctcgggaacccaatgtgtgacgaattcatcaatgtgccggaatggtcatacatagtggagaaggccaatccagccaatgacctctgttacccagggaatttcaacgactatgaagaactgaaacacctattgagcagaataaaccattttgagaaaattcagatcatccccaaaagttcttggtccgatcatgaagcctcatcaggggtgagctcagcatgtccataccagggaaagtcctcctttttcagaaatgtggtatggcttatcaaaaagaacagttcatacccaacaataaagagaagctacaataataccaaccaagaagatcttttggtactgtgggggattcaccatcctaatgatgcggcagagcagacaaggctctatcaaaacccaaccacctatatttccgttgggacatcaacactaaaccagagattggtaccaaaaatagctactagatccaaggtaaacgggcaaagtggaaggatggatttcttctggacaattttaaaaccgaatgatgcaatcaacttcgaaagtaatggaaatttcattgctccagaatatgcatacaaaattgtcaagaaaggggactcagcaattatgaaaagtgaattggaatatggtaactgcaacaccaagtgtcaaactccagtgggggcgataaactctagtatgccattccacaacatacatcctctcaccatcggggaatgccccaaatatgtgaaatcaaacagattagtccttgcgactgggctcagaaatagccctcaaagagagagaagaaaaaaaagaggactatttggagctatagcaggttttatagagggaggatggcagggaatggtagatggttggtatggataccaccatagcaatgagcaggggagtgggtacgctgcagacaaagaatccactcaaaaggcaatagatggagtcaccaataaggtcaactcgatcattgacaaaatgaacactcagtttgaggccgttggaagggaatttaataacttagaaaggagaatagagaatttaaacaaaaaaatggaagacggattcctagatgtctggacttataatgctgaacttctggttctcatggaaaatgagagaactctagactttcatgactcaaatgtcaagaacctttacgacaaggtccgactacagcttagggataatgcaaaggagctgggtaacggttgtttcgagttctatcacaaatgtgataatgaatgtatggaaagtgtgagaaacggaacgtatgactacccgcagtattcagaagaagcaagattaaaaagagaggaaataagtggagtaaaattggaatcaataggaacttaccaaatactgtcaatttattcaacagtggcgagttccctagcactggca
>CY028990-A/chicken/Yunnan/6797/2003-2003//-4-(HA)-Avian-H5N1
aacaactcaacagagcaggttgacacaataatggaaaagaacgttactgttacacatgcccaagacatactggaaaagacacacaacgggaagctctgcgatctagatggagtgaagcctctaattttaagagattgtagtgtagctggatggctcctcgggaacccaatgtgtgacgaattcatcaatgtgccggaatggtcatacatagtggagaaggccaatccagccaatgacctctgttacccagggaatttcaacgactatgaagaactgaaacacctattgagcagaataaaccattttgagaaaattcagatcatccccaaaagttcttggtccgatcatgaagcctcatcaggggtgagctcagcatgtccatacctgggaaggtcctcctttttcagaaatgtggtatggcttatcaaaaagaacagttcatacccaacaataaagagaagctacaataataccaaccaagaagatcttttggtactgtgggggattcaccatcctaatgatgcggcagagcagacaaggctttatcaaaacccaaccacctatatttccgttgggacatcaacactaaaccagagattggtaccaaaaatagctactagatccaaggtaaacgggcaaagtggaaggatggatttcttctggacaattttaaaaccgaatgatgcaatcaacttcgaaagtaatggaaatttcattgctccagaatatgcatacaaaattgtcaagaaaggggactcagcaattatgaaaagtgaattggaatatggtaactgcaacaccaagtgtcaaactccagtgggggcgataaactctagtatgccattccacaacatacatcctctcaccatcggggaatgccccaaatatgtgaaatcaaacagattagtccttgcgactgggctcagaaatagccctcaaagagagagaagaaaaaaaagaggactatttggagctatagcaggttttatagagggaggatggcagggaatggtagatggttggtatggataccaccatagcaatgagcaggggagtgggtacgctgcagacaaagaatccactcaaaaggcaatagatggagtcaccaataaggtcaactcgatcattgacaaaatgaacactcagtttgaggccgttggaagggaatttaataacttagaaaggagaatagagaatttaaacaaaaaaatggaagacggattcctagatgtctggacttataatgctgaacttctggttctcatggaaaatgagagaactctagactttcatgactcaaatgtcaagaacctttacgacaaggtccgactacagcttagggataatgcaaaggagctgggtaacggttgtttcgagttctatcacaaatgtgataatgaatgtatggaaagtgtgagaaacggaacgtatgactacccgcagtattcagaagaagcaagattaaaaagagaggaaataagtggagtaaaattggaatcaataggaacttaccaaatactgtcaatttattcaacagtggcgagttccctagcactggca
>CY028991-A/chicken/Yunnan/6885/2003-2003//-4-(HA)-Avian-H5N1
aacaactcaacagagcaggttgacacaataatggaaaagaacgttactgttacacatgcccaagacatactggaaaagacacacaacgggaagctctgcgatctagatggagtgaagcctctaattttaagagattgtagtgtagctggatggctcctcgggaacccaatgtgtgacgaattcatcaatgtgccggaatggtcatacatagtggagaaggccaatccagccaatgacctctgttacccagggaatttcaacgactatgaagaactgaaacacctattgagcagaataaaccattttgagaaaattcagatcatccccaaaagttcttggtccgatcatgaagcctcatcaggggtgagctcagcatgtccatacctgggaaagtcctcctttttcagaaatgtggtatggcttatcaaaaagaacagttcatacccaacaataaagagaagctacaataataccaaccaagaagatcttttggtactgtgggggattcaccatcctaatgatgcggcagagcagacaaggctttatcaaaacccaaccacctatatttccattgggacatcaacactaaaccagagattggtaccaaaaatagctactagatccaaggtaaacgggcaaagtggaaggatggatttcttctggacaattttaaaaccgaatgatgcaatcaacttcgaaagtaatggaaatttcattgctccagaatatgcatacaaaattgtcaagaaaggggactcagcaattatgaaaagtgaattggaatatggtaactgcaacaccaagtgtcaaactccagtgggggcgataaactctagtatgccattccacaacatacatcctctcaccatcggggaatgccccaaatatgtgaaatcaaacagattagtccttgcgactgggctcagaaatagccctcaaagagagagaagaaaaaaaagaggactatttggagctatagcaggttttatagagggaggatggcagggaatggtagatggttggtatggataccaccatagcaatgagcaggggagtgggtacgctgcagacaaagaatccactcaaaaggcaatagatggagtcaccaataaggtcaactcgatcattgacaaaatgaacactcagtttgaggccgttggaagggaatttaataacttagaaaggagaatagagaatttaaacaaaaaaatggaagacggattcctagatgtctggacttataatgctgaacttctggttctcatggaaaatgagagaactctagactttcatgactcaaatgtcaagaacctttacgacaaggtccgactacagcttagggataatgcaaaggagctgggtaacggttgtttcgagttctatcacaaatgtgataatgaatgtatggaaagtgtgagaaacggaacgtatgactacccgcagtattcagaagaagcaagattaaaaagagaggaaataagtggagtaaaattggaatcaataggaacttaccaaatactgtcaatttattcaacagtggcgagttccctagcactggca
>CY028992-A/chicken/Yunnan/6957/2003-2003//-4-(HA)-Avian-H5N1
aacaactcaacagagcaggttgacacaataatggaaaagaacgttactgttacacatgcccaagacatactggaaaagacacacaacgggaagctctgcgatctagatggagtgaagcctctaattttaagagattgtagtgtagctggatggctcctcgggaacccaatgtgtgacgaattcatcaatgtgccggaatggtcatacatagtggagaaggccaatccagccaatgacctctgttacccagggaatttcaacgactatgaagaactgaaacacctattgagcagaataaaccattttgagaaaattcagatcatccccaaaagttcttggtccgatcatgaagcctcatcaggggtgagctcagcatgtccatacctgggaaagtcctcctttttcagaaatgtggtatggcttatcaaaaagaacagttcatacccaacaataaagagaagctacaataataccaaccaagaagatcttttggtactgtgggggattcaccatcctaatgatgcggcagagcagacaaggctttatcaaaacccaaccacctatatttccgttgggacatcaacactaaaccagagattggtaccaaaaatagctactagatccaaggtaaacgggcaaagtggaaggatggatttcttctggacaattttaaaaccgaatgatgcaatcaacttcgaaagtaatggaaatttcattgctccagaatatgcatacaaaattgtcaagaaaggggactcagcaattatgaaaagtgaattggaatatggtaactgcaacaccaagtgtcaaactccagtgggggcgataaactctagtatgccattccacaacatacatcctctcaccatcggggaatgccccaaatatgtgaaatcaaacagattggtccttgcgactgggctcagaaatagccctcaaagagagagaagaaaaaaaagaggactatttggagctatagcaggttttatagagggaggatggcagggaatggtagatggttggtatggataccaccatagcaatgagcaggggagtgggtacgctgcagacaaagaatccactcaaaaggcaatagatggagtcaccaataaggtcaactcgatcattgacaaaatgaacactcagtttgaggccgttggaagggaatttaataacttagaaaggagaatagagaatttaaacaaaaaaatggaagacggattcctagatgtctggacttataatgctgaacttctggttctcatggaaaatgagagaactctagactttcatgactcaaatgtcaagaacctttacgacaaggtccgactacagcttagggataatgcaaaggagctgggtaacggttgtttcgagttctatcacaaatgtgataatgaatgtatggaaagtgtgagaaacggaacgtatgactacccgcagtattcadaaraagcaagattaaaaagagaggaaataagtggagtaaaattggaatcaataggaacttaccaaatactgtcaatttattcaacagtggcgagttccctagcactggca
>CY029037-A/chicken/Shantou/2535/2001-2001//-7-(MP)-Avian-H5N1
gaggtcgaaacgtacgttctctctatcgtcccgtcaggccccctcaaagccgagatcgcgcagagacttgaagatgtctttgcagggaagaacaccgatctcgaggctctcatggaatggctaaagacaagaccaatcctgtcacctctgactaaagggattttaggatttgtgttcacgctcaccgtgcccagtgagcgaggactgcagcgtagacgctttgtccagaatgccttaaatggaaatggagatccaaacaatatggatagggcagtaaaactatacaagaagctgaaaagagaaataacattccatggggctaaggaggtcgcactcagctactcagccggtgcacttgccagttgtatgggtctcatatacaacaggatgggaacggtgaccacagaagtggcttttggcctagtgtgtgccacttgtgagcagattgcagattcacagcatcggtctcacaggcagatggcaaccaccaccaacccactgatcaggcatgagaacagaatggtgctggccagcactacagctaaggctatggagcagatggctggatcgagtgagcaggcagcggaagccatggaggttgctagtcagactaggcagatggtgcaggcaatgaggacaattgggactcatcctagctccagcgccggtctgaaagataatcttcttgaaaatttgcaggcctaccagaaacgaatgggagtgcaaatgcagcggttcaagtgatcctcttgttgttgccgcaagtatcattgggatcttgcacttgatattgtggattcttgatcgtcttttcttcaaatgcatttatcgtcgccttaaatacggtttgaaaagagggccttctacggaaggggtacctgagtctatgagggaagagtatcggcaggaacagcagagtgctgtggatgttgacgatggtcattttgtcaacatagagctggagta
>CY029037-A/chicken/Shantou/2535/2001-2001//-7-(MP)-Avian-H5N1
gaggtcgaaacgtacgttctctctatcgtcccgtcaggccccctcaaagccgagatcgcgcagagacttgaagatgtctttgcagggaagaacaccgatctcgaggctctcatggaatggctaaagacaagaccaatcctgtcacctctgactaaagggattttaggatttgtgttcacgctcaccgtgcccagtgagcgaggactgcagcgtagacgctttgtccagaatgccttaaatggaaatggagatccaaacaatatggatagggcagtaaaactatacaagaagctgaaaagagaaataacattccatggggctaaggaggtcgcactcagctactcagccggtgcacttgccagttgtatgggtctcatatacaacaggatgggaacggtgaccacagaagtggcttttggcctagtgtgtgccacttgtgagcagattgcagattcacagcatcggtctcacaggcagatggcaaccaccaccaacccactgatcaggcatgagaacagaatggtgctggccagcactacagctaaggctatggagcagatggctggatcgagtgagcaggcagcggaagccatggaggttgctagtcagactaggcagatggtgcaggcaatgaggacaattgggactcatcctagctccagcgccggtctgaaagataatcttcttgaaaatttgcaggcctaccagaaacgaatgggagtgcaaatgcagcggttcaagtgatcctcttgttgttgccgcaagtatcattgggatcttgcacttgatattgtggattcttgatcgtcttttcttcaaatgcatttatcgtcgccttaaatacggtttgaaaagagggccttctacggaaggggtacctgagtctatgagggaagagtatcggcaggaacagcagagtgctgtggatgttgacgatggtcattttgtcaacatagagctggagta
>CY029093-A/chicken/Shantou/5738/2001-2001//-7-(MP)-Avian-H5N1
gaggtcgaaacgtatgttctctctatcgtcccgtcaggccccctcaaagccgagatcgcgcagagacttgaagatgtctttgcaggaaagaacaccgatctagaggctctcatggagtggctaaagacaagaccaatcctgtcacctctgactaaagggattttgggatttgtgttcacgctcaccgtgcccagtgagcgaggactgcagcgtagacgctttgtccagaatgccctgaatggaaatggagatccaaataatatggatagggcagttaagctatacaagaagctgaaaagggaaataacattccatggggctaaggaggtcgcgctcagctactcaaccggtgcacttgccagttgtatgggtctcatatacaacaggatgggaacggtgaccacagaagtggcttttggcctagtgtgtgccacttgtgagcagattgcagattcacagcatcggtctcacagacaaatggcaactatcaccaacccactaatcaggcatgagaacagaatggtgctggccagcactacagctaaggctatggagcagatggctggatcgagtgaacaggcagcggaagccatggaggtcgctagtcaggctaggcagatggtgcaggcaatgaggacaattgggactcatcctaactctagtaccggtctgagagataatcttcttgaaaatttgcaggcctaccagaaccggatgggagtgcaaatgcagcgattcaagtgatcctcttgttgttgccgcaagcatcattgggatcttgcacttgatattgtggattcttgatcgtcttttcttcaaatgcatttatcgtcgccttaaatacggtttgaaaagagggccttctacgggaggagtacctgagtctatgagggaagaatatcggcaggaacagcagagtgctgtggatgttgacgatggtcattttgtcaacatagagctggagta
>CY029093-A/chicken/Shantou/5738/2001-2001//-7-(MP)-Avian-H5N1
gaggtcgaaacgtatgttctctctatcgtcccgtcaggccccctcaaagccgagatcgcgcagagacttgaagatgtctttgcaggaaagaacaccgatctagaggctctcatggagtggctaaagacaagaccaatcctgtcacctctgactaaagggattttgggatttgtgttcacgctcaccgtgcccagtgagcgaggactgcagcgtagacgctttgtccagaatgccctgaatggaaatggagatccaaataatatggatagggcagttaagctatacaagaagctgaaaagggaaataacattccatggggctaaggaggtcgcgctcagctactcaaccggtgcacttgccagttgtatgggtctcatatacaacaggatgggaacggtgaccacagaagtggcttttggcctagtgtgtgccacttgtgagcagattgcagattcacagcatcggtctcacagacaaatggcaactatcaccaacccactaatcaggcatgagaacagaatggtgctggccagcactacagctaaggctatggagcagatggctggatcgagtgaacaggcagcggaagccatggaggtcgctagtcaggctaggcagatggtgcaggcaatgaggacaattgggactcatcctaactctagtaccggtctgagagataatcttcttgaaaatttgcaggcctaccagaaccggatgggagtgcaaatgcagcgattcaagtgatcctcttgttgttgccgcaagcatcattgggatcttgcacttgatattgtggattcttgatcgtcttttcttcaaatgcatttatcgtcgccttaaatacggtttgaaaagagggccttctacgggaggagtacctgagtctatgagggaagaatatcggcaggaacagcagagtgctgtggatgttgacgatggtcattttgtcaacatagagctggagta
>CY029100-A/chicken/Shantou/5746/2001-2001//-7-(MP)-Avian-H5N1
gaggtcgaaacgtatgttctctctatcgtcccgtcaggccccctcaaagccgagatcgcgcagagacttgaagatgtctttgcaggaaagaacaccgatctagaggctctcatggagtggctaaagacaagaccaatcctgtcacctctgactaaagggattttgggatttgtgttcacgctcaccgtgcccagtgagcgaggactgcagcgtagacgctttgtccagaatgccctgaatggaaatggagatccaaataatatggatagggcagttaagctatacaagaagctgaaaagggaaataacattccatggggctaaggaggtcgcgctcagctactcaaccggtgcacttgccagttgtatgggtctcatatacaacaggatgggaacggtgaccacagaagtggcttttggcctagtgtgtgccacttgtgagcagattgcagattcacagcatcggtctcacagacaaatggcaactatcaccaacccactaatcaggcatgagaacagaatggtgctggccagcactacagctaaggctatggagcagatggctggatcgagtgaacaggcagcggaagccatggaggtcgctagtcaggctaggcagatggtgcaggcaatgaggacaattgggactcatcctaactctagtaccggtctgagagataatcttcttgaaaatttgcaggcctaccagaaccggatgggagtgcaaatgcagcgattcaagtgatcctcttgttgttgccgcaagcatcattgggatcttgcacttgatattgtggattcttgatcgtcttttcttcaaatgcatttatcgtcgccttaaatacggtttgaaaagagggccttctacgggaggagtacctgagtctatgagggaagaatatcggcaggaacagcagagtgctgtggatgttgacgatggtcattttgtcaacatagagctggagta
>CY029100-A/chicken/Shantou/5746/2001-2001//-7-(MP)-Avian-H5N1
gaggtcgaaacgtatgttctctctatcgtcccgtcaggccccctcaaagccgagatcgcgcagagacttgaagatgtctttgcaggaaagaacaccgatctagaggctctcatggagtggctaaagacaagaccaatcctgtcacctctgactaaagggattttgggatttgtgttcacgctcaccgtgcccagtgagcgaggactgcagcgtagacgctttgtccagaatgccctgaatggaaatggagatccaaataatatggatagggcagttaagctatacaagaagctgaaaagggaaataacattccatggggctaaggaggtcgcgctcagctactcaaccggtgcacttgccagttgtatgggtctcatatacaacaggatgggaacggtgaccacagaagtggcttttggcctagtgtgtgccacttgtgagcagattgcagattcacagcatcggtctcacagacaaatggcaactatcaccaacccactaatcaggcatgagaacagaatggtgctggccagcactacagctaaggctatggagcagatggctggatcgagtgaacaggcagcggaagccatggaggtcgctagtcaggctaggcagatggtgcaggcaatgaggacaattgggactcatcctaactctagtaccggtctgagagataatcttcttgaaaatttgcaggcctaccagaaccggatgggagtgcaaatgcagcgattcaagtgatcctcttgttgttgccgcaagcatcattgggatcttgcacttgatattgtggattcttgatcgtcttttcttcaaatgcatttatcgtcgccttaaatacggtttgaaaagagggccttctacgggaggagtacctgagtctatgagggaagaatatcggcaggaacagcagagtgctgtggatgttgacgatggtcattttgtcaacatagagctggagta
>CY029009-A/chicken/Shantou/904/2001-2001//-7-(MP)-Avian-H5N1
gaggtcgaaacgtacgttctctctatcatcccgtcaggccccctcaaagccgaaatcgcgcagagacttgaagatgtctttgcaggaaagaacaccgatctcgaggctctcatggagtggctaaagacaagaccaatcctgtcacctctgactaaggggattttgggatttgtgtttacgctcaccgtgcccagtgaacgaggactgcagcgtagacgctttgtccagaatgccttaaatggaaatggagatccaaataatatggatagggcagttaagctatataagaagctgaaaagagaaataacattccatggggctaaggaggtcgcactcagctactcaaccggtgcacttgccagttgcatgggtctcatatacaacaggatgggaacggtgaccacagaagtggcttttggcctagtgtgtgccacttgtgagcagattgcagattcacagcatcggtctcacagacaaatggcaactaccaccaacccactaatcaggcatgagaacagaatggtgctggccagcactacagctaaggctatggagcagatggcgggatcaagtgagcaggcagcggaagccatggaggtcgctaatcaggctaggcagatggtgcaggcaatgaggacaattgggactcatcctaactctagtgctggtctgagagataatcttcttgaaaatttgcaggcctaccagaaacgaatgggagtgcagatgcagcggttcaagtgatcctcttgctgttgccgcaagtatcattgggatcttgcacttgatattgtggattcttgatcgtcttttcttcaaatgcatttatcgtcgccttaaatacggtttgaaaagagggccttctacggaaggggtacctgagtctatgagggaagagtatcggcaggaacagcatagtgctgtggatgttgacgatggtcattttgtcaacatagagttggagta
>CY029009-A/chicken/Shantou/904/2001-2001//-7-(MP)-Avian-H5N1
gaggtcgaaacgtacgttctctctatcatcccgtcaggccccctcaaagccgaaatcgcgcagagacttgaagatgtctttgcaggaaagaacaccgatctcgaggctctcatggagtggctaaagacaagaccaatcctgtcacctctgactaaggggattttgggatttgtgtttacgctcaccgtgcccagtgaacgaggactgcagcgtagacgctttgtccagaatgccttaaatggaaatggagatccaaataatatggatagggcagttaagctatataagaagctgaaaagagaaataacattccatggggctaaggaggtcgcactcagctactcaaccggtgcacttgccagttgcatgggtctcatatacaacaggatgggaacggtgaccacagaagtggcttttggcctagtgtgtgccacttgtgagcagattgcagattcacagcatcggtctcacagacaaatggcaactaccaccaacccactaatcaggcatgagaacagaatggtgctggccagcactacagctaaggctatggagcagatggcgggatcaagtgagcaggcagcggaagccatggaggtcgctaatcaggctaggcagatggtgcaggcaatgaggacaattgggactcatcctaactctagtgctggtctgagagataatcttcttgaaaatttgcaggcctaccagaaacgaatgggagtgcagatgcagcggttcaagtgatcctcttgctgttgccgcaagtatcattgggatcttgcacttgatattgtggattcttgatcgtcttttcttcaaatgcatttatcgtcgccttaaatacggtttgaaaagagggccttctacggaaggggtacctgagtctatgagggaagagtatcggcaggaacagcatagtgctgtggatgttgacgatggtcattttgtcaacatagagttggagta
>CY029268-A/chicken/Hunan/23/2002-2002//-7-(MP)-Avian-H5N1
gaggtcgaaacgtacgttctctctatcatcccgtcaggccccctcaaagccgagatcgcgcagaaacttgaagatgtctttgcaggaaagaacaccgatctcgaggctctcatggagtggctaaagacaagaccaatcctgtcacctctgactaaagggattttgggatttgtattcacgctcaccgtgcccagtgagcgaggactgcagcgtagacgctttgtccagaatgccctaaatggaaatggagatccaaataatatggatagggcagttaagctatataagaagctgaaaagagaaataacattccatggggctaaggaggtcgcactcagctactcaaccggtgcacttgccagttgcatgggtctcatatacaacaggatgggaacggtgactacggaagtggcttttggcctagtgtgtgccacttgtgagcagattgcagattcacagcatcggtctcacagacagatggcaactatcaccaacccactaatcaggcatgaaaacagaatggtgctggccagcactacagctaaggctatggagcagatggcgggatcaagtgagcaggcagcggaagccatggaggtcgctaatcaggctaggcagatggtgcaggcaatgaggacaattgggactcatcctaactctagtgctggtctgagagataatcttcttgaaaatttgcaggcctaccagaaacgaatgggagtgcagatgcagcgattcaagtgatcctcttgttgttgccgcaagtatcattgggatcttgcacttgatattgtggattcttgatcgtcttttcttcaaatgcatttatcgtcgccttaaatacggtttgaaaagagggccttctacggcaggggtacctgagtctatgagggaagagtaccggcaggaacagcagagtgctgtggatgttgacgatggtcattttgtcaacatagaattggagta
>CY029268-A/chicken/Hunan/23/2002-2002//-7-(MP)-Avian-H5N1
gaggtcgaaacgtacgttctctctatcatcccgtcaggccccctcaaagccgagatcgcgcagaaacttgaagatgtctttgcaggaaagaacaccgatctcgaggctctcatggagtggctaaagacaagaccaatcctgtcacctctgactaaagggattttgggatttgtattcacgctcaccgtgcccagtgagcgaggactgcagcgtagacgctttgtccagaatgccctaaatggaaatggagatccaaataatatggatagggcagttaagctatataagaagctgaaaagagaaataacattccatggggctaaggaggtcgcactcagctactcaaccggtgcacttgccagttgcatgggtctcatatacaacaggatgggaacggtgactacggaagtggcttttggcctagtgtgtgccacttgtgagcagattgcagattcacagcatcggtctcacagacagatggcaactatcaccaacccactaatcaggcatgaaaacagaatggtgctggccagcactacagctaaggctatggagcagatggcgggatcaagtgagcaggcagcggaagccatggaggtcgctaatcaggctaggcagatggtgcaggcaatgaggacaattgggactcatcctaactctagtgctggtctgagagataatcttcttgaaaatttgcaggcctaccagaaacgaatgggagtgcagatgcagcgattcaagtgatcctcttgttgttgccgcaagtatcattgggatcttgcacttgatattgtggattcttgatcgtcttttcttcaaatgcatttatcgtcgccttaaatacggtttgaaaagagggccttctacggcaggggtacctgagtctatgagggaagagtaccggcaggaacagcagagtgctgtggatgttgacgatggtcattttgtcaacatagaattggagta
>CY029114-A/chicken/Shantou/28/2002-2002//-7-(MP)-Avian-H5N1
gaggtcgaaacgtatgttctctctatcgtcccgtcaggccccctcaaagccgagatcgcgcagagacttgaagatgtctttgcaggaaagaacaccgatctagaggctctcatggagtggctaaagacaagaccaatcctgtcacctctgactaaagggattttgggatttgtgttcacgctcaccgtgcccagtgagcgaggactgcagcgtagacgctttgtccagaatgccctgaatggaaatggagatccaaataatatggatagggcagttaagctatacaagaagctgaaaagggaaataacattccatggggctaaggaggtcgcgctcagctactcaaccggtgcacttgccagttgtatgggtctcatatacaacaggatgggaacggtgaccacagaagtggcttttggcctagtgtgtgccacttgtgagcagattgcagattcacagcatcggtctcacagacaaatggcaactataaccaacccactaatcaggcatgagaacagaatggtgctggccagcactacagctaaggctatggagcagatggctggatcgagtgaacaggcagcggaagccatggaggtcgctagtcaggctaggcagatggtgcaggcaatgaggacaattgggactcatcctaactctagtaccggtctgagagataatcttcttgaaaatttgcaggcctaccagaaccggatgggagtgcaaatgcagcgattcaagtgatcctcttgttgttgccgcaagcatcattgggatcttgcacttgatattgtggattcttgatcgtcttttcttcaaatgcatttatcgtcgccttaaatacggtttgaaaagagggccttctacgggaggagtacctgagtctatgagggaagaatatcggcaggaacagcagagtgctgtggatgttgacgatggtcattttgtcaacatagagctggagta
>CY029114-A/chicken/Shantou/28/2002-2002//-7-(MP)-Avian-H5N1
gaggtcgaaacgtatgttctctctatcgtcccgtcaggccccctcaaagccgagatcgcgcagagacttgaagatgtctttgcaggaaagaacaccgatctagaggctctcatggagtggctaaagacaagaccaatcctgtcacctctgactaaagggattttgggatttgtgttcacgctcaccgtgcccagtgagcgaggactgcagcgtagacgctttgtccagaatgccctgaatggaaatggagatccaaataatatggatagggcagttaagctatacaagaagctgaaaagggaaataacattccatggggctaaggaggtcgcgctcagctactcaaccggtgcacttgccagttgtatgggtctcatatacaacaggatgggaacggtgaccacagaagtggcttttggcctagtgtgtgccacttgtgagcagattgcagattcacagcatcggtctcacagacaaatggcaactataaccaacccactaatcaggcatgagaacagaatggtgctggccagcactacagctaaggctatggagcagatggctggatcgagtgaacaggcagcggaagccatggaggtcgctagtcaggctaggcagatggtgcaggcaatgaggacaattgggactcatcctaactctagtaccggtctgagagataatcttcttgaaaatttgcaggcctaccagaaccggatgggagtgcaaatgcagcgattcaagtgatcctcttgttgttgccgcaagcatcattgggatcttgcacttgatattgtggattcttgatcgtcttttcttcaaatgcatttatcgtcgccttaaatacggtttgaaaagagggccttctacgggaggagtacctgagtctatgagggaagaatatcggcaggaacagcagagtgctgtggatgttgacgatggtcattttgtcaacatagagctggagta
>CY029177-A/chicken/Shantou/3900/2002-2002//-7-(MP)-Avian-H5N1
[truncated: 22,503,481 more chars]
