# Supplementary material for: Host-Specific and Segment-Specific Evolutionary Dynamics of Avian and Human Influenza A Viruses: A Systematic Review
Source: PLoS One. 2016 Jan 13;11(1):e0147021. doi: 10.1371/journal.pone.0147021 (PMC4720117; doi:10.1371/journal.pone.0147021)
Supplement: S1 Script — (PY) [file pone.0147021.s003.py]

import random, sys, csv, numpy, Pop_mutation
import S2_Script as Tajima

nt_Length=   int(sys.argv   [1])    # nucleotide length for simulation
Total_Pop=   int(sys.argv   [2])    # total number of population
sample_num=  int(sys.argv   [3])    # number of sampling from total population for calculating "Tajima's D".
Generation=  int(sys.argv   [4])    # total number of simulating generation
mu=          float(sys.argv [5])    # mutation rate
end=         int(sys.argv   [6])    # Population is constant from generation 0 to generaton "end".
start=       int(sys.argv   [7])    # Population is constant fomr generation "start" to generation "Generation".
rate=        float(sys.argv [8])    # Population is growing  from generation "end"+1 to generation "start"-1 with growth rate "rate".
every=       int(sys.argv   [9])    # Sampling was conducted in every "every" generatoins.
SIMULATION=  int(sys.argv  [10])    # Total number of simulation.


# We maee a random sequence with lenght "nt_Length= 1000" for origin sequence.
def random_seq(nt_Length):
    seq=[]
    for i in range(nt_Length):
        nt='ATGC'
        seq.extend(random.choice(nt))
    return ''.join(seq)


# decide total population at generation 0
def at_generation_zero(nt_Length, Total_Pop):
    List_of_Total=[]
    initial=random_seq(nt_Length)
    for i in range(Total_Pop):
        List_of_Total.append(initial)
    return List_of_Total


# simulation of mutation using JC69 model
def mutate_JC69(sequence_str, mu, nt_Length):
    mutation_number= numpy.random.binomial(nt_Length, mu, 1)[0]
    mutation_position= random.sample(range(nt_Length),mutation_number)
    for i in mutation_position:
        sequence_str= sequence_str[:i]+str(mutate(sequence_str[i:i+1]))+sequence_str[i+1:]
    return (sequence_str)

def mutate(X):
    nt=['A','T','G','C']
    nt.remove(X)
    result=random.choice(nt)
    return result


# simulate n generations with
def make_n_generations(nt_Length, Total_Pop, sample_num, Generation, mu, end, start, rate,  every, SIMULATION):
    current= at_generation_zero(nt_Length, Total_Pop)
    sample_to_D(current, sample_num, 0, SIMULATION)
    POP_count(Total_Pop, 0, SIMULATION)
    for i in range(Generation):
        # when the population is constant,
        if (i < end or i >=start):
            next= make_one_generation(current, nt_Length, Total_Pop, mu)
            current=next
            if (i%every == every-1):
                sample_to_D(current, sample_num, i+1, SIMULATION)
                POP_count(Total_Pop, i+1, SIMULATION)
            else:
                pass
        elif (i >=end and  i< start):
            # when the population is increasing,
            next= make_one_generation_with_Exp_Growth(current, nt_Length, Total_Pop, mu, rate)
            current=next[0]
            Total_Pop=next[1]
            if (i%every == every-1):
                sample_to_D(current, sample_num, i+1, SIMULATION)
                POP_count(Total_Pop, i+1, SIMULATION)
            else:
                pass


# one step simulation when population is constant.
def make_one_generation(current, nt_Length, Total_Pop, mu):
    test_offspring= list(range(Total_Pop))
    picked_ancestor_list=[]
    for i in range(Total_Pop):
        pick_ancestor=random.randint(0, Total_Pop-1)
        picked_ancestor_list.append(pick_ancestor)
    real_offspring=[]
    for j in picked_ancestor_list:
        each= mutate_JC69(current[j],mu, nt_Length)
        real_offspring.append(each)
    return real_offspring


# one step simulation when population is increasing with growh rate, "rate".
def make_one_generation_with_Exp_Growth(current, nt_Length, Total_Pop, mu, rate):
    Next_Pop=round(Total_Pop*(rate))
    test_offspring= list(range(Next_Pop))
    picked_ancestor_list=[]
    for i in range(Next_Pop):
        pick_ancestor=random.randint(0, Total_Pop-1)
        picked_ancestor_list.append(pick_ancestor)
    real_offspring=[]
    for j in picked_ancestor_list:
        each= mutate_JC69(current[j],mu, nt_Length)
        real_offspring.append(each)
    return [real_offspring, Next_Pop]


# population change
def POP_count(Total_Pop, Generation, SIMULATION):
    if (SIMULATION ==0):
        with open('pop.csv', 'a', newline='') as new:
            a=csv.writer(new, delimiter=',')
            data=[]
            data.append([Generation, Total_Pop])
            a.writerows(data)
    else:
        pass


# Tajima's D value calculation
def sample_to_D(current, sample_num, gen, SIMULATION):
    with open('D.csv', 'a', newline='') as new:
        A=csv.writer(new, delimiter=',')
        data=[]
        try:
            Sample_Pop= random.sample(current, sample_num)
            data.append([SIMULATION, gen, Tajima.D(Sample_Pop), Pop_mutation.number(Sample_Pop)])
        except ValueError:
            data.append([SIMULATION, gen, '', ''])
        A.writerows(data)


# simulation loop
def loop(nt_Length, Total_Pop, sample_num, Generation, mu,  end, start, rate,  every, SIMULATION):
    for i in range(0,SIMULATION):
        make_n_generations(nt_Length, Total_Pop, sample_num, Generation, mu, end, start, rate,  every, i)


loop(nt_Length, Total_Pop, sample_num, Generation, mu, end, start, rate, every, SIMULATION)
