# Supplementary material for: Host-Specific and Segment-Specific Evolutionary Dynamics of Avian and Human Influenza A Viruses: A Systematic Review
Source: PLoS One. 2016 Jan 13;11(1):e0147021. doi: 10.1371/journal.pone.0147021 (PMC4720117; doi:10.1371/journal.pone.0147021)
Supplement: S2 Script — (PY) [file pone.0147021.s004.py]

##############
# Tajima's D #
##############
def D(seq_list):
    try:
        D=(Tajima_estimator(seq_list)-Watterson_estimator(seq_list))/Normalization(seq_list)
        return D
    except ZeroDivisionError:
        pass


def Watterson_estimator(seq_list):
    segregation_site=0
    for k in range(0, len(seq_list[0])):
        for j in range(len(seq_list)):
            if(seq_list[0][k] != seq_list[j][k]):
                segregation_site +=1
                break
    denominator=0
    for i in range(1,len(seq_list)):
        denominator +=1/i
    return segregation_site/denominator


def Tajima_estimator(seq_list):
    pairwise_diff_sum= 0
    for k in range(0, len(seq_list[0])):
        nuc_count= {'A': 0, 'C': 0, 'G': 0, 'T': 0}
        for j in range(len(seq_list)):
            nuc_count[seq_list[j][k]]+=1
        pairwise_diff_sum+=nuc_count['A']*nuc_count['C']+nuc_count['A']*nuc_count['G']+nuc_count['A']*nuc_count['T']+nuc_count['C']*nuc_count['G']+nuc_count['C']*nuc_count['T']+nuc_count['G']*nuc_count['T']
    a=len(seq_list)
    denominator= a*(a-1)/2
    return pairwise_diff_sum/denominator


def Normalization(seq_list):
    n= len(seq_list)
    a1=0
    a2=0
    for i in range(1,n):
        a1 = a1+ 1/i
        a2 = a2+ 1/(i**2)
    A1= a1**2
    A2= a2**2
    e1= 1/a1*((n+1)/(3*n-3)-1/a1)
    e2= 1/(A1+a2)
    e3= 2*(n**2+n+3)/9/n/(n-1)
    e4= (n+2)/n/a1
    e5= a2/A1
    E1= e1
    E2= e2*(e3-e4+e5)
    S= Watterson_estimator(seq_list)*a1
    result= (E1*S+E2*S*(S-1))**(1/2)
    return result
