# Supplementary material for: Host-Specific and Segment-Specific Evolutionary Dynamics of Avian and Human Influenza A Viruses: A Systematic Review
Source: PLoS One. 2016 Jan 13;11(1):e0147021. doi: 10.1371/journal.pone.0147021 (PMC4720117; doi:10.1371/journal.pone.0147021)
Supplement: S1 Table — aWatterson’s estimator. bTajima’s estimator. cTajima’s D value. (XLSX) [file pone.0147021.s005.xlsx]

## Sheet: MCH
Supplementary Table S1: Tajima's D value and 95% confidence interval for each data set that we use in this research
Host	country	genera	serotype	time
					PB2									PB1									PA									HA									NP
					number	length	aW	bT	cD	in 95% confidence limit based on beta distribution		95% CI (Boot strap)		number	length	aW	bT	cD	in 95% confidence limit based on beta distribution		95% CI (Boot strap)		number	length	aW	bT	cD	in 95% confidence limit based on beta distribution		95% CI (Boot strap)		number	length	aW	bT	cD	in 95% confidence limit based on beta distribution		95% CI (Boot strap)		number	length	aW	bT	cD	in 95% confidence limit based on beta distribution		95% CI (Boot strap)
mallard	canada	A	mixed	1976										5	2340	132.48	150.5	1.03843	-1.269	1.834	-1.2714	1.90716	5	2231	189.6	187.4	-0.0886541	-1.269	1.834	-1.27223	1.90835										8	1564	67.1074	69.3571	0.18335	-1.663	1.975	-0.543594	1.68978
mallard	canada	A	mixed	1977	13	2340	92.8071	86.2179	-0.326805	-1.779	1.976	-0.500387	1.1149	12	2340	115.899	109.576	-0.257209	-1.765	1.979	-0.865316	1.47027	14	2231	124.523	153.396	1.04813	-1.783	1.985	0.283601	1.9785	13	1593	374.773	623.09	3.06345	-1.779	1.976	1.52695	3.20447	13	1564	58.6489	49.6667	-0.702555	-1.779	1.976	-1.39899	1.0765
mallard	canada	A	mixed	1978	7	2340	84.898	81.4762	-0.23666	-1.608	1.932	-1.72532	2.30649	7	2340	50.6122	49.9524	-0.0762969	-1.765	1.979	-1.74584	2.27034	6	2231	172.117	173.133	0.0384251	-1.478	1.999	-1.54062	2.38111	7	1593	391.429	422.381	0.466139	-1.608	1.932	-1.76421	2.35721	7	1564	53.4694	44.7619	-0.95343	-1.608	1.932	-1.75077	2.31972
mallard	canada	A	mixed	1979	7	2340	95.102	83.2857	-0.729955	-1.608	1.932	-0.818201	1.49508	6	2340	84.0876	84.0667	-0.00161514	-1.478	1.999	-1.04561	1.43849	5	2231	161.76	158.5	-0.153931	-1.269	1.834	-1.27152	1.90761	6	1593	444.526	593.2	2.17899	-1.478	1.999	-1.55587	2.40979	5	1564	27.36	24.2	-0.87308	-1.269	1.834	-1.2321	1.87059
mallard	canada	A	mixed	1982																																					4	1564	83.4545	78.3333	-0.643165	-0.876	2.232	-0.873225	2.3286
mallard	canada	A	mixed	1983	8	2340	86.0055	83.3214	-0.170938	-1.663	1.975	-1.80442	2.015	7	2340	37.9592	36.7619	-0.184072	-1.608	1.932	-1.69576	2.18565	8	2231	106.446	98.9286	-0.387224	-1.663	1.975	-1.77175	2.35616	8	1593	434.656	608.571	2.20091	-1.663	1.975	-0.776074	2.58578	4	1564	83.4545	78.3333	-0.643165	-0.876	2.232	-1.85946	1.98432
mallard	canada	A	mixed	1985	8	2340	122.645	118.214	-0.198171	-1.663	1.975	-0.842734	1.64909	8	2340	107.989	96.25	-0.596053	-1.663	1.975	-0.597837	1.53593	5	2231	81.6	90.6	0.840668	-1.269	1.834	-1.26825	1.90237	6	1593	411.241	519.867	1.72076	-1.478	1.999	-1.54151	2.41507	8	1564	72.5069	57.1429	-1.1595	-1.663	1.975	-1.49621	2.32993
mallard	canada	A	mixed	1988	4	2340	141.818	140	-0.134559	-0.876	2.232	-0.874132	2.33102	5	2340	106.56	98.7	-0.562767	-1.269	1.834	-1.26688	1.90105	4	2231	165.818	183	1.08786	-0.876	2.232	-0.874498	2.33199	4	1593	559.091	680.5	2.2826	-0.876	2.232	-0.875792	2.33545	6	1564	58.6861	61.2	0.277477	-1.478	1.999	-1.26379	1.89843
mallard	canada	A	mixed	1991	5	2340	113.28	106.2	-0.476939	-1.269	1.834	-1.26891	1.90491	5	2340	59.04	67.2	1.05177	-1.269	1.834	-1.26773	1.90159	4	2231	73.6364	67.6667	-0.849303	-0.876	2.232	-0.872964	2.3279										5	1564	61.44	67	0.688807	-1.269	1.834	-0.868164	2.3151
mallard	canada	A	mixed	1996	4	2340	152.182	156.833	0.320848	-0.876	2.232	-0.873708	2.32989	4	2340	90	88.3333	-0.194139	-0.876	2.232	-0.872563	2.32683	4	2231	186.545	185.667	-0.0494672	-0.876	2.232	-0.874602	2.33227	5	1593	476.64	572.6	1.53989	-1.269	1.834	-1.27448	2.03888	4	1564	30.5455	28.1667	-0.811455	-0.876	2.232	-0.869082	2.31755
mallard	canada	A	mixed	1998	4	2340	133.091	131.667	-0.112302	-0.876	2.232	-0.874002	2.33067	4	2340	100.364	102.667	0.240642	-0.876	2.232	-0.872096	2.32559	4	2231	176.182	191.333	0.902971	-0.876	2.232	-0.874536	2.3321	4	1593	499.091	553.333	1.14233	-0.876	2.232	-0.875545	2.33479	4	1564	63.8182	62	-0.29829	-0.876	2.232	-0.871885	2.32503
mallard	canada	A	mixed	2001										4	2340	66.5455	72.6667	0.96326	-0.876	2.232	-0.871885	2.32503																			4	1564	60.5455	57.1667	-0.584145	-0.876	2.232	-0.87184	2.32491
mallard	canada	A	mixed	2003	5	2340	120.96	117.9	-0.193084	-1.269	1.834	-1.26831	1.90246	6	2340	105.547	98.1333	-0.456356	-1.478	1.999	-0.902118	1.74299										4	1593	561.818	677.833	2.1706	-0.876	2.232	-0.875785	2.33543	4	1564	65.4545	73.3333	1.26041	-0.876	2.232	-1.26634	1.89951
mallard	canada	A	mixed	1987	4	2272	142.364	140.167	-0.161971	-0.876	2.232	-0.873708	2.32989																			4	1564	410.727	380	-0.786232	-0.876	2.232	-0.875782	2.33542
mallard	canada	A	mixed	1991	16	2272	106.985	131.325	0.995052	-1.793	1.99	0.115329	1.88851	14	2279	78.2986	77.3626	-0.0538925	-1.783	1.985	-0.375492	1.27604	14	2150	132.699	127	-0.194186	-1.783	1.985	-0.816148	1.48323	13	1564	203.016	226.91	0.543508	-1.779	1.976	-1.27214	2.57849	14	1521	60.0604	59.2527	-0.0604933	-1.783	1.985	-0.371626	1.1358
mallard	canada	A	mixed	1993	4	2272	144.545	148.167	0.262951	-0.876	2.232	-0.874039	2.33077	4	2279	92.7273	94	0.143905	-0.876	2.232	-0.872563	2.32683	5	2150	146.4	143.2	-0.166913	-1.269	1.834	-1.27177	1.90773	4	1564	39.2727	38	-0.338367	-0.876	2.232	-0.868584	2.31622	4	1521	77.4545	75.6667	-0.241867	-0.876	2.232	-0.871043	2.32278
mallard	canada	A	mixed	1994	4	2272	156	160.167	0.280383	-0.876	2.232	-0.873977	2.33061	4	2279	52.3636	50.8333	-0.305683	-0.876	2.232	-0.870172	2.32046	4	2150	88.9091	85.1667	-0.441263	-0.876	2.232	-0.873064	2.32817	5	1564	26.88	25	-0.528587	-1.269	1.834	-1.25486	1.88156	5	1521	52.8	62.4	1.38266	-1.269	1.834	-1.26594	1.89892
mallard	canada	A	mixed	1998	5	2272	121.92	115.6	-0.395657	-1.269	1.834	-1.2704	1.90561	5	2279	95.04	101	0.478267	-1.269	1.834	-1.26947	1.9042	5	2150	177.6	191.3	0.589303	-1.269	1.834	-1.27193	1.9079	5	1564	443.52	512.5	1.18953	-1.269	1.834	-1.2745	2.00233	5	1521	58.08	64.6	0.854191	-1.269	1.834	-1.26516	1.89774
mallard	canada	A	mixed	2001	6	2272	130.511	129.467	-0.0520199	-1.478	1.999	-1.54534	2.39784	5	2279	69.12	74	0.537723	-1.269	1.834	-1.26584	1.89876	5	2150	103.2	94	-0.680084	-1.269	1.834	-1.27021	1.90532	5	1564	405.6	508.7	1.944	-1.269	1.834	-1.27437	1.94211	5	1521	60	70.2	1.29379	-1.269	1.834	-1.26671	1.90007
mallard	canada	A	mixed	2004	4	2272	90	104	1.63077	-0.876	2.232	-0.873331	2.32888	4	2279	75.2727	76.5	0.170822	-0.876	2.232	-0.872288	2.3261	4	2150	150	139.833	-0.711449	-0.876	2.232	-0.874676	2.33247	4	1564	322.364	379.167	1.8515	-0.876	2.232	-0.87552	2.33472	4	1521	39.8182	37.8333	-0.520514	-0.876	2.232	-0.86952	2.31872
mallard	canada	A	mixed	2006	19	2272	116.735	100.158	-0.598973	-1.802	1.996	-0.970749	0.9175	19	2279	59.5118	69.8304	0.727722	-1.802	1.996	0.101924	2.14863	19	2150	111.298	130.094	0.712124	-1.802	1.996	-0.982335	2.44704	20	1564	303.574	406.647	1.42244	-1.803	1.001	-0.218749	2.84699	20	1521	58.347	60.5737	0.158525	-1.803	1.001	-0.442571	1.35615
mallard	canada	A	mixed	2007	23	2272	135.742	118.933	-0.504383	-1.806	2.006	-1.20456	0.798283	23	2279	107.564	95.7036	-0.448572	-1.806	2.006	-0.500497	0.931781	24	2150	124.789	135.123	0.334678	-1.806	2.006	-0.89634	1.75365	28	1564	291.922	360.354	0.926756	-1.807	2.017	0.0299428	2.75184	25	1521	60.6469	62.15	0.0989447	-1.807	2.01	-0.82641	1.26001
mallard	canada	A	mixed	2008	4	2272	103.091	116.667	1.3811	-0.876	2.232	-0.873468	2.32925	4	2279	94.3636	95.8333	0.163303	-0.876	2.232	-0.872885	2.32769	4	2150	138	126.833	-0.849237	-0.876	2.232	-0.874573	2.33219	4	1564	332.182	387.5	1.74985	-0.876	2.232	-0.87551	2.33469	4	1521	105.818	104.667	-0.114136	-0.876	2.232	-0.871105	2.32295
mallard	Sweden	A	mixed	2009	92	1099	48.8853	35.5055	-0.928564	-1.784	2.069	-1.07676	0.252874	92	830	27.2894	28.7828	0.183501	-1.784	2.069	0.155264	0.951132	92	1061	36.9094	44.8954	0.730508	-1.784	2.069	0.400976	1.28659	92	1503	224.401	517.372	4.48241	-1.784	2.069	4.12117	4.98327	92	1504	48.6889	64.6355	1.11109	-1.784	2.069	0.948936	1.81163
mallard	california	A	mix	2011	47	2296	37.5847	35.5365	-0.1976	-1.801	2.041	-1.05287	1.06599	47	2296	47.9998	45.5217	-0.187946	-1.801	2.041	-0.455905	1.37676	47	2207	91.2449	71.173	-0.806385	-1.801	2.041	-1.47617	1.44613	48	1606	251.467	494.653	3.55372	-1.8	2.042	2.41844	4.20555	47	1529	40.9809	61.2248	1.79391	-1.801	2.041	0.662653	3.12345
mallard	north America	A	mix	1998																												12	1020	206.3	244.894	0.883779	-1.765	1.979	-1.02777	2.68212	13	1445	70.2498	61.9615	-0.54205	-1.779	1.976	-0.383796	1.00209
mallard	north America	A	mix	1999																												11	1020	212.361	261.364	1.11983	-1.757	1.966	-1.64466	2.52196	14	1445	68.2361	59.956	-0.546501	-1.783	1.985	-0.579814	0.940921
mallard	north America	A	mix	2000																												5	1020	257.76	322.4	1.91694	-1.269	1.834	-1.27391	1.91087	4	1445	57.8182	59.5	0.304411	-0.876	2.232	-0.870416	2.32111
mallard	alaska	A	mix	2006	22	2255	107.808	136.727	1.09991	-1.804	2.005	0.737932	2.02152	23	2298	87.2436	78.4822	-0.407975	-1.806	2.006	-0.54152	0.994255	23	2181	120.028	173.332	1.80773	-1.806	2.006	1.22775	2.3757	23	1546	311.314	430.609	1.56492	-1.806	2.006	0.515066	2.85484	21	1508	78.6605	95.9952	0.909428	-1.805	2.001	0.338039	1.77798
mallard	alaska	A	mix	2007	4	2255	103.091	99.1667	-0.399224	-0.876	2.232	-0.873558	2.32949	4	2298	67.0909	63.3333	-0.586521	-0.876	2.232	-0.870172	2.32046	4	2181	164.182	157.667	-0.416607	-0.876	2.232	-0.868013	2.3147	5	1546	515.52	658.9	2.12744	-1.269	1.834	-1.2745	2.16592	4	1508	67.0909	67.1667	0.011825	-0.876	2.232	-0.870567	2.32151
mallard	alaska	A	mix	2008	10	2255	138.92	149.467	0.380103	-1.733	1.975	-0.53952	1.46914	11	2298	109.936	98.4545	-0.5057	-1.757	1.966	-0.721314	0.943817	11	2181	155.686	189.964	1.06754	-1.757	1.966	-0.0107352	2.2283	11	1546	380.68	546.582	2.11726	-1.757	1.966	0.26032	2.87563	10	1508	89.7854	101.978	0.67854	-1.733	1.975	-0.335542	1.87196
mallard	Canada	A	mix	1998	8	716	35.0964	33.2857	-0.280455	-1.663	1.975	-0.865695	1.85181	8	603	22.3691	22.1071	-0.0632147	-1.663	1.975	-1.22838	1.72214	8	522	40.4959	47.8214	0.985019	-1.663	1.975	-1.02967	2.06713	8	1587	406.887	589.036	2.46224	-1.663	1.975	0.332453	2.71152	8	674	34.3251	33.5714	-0.119318	-1.663	1.975	-1.1827	1.76584
chicken	china	A	mix	2013	110	2186	112.646	113.879	0.0368578	-1.779	2.077	-0.644728	0.943263	110	2103	111.319	112.635	0.0398288	-1.779	2.077	-0.653615	0.970663	108	2138	83.9247	64.1997	-0.791007	-1.781	2.073	-1.40519	0.42059										108	1391	43.7703	29.1218	-1.11718	-1.781	2.073	-1.59538	-0.254317
chicken	china	A	mix	2014	86	2186	51.5347	27.0167	-1.62556	-1.786	2.066	-2.20185	-0.616316	86	2103	50.3409	25.3297	-1.697	-1.786	2.066	-2.26939	-0.593039	81	2138	23.9655	8.93395	-2.12107	-1.788	2.064	-2.11642	-0.700279										89	1391	21.1453	24.7038	0.561746	-1.786	2.066	-0.00514375	2.09975
chciken	china	A	H9N2	2013	19	2279	33.1892	45.2924	1.51841	-1.802	1.996	0.758203	2.48188	19	2269	48.9255	55.386	0.552997	-1.802	1.996	0.0551444	1.88357	18	2150	43.9011	51.1503	0.698302	-1.799	1.996	0.338116	1.96726	37	1409	23.7151	28.2417	0.706335	-1.805	2.03	0.175408	2.03883	19	1496	35.4782	44.0409	1.0061	-1.802	1.996	0.506629	1.89374
chciken	china	A	H7N7	2013	28	2249	8.73709	4.93915	-1.60463	-1.807	2.017	-1.37297	-0.183099	29	2258	66.2054	21.6847	-2.6239	-1.807	2.018	-2.63476	-0.414063	30	2137	57.2993	36.8023	-1.38649	-1.807	2.02	-2.15691	1.13977	46	1540	13.8796	7.14106	-1.71235	-1.801	2.04	-1.76186	-0.545256	31	1496	48.8112	26.557	-1.75499	-1.807	2.021	-2.6514	0.376998
chicken	China	A	H9N2	2000	7	1178	13.4694	14.0952	0.265889	-1.608	1.932	-1.06568	1.68998	7	1295	9.79592	11.3333	0.88821	-1.608	1.932	-1.23635	2.17143	7	1190	15.5102	12.1905	-1.22963	-1.608	1.932	-1.09482	1.64551	7	1247	42.449	45.619	0.436332	-1.608	1.932	-1.24847	2.11275	7	884	5.30612	4.7619	-0.561681	-1.608	1.932	-0.905498	1.57478
chicken	China	A	H9N2	2001	12	1178	54.3068	57.6515	0.288858	-1.765	1.979	-1.95165	2.29417	12	1295	59.9362	78.803	1.47772	-1.765	1.979	-0.516661	2.3931	12	1190	68.2147	78.4242	0.703359	-1.765	1.979	-1.76457	2.40599	12	1247	32.7828	28.4394	-0.617464	-1.765	1.979	-1.17838	1.35787	12	884	36.0942	40.4848	0.567749	-1.765	1.979	-1.64921	2.37577
chicken	China	A	H9N2	2002	11	1178	74.4289	86.4545	0.78058	-1.757	1.966	-2.08099	2.33078	11	1295	66.9178	75.5273	0.621086	-1.757	1.966	-1.90678	2.36126	11	1190	80.233	95.6545	0.929059	-1.757	1.966	-1.45137	2.25789	11	1247	47.1156	52.9273	0.593547	-1.757	1.966	-1.09348	1.82432	11	884	41.9943	47.4909	0.628993	-1.757	1.966	-1.61884	2.12021
chicken	China	A	H9N2	2003	12	1178	83.4471	89.3485	0.332819	-1.765	1.979	-1.1315	1.96446	12	1295	83.116	91.3636	0.466984	-1.765	1.979	-0.686069	2.28086	12	1190	91.0633	103.742	0.655606	-1.765	1.979	-0.639318	1.98065	12	1247	57.9494	49.1818	-0.710036	-1.765	1.979	-1.60735	1.04013	12	884	46.6906	56.3182	0.965567	-1.765	1.979	-0.577037	2.00176
chicken	China	A	H9N2	2004	16	1178	84.6837	114.675	1.54674	-1.793	1.99	-0.00610529	2.05362	16	1295	92.2179	117.717	1.20829	-1.793	1.99	0.617432	1.75758	16	1190	78.0537	93.1333	0.843272	-1.793	1.99	-0.620437	2.07313	16	1247	69.6154	73.9	0.268398	-1.793	1.99	-0.375061	1.64039	16	884	58.1636	66.4	0.616537	-1.793	1.99	-0.510741	1.78338
chicken	China	A	H9N2	2005	42	1178	75.7623	49.0012	-1.31083	-1.803	2.036	-1.42504	0.0272969	42	1295	79.7131	71.6574	-0.375203	-1.803	2.036	-1.02466	0.920397	42	1190	60.4239	50.9721	-0.579154	-1.803	2.036	-1.53943	0.898925	42	1247	66.9311	61.9338	-0.276744	-1.803	2.036	-0.444979	1.17352	42	884	43.4587	24.8246	-1.5805	-1.803	2.036	-1.64357	-0.198098
chicken	china	A	H5N1	2005	80	1772	66.2228	90.9472	1.28859	-1.788	2.064	1.37488	2.17806																			168	320	15.97	13.303	-0.522342	-1.769	2.089	-0.483986	0.341956
chicken	china	A	H5N1	2006	72	1772	93.0488	92.0051	-0.0392426	-1.791	2.058	-0.60795	0.836741																			236	320	19.0431	7.41136	-1.8776	-1.76	2.1	-1.98701	-1.45342
chicken	China	A	H9N2	2007																												22	1368	45.263	32.4026	-1.15578	-1.804	2.005	-0.946504	0.188638
chicken	China	A	H9N2	2008																												15	1368	49.2071	65	1.41626	-1.791	1.984	-0.329712	2.48978
chicken	China	A	H9N2	2009																												135	1368	51.2888	41.694	-0.6144	-1.774	2.084	-0.59611	0.0589365
chicken	China	A	H9N2	2010																												127	1368	41.5324	43.5513	0.159904	-1.776	2.08	0.398086	0.930395
chicken	China	A	H9N2	2011																												453	1368	63.0603	51.2252	-0.569503	-1.737	2.127	-0.6413	-0.152997
chicken	vietnam	A	H5N1	2003	7	1203	6.12245	5.04762	-0.970433	-1.608	1.932	-0.998247	1.38054	7	341	1.63265	1.61905	-0.0398372	-1.608	1.932	-0.654052	1.64955	7	269	1.63265	1.42857	-0.597558	-1.608	1.932	-0.876418	1.64955	7	1688	13.8776	12.381	-0.617664	-1.608	1.932	-1.31224	1.45977	7	872	4.4898	3.71429	-0.934205	-1.608	1.932	-1.16366	1.48842
chicken	vietnam	A	H5N1	2004	11	1203	9.9011	5.96364	-1.84002	-1.757	1.966	-1.57239	0.293823	11	341	3.75559	2.43636	-1.5115	-1.757	1.966	-1.67815	0.449318	11	269	5.12126	2.87273	-1.94659	-1.757	1.966	-2.07252	1.44272	11	1688	16.388	10.2	-1.78107	-1.757	1.966	-1.64049	0.357531	11	872	8.87685	5.30909	-1.84947	-1.757	1.966	-1.64528	0.359694
chicken	Indonesia	A	H5N1	2004	12	910	7.6162	4.37879	-1.8844	-1.765	1.979	-2.17371	0.477553	12	1460	14.5701	9.60606	-1.55715	-1.765	1.979	-1.75272	0.793392	12	748	4.63595	3.34848	-1.18484	-1.765	1.979	-1.54738	0.734486	12	1403	13.5767	9.48485	-1.37402	-1.765	1.979	-2.00904	0.922597	12	881	4.63595	2.87879	-1.6171	-1.765	1.979	-2.01608	0.581395
chicken	indonesia	A	H5N1	2005	9	910	14.7175	12.3333	-0.820782	-1.713	1.954	-1.22901	1.44465	9	1460	12.8778	12.7778	-0.0391787	-1.713	1.954	-0.726799	1.4013	9	748	8.83049	8.44444	-0.217094	-1.713	1.954	-1.20503	1.64856	9	1403	20.6045	20.0556	-0.136183	-1.713	1.954	-1.0347	1.76394	9	881	10.6702	8.61111	-0.966531	-1.713	1.954	-1.49519	1.61928
chicken	china	A	H9N2	2008	5	833	63.36	75.4	1.44663	-1.269	1.834	-1.26773	1.9018	5	1376	29.28	29.6	0.0826825	-1.269	1.834	-1.25334	1.88001	5	926	34.08	33.8	-0.0622587	-1.269	1.834	-1.25387	1.8808	5	1373	36.48	31	-1.13907	-1.269	1.834	-1.26137	1.89206	5	947	17.28	19.4	0.920818	-1.269	1.834	-1.2441	1.86615
chicken	china	A	H9N2	2009	4	833	80.1818	86.1667	0.782198	-0.876	2.232	-0.872498	2.32666	4	1376	38.7273	37.8333	-0.240986	-0.876	2.232	-0.865907	2.30909	4	926	30.5455	29	-0.527187	-0.876	2.232	-0.864555	2.30548	4	1373	45.8182	43.6667	-0.49079	-0.876	2.232	-0.868449	2.31586	4	947	23.4545	21.8333	-0.718233	-0.876	2.232	-0.86044	2.29451
chicken	china	A	H9N2	2010	12	833	31.1271	18.8788	-1.83231	-1.765	1.979	-1.5656	0.415301	12	1376	27.1534	19.7879	-1.26003	-1.765	1.979	-1.05538	0.640738	12	926	32.4516	23.303	-1.31364	-1.765	1.979	-1.33006	0.757172	12	1373	50.002	39.0152	-1.02969	-1.765	1.979	-1.1603	0.985675	12	947	18.8749	13.4242	-1.33034	-1.765	1.979	-1.1296	0.75758
chicken	china	A	H9N2	2011	14	833	21.6972	21.1429	-0.113103	-1.783	1.985	-0.676538	1.51252	14	1376	30.8163	21.5165	-1.34587	-1.783	1.985	-1.21393	0.449524	14	926	30.5019	25.8132	-0.685414	-1.783	1.985	-0.745871	0.832121	14	1373	75.1541	63.8571	-0.677493	-1.783	1.985	-0.981971	1.32914	14	947	20.7538	16.6044	-0.884099	-1.783	1.985	-1.42035	1.28562
chicken	china	A	H9N2	2012	24	833	33.7413	31.663	-0.245565	-1.806	2.009	-0.483008	1.01191	24	1376	41.5072	36.7355	-0.459911	-1.806	2.009	-0.460305	0.553104	24	926	24.3687	16.8768	-1.21709	-1.806	2.009	-1.36147	-0.172781	24	1373	72.0351	42.1486	-1.67052	-1.806	2.009	-1.66758	0.237517	24	947	28.3856	28.163	-0.031146	-1.806	2.009	-0.660092	1.31921
chicken	china	A	H9N2	2013	26	833	32.2331	26.3108	-0.722034	-1.807	2.013	-0.669436	0.635198	25	1376	51.9074	40.59	-0.868859	-1.807	2.01	-0.838803	0.656124	26	926	22.5369	15.5969	-1.20008	-1.807	2.013	-1.1785	-0.00310442	26	1373	45.86	39.7538	-0.526313	-1.807	2.013	-0.584663	0.675822	26	947	30.3987	21.5846	-1.13809	-1.807	2.013	-1.29133	0.186156
chicken	Nigeria	A	H5N1	2006	30	1805	27.2613	10.8552	-2.30364	-1.807	2.02	-2.1906	-1.26792	36	2107	35.208	13.6381	-2.2964	-1.805	2.029	-2.17955	-1.33833	30	2084	27.2613	10.4253	-2.364	-1.807	2.02	-2.13863	-1.27268	35	1624	25.2537	11.116	-2.09118	-1.806	2.027	-1.99481	-1.06931	36	1403	17.1217	6.65079	-2.24789	-1.805	2.029	-2.17452	-1.22412
chicken	Nigeria	A	H5N1	2007	26	1805	26.7299	15.72	-1.61218	-1.807	2.013	-1.46608	-0.236752	30	2107	35.3388	21.0161	-1.55982	-1.807	2.02	-1.38531	-0.293286	26	2084	35.1157	19.5754	-1.74191	-1.807	2.013	-1.56044	-0.391108	32	1624	28.8038	18.8468	-1.31217	-1.806	2.023	-1.38943	-0.18257	28	1403	17.2172	10.6772	-1.45015	-1.807	2.017	-1.32946	-0.0344051
chicken	Italy	A	H7N1	1999	6	2255	6.13139	4.66667	-1.4669	-1.478	1.999	-1.48178	1.90989	6	2255	6.13139	4.66667	-1.4669	-1.478	1.999	-1.46056	2.25086	6	2130	7.0073	5.33333	-1.47739	-1.478	1.999	-1.45326	1.79949	11	1626	10.5839	9.52727	-0.463361	-1.757	1.966	-0.76259	1.25437	6	1454	3.50365	2.66667	-1.40833	-1.478	1.999	-1.40833	2.0268
chicken	Italy	A	H7N1	2000	20	2255	9.01983	3.97895	-2.1994	-1.803	1.001	-1.84135	-0.352048	20	2255	9.01983	3.97895	-2.1994	-1.803	1.001	-1.91911	-0.815644	20	2130	11.5567	6.11579	-1.87795	-1.803	1.001	-1.67035	-0.324578	22	1626	14.8134	7.64069	-1.91664	-1.804	2.005	-1.73199	-0.612533	20	1454	5.91926	2.18947	-2.40465	-1.803	1.001	-2.11296	-0.713456
chicken	china	A	H5N1	2001	4	2237	72	84.1667	1.77012	-0.876	2.232	-0.872687	2.32716	8	2189	98.7328	132	1.84679	-1.663	1.975	-1.90746	2.628	4	2084	103.636	124	2.06078	-0.876	2.232	-0.873938	2.34773	4	1559	27.8182	27.8333	0.00567012	-0.876	2.232	-0.863911	2.30376	4	1420	76.9091	82.1667	0.716278	-0.876	2.232	-0.872055	2.32548
chicken	china	A	H5N1	2002	6	2237	65.2555	75.4667	1.0143	-1.478	1.999	-1.52413	2.36592	12	2189	65.2344	92.6061	1.97114	-1.765	1.979	-0.446785	2.84494	6	2084	92.4088	109.6	1.20798	-1.478	1.999	-1.52062	2.37654	6	1559	24.0876	26	0.509494	-1.478	1.999	-1.52234	2.35786	6	1420	58.6861	47.3333	-1.2531	-1.478	1.999	-1.44681	2.22917
chicken	china	A	H5N1	2003	11	2237	24.582	21.2727	-0.641443	-1.757	1.966	-0.998842	1.47846	22	2189	20.2998	20.1039	-0.0386115	-1.804	2.005	-0.609458	1.09251	11	2084	60.4308	44.0364	-1.30857	-1.757	1.966	-1.64926	1.74643	11	1559	28.679	26.4364	-0.373688	-1.757	1.966	-0.718951	1.62795	11	1420	12.6324	10.5091	-0.785873	-1.757	1.966	-0.945699	1.37394
chicken	china	A	mix	2000	9	538	29.8029	34.2778	0.772901	-1.713	1.954	-1.13181	2.19305	9	589	23.18	25.5	0.512899	-1.713	1.954	-1.63521	2.47834	9	478	21.3403	26.1944	1.16365	-1.713	1.954	-0.556454	2.12241	9	148	38.2654	54.6667	2.21402	-1.713	1.954	0.291999	2.7218	9	590	15.0854	17.3889	0.77425	-1.713	1.954	-0.630608	2.35265
chicken	china	A	mix	2001	8	538	33.5537	45.1429	1.87644	-1.663	1.975	-1.65756	2.47488	8	589	25.0689	28.4286	0.72485	-1.663	1.975	-1.89926	2.60029	8	478	11.9559	14.8571	1.28781	-1.663	1.975	-1.46603	2.34351	8	148	34.7107	40.4286	0.895331	-1.663	1.975	-1.79124	2.4524	8	590	22.7548	22.0357	-0.170618	-1.663	1.975	-1.88457	2.0841
chicken	china	A	H5N1	2004
chicken	china	A	H5N1	2005	10	2279	59.3856	46.5778	-1.07462	-1.733	1.975	-1.03797	0.928645	10	2273	50.5485	40.5778	-0.9814	-1.733	1.975	-1.11065	1.07776	10	2150	86.2505	71.2889	-0.866584	-1.733	1.975	-1.47422	1.72235	9	1700	49.6715	48.0556	-0.168522	-1.713	1.954	-1.04964	1.76047	10	1496	22.2696	20.0667	-0.486176	-1.733	1.975	-1.00577	1.4955
chicken	china	A	H5N1	2006	8	2279	57.4656	48.7143	-0.831955	-1.663	1.975	-1.14355	1.20155	8	2273	65.9504	55.25	-0.887273	-1.663	1.975	-1.16305	1.37647	7	2150	73.0612	60.2857	-1.02591	-1.608	1.932	-0.914112	1.71732	8	1700	54.3802	51.6429	-0.274869	-1.663	1.975	-1.08049	1.34417	8	1496	29.3113	24.8571	-0.823989	-1.663	1.975	-1.26665	1.21338
chicken	Bangladesh	A	H9N2	2009										4	2276	18.5455	22.6667	2.30185	-0.876	2.232	-0.863193	2.30185	4	2148	37.0909	45.3333	2.31925	-0.876	2.232	-0.86972	2.31925
chicken	Bangladesh	A	H9N2	2010										14	2276	32.3886	32.8791	0.0676037	-1.783	1.985	-1.25692	1.64201	14	2148	16.9804	16.1758	-0.208331	-1.783	1.985	-1.33225	1.46198	8	1591	35.0964	38.5	0.52717	-1.663	1.975	-1.52432	2.40357	8	1464	32.7824	29.8214	-0.490544	-1.663	1.975	-1.43995	1.94286
chicken	Bangladesh	A	H9N2	2011										18	2276	66.2877	72.5229	0.399596	-1.799	1.996	-0.275205	1.39966	14	2148	20.7538	21.8022	0.223367	-1.783	1.985	-0.633366	1.38821	8	1591	48.595	38.4643	-1.13728	-1.663	1.975	-1.281	1.87318	9	1464	48.1997	45.8056	-0.257234	-1.713	1.954	-0.669289	1.5351
chicken	Vietnam	A	H5N1	2003																												9	1631	32.0105	22.8333	-1.47736	-1.713	1.954	-1.57097	1.71245
chicken	Vietnam	A	H5N1	2004	18	2279	6.97765	3.45752	-1.99615	-1.799	1.996	-1.67335	0.236062	19	2268	4.86394	2.65497	-1.72058	-1.802	1.996	-1.49214	0.710673	14	2081	5.66014	3.03297	-1.924	-1.783	1.985	-1.60832	0.418439	25	1631	20.3922	8.28	-2.32343	-1.807	2.01	-2.12987	-1.06458	19	1471	4.57783	2.08187	-2.05272	-1.802	1.996	-1.62019	0.356138
chicken	Vietnam	A	H5N1	2005	6	2279	74.8905	59.9333	-1.29557	-1.478	1.999	-1.45326	2.29485	6	2268	27.1533	22.0667	-1.20429	-1.478	1.999	-1.46056	2.26216	6	2081	22.3358	18.2	-1.18678	-1.478	1.999	-1.44477	2.18127	12	1631	29.4714	22	-1.17938	-1.765	1.979	-1.56844	1.36595	6	1471	14.4526	11	-1.51719	-1.478	1.999	-1.51719	2.21529
chicken	Vietnam	A	H5N1	2007	10	2279	49.1345	55.9778	0.69276	-1.733	1.975	-0.605874	2.09245	11	2268	42.6771	51.6	1.00493	-1.757	1.966	-0.198132	2.28097	5	2081	81.6	69.6	-1.12089	-1.269	1.834	-1.20539	1.80808	7	1631	53.0612	53.9524	0.0983222	-1.608	1.932	-1.19463	1.70342	11	1471	18.4365	22.6182	1.07344	-1.757	1.966	-0.270837	2.21534
human	Japan	A	H1N1	2007																												15	902	9.22633	14.4762	2.39468	-1.791	1.984	0.509215	2.86933
human	Japan	A	H1N1	2008																												84	902	11.7951	14.2235	0.673505	-1.788	2.064	0.386354	1.62213
human	Japan	A	H1N1	2009																												80	902	7.47025	2.27057	-2.21678	-1.788	2.064	-2.25279	-1.51853
human	Japan	A	H3N2	2007																												75	1019	11.0474	7.47459	-1.06607	-1.79	2.061	-1.20056	-0.19896
human	Japan	A	H3N2	2009																												40	1019	12.6953	8.37436	-1.21721	-1.804	2.033	-0.947718	0.0467638
Human	Taiwan	A	H1N1	2004	5	2135	4.32	3.8	-0.855404	-1.269	1.834	-1.17432	1.74258	5	2230	4.32	3.8	-0.855404	-1.269	1.834	-1.14554	1.68596	5	2102	1.92	1.6	-1.0938	-1.269	1.834	-1.0938	1.6407	5	992	1.44	1.2	-1.04849	-1.269	1.834	-1.04849	1.57274	5	1424	1.44	1.2	-1.04849	-1.269	1.834	-1.04849	1.45884
Human	Taiwan	A	H1N1	2005	4	2135	33.2727	35.3333	0.645787	-0.876	2.232	-0.865907	2.30909	4	2230	32.1818	34.8333	0.858899	-0.876	2.232	-0.866141	2.30971	4	2102	28.9091	31.1667	0.813275	-0.876	2.232	-0.865662	2.30843										5	1424	14.88	15	0.0603415	-1.269	1.834	-1.21852	1.83281
Human	Taiwan	A	H1N1	2006	53	2135	37.2407	16.4797	-1.99265	-1.8	2.044	-1.82462	-0.941058	53	2230	29.3078	15.9913	-1.61591	-1.8	2.044	-1.44664	-0.715508	52	2102	28.1047	14.8839	-1.67499	-1.8	2.044	-1.51213	-0.733307	53	992	20.9341	11.4354	-1.59869	-1.8	2.044	-1.43664	-0.702144	53	1424	20.0527	9.19811	-1.90449	-1.8	2.044	-1.71144	-1.0749
Human	Taiwan	A	H1N1	2007	12	2135	24.8354	24.6818	-0.028683	-1.765	1.979	-1.0304	1.4889	12	2230	41.7235	37.4697	-0.476777	-1.765	1.979	-1.02381	1.13869	12	2102	26.4911	25.6515	-0.147156	-1.765	1.979	-0.837838	1.26075	12	992	19.8684	19.2879	-0.134774	-1.765	1.979	-0.577171	1.19726	12	1424	21.1929	21.1061	-0.0189355	-1.765	1.979	-0.784526	1.21596
Human	Taiwan	A	H1N1	2008	6	2135	28.0292	23.3333	-1.07751	-1.478	1.999	-1.34525	2.07827	6	2230	46.4234	38.6	-1.08974	-1.478	1.999	-1.50973	2.22431	6	2102	25.8394	22.0667	-0.937975	-1.478	1.999	-1.19182	1.83658	6	992	21.4599	17.5333	-1.17192	-1.478	1.999	-1.12839	1.67518	6	1424	18.3942	15.2	-1.10898	-1.478	1.999	-1.43005	2.15364
Human	Taiwan	A	H3N2	2001	4	1975	32.1818	31	-0.382823	-0.876	2.232	-0.864241	2.30464	4	2230	23.4545	22.6667	-0.349048	-0.876	2.232	-0.861477	2.29727	4	2090	22.3636	21.6667	-0.323647	-0.876	2.232	-0.859248	2.29133	4	971	16.3636	15.5	-0.545602	-0.876	2.232	-0.856237	2.2833	4	1424	22.3636	22	-0.168859	-0.876	2.232	-0.859865	2.29297
Human	Taiwan	A	H3N2	2002										4	2230	31.6364	34.8333	1.05328	-0.876	2.232	-0.866982	2.31195	4	2090	24.5455	28	1.46319	-0.876	2.232	-0.864852	2.30627	4	971	21.8182	22.5	0.324426	-0.876	2.232	-0.862387	2.2997	4	1424	21.2727	24.6667	1.65579	-0.876	2.232	-0.863562	2.30283
Human	Taiwan	A	H3N2	2003	17	1975	31.9458	17.8015	-1.88616	-1.798	1.99	-1.75756	0.152273	17	2230	29.8752	17.0294	-1.82945	-1.798	1.99	-1.87134	0.0886091	16	2090	28.3284	15.3167	-1.97923	-1.793	1.99	-1.92473	0.112952	17	971	15.0855	8.22794	-1.89863	-1.798	1.99	-1.71327	-0.231576	25	1424	22.246	10.0767	-2.14523	-1.807	2.01	-2.08392	-0.448572
Human	Taiwan	A	H3N2	2004	34	1975	31.305	20.7148	-1.27522	-1.806	2.026	-1.71165	0.232364	36	2230	32.0731	22.0794	-1.1658	-1.805	2.029	-1.50969	0.127077	36	2090	31.3496	23.9127	-0.887141	-1.805	2.029	-1.36464	0.531837	36	971	14.9514	8.33016	-1.61902	-1.805	2.029	-1.63664	-0.558284	51	1424	26.4491	20.5639	-0.792874	-1.8	2.044	-1.02312	0.449343
Human	Taiwan	A	H3N2	2005	35	1975	26.225	12.4639	-1.96197	-1.806	2.027	-1.83433	-0.82911	34	2230	27.6365	16.902	-1.46011	-1.806	2.026	-1.55561	-0.121323	35	2090	24.2824	18.1496	-0.942445	-1.806	2.027	-1.34408	0.539564	34	971	19.0765	10.0125	-1.76746	-1.806	2.026	-1.71188	-0.680529	39	1424	15.6106	13.3576	-0.522772	-1.804	2.032	-0.868237	0.907418
Human	Taiwan	A	H3N2	2006	20	1975	25.3683	16.4789	-1.43624	-1.803	1.001	-1.56085	0.102085	20	2230	22.8314	14.0579	-1.57096	-1.803	1.001	-1.73882	0.159552	20	2090	24.5227	15.7316	-1.46816	-1.803	1.001	-1.68636	0.343729	19	971	18.3113	10.4912	-1.75296	-1.802	1.996	-1.67553	-0.0692816	25	1424	22.5108	17.5767	-0.859852	-1.807	2.01	-1.46754	0.719606
Human	Taiwan	A	H3N2	2007	30	1975	20.9508	16.1379	-0.873189	-1.807	2.02	-1.06284	0.455196	30	2230	31.3001	22.5448	-1.07399	-1.807	2.02	-1.44055	0.289515	29	2090	26.4822	18.3596	-1.1794	-1.807	2.018	-1.93439	0.587458	29	971	13.2411	9.03941	-1.19186	-1.807	2.018	-1.25741	-0.00584302	38	1424	21.6585	21.3414	-0.0538392	-1.804	2.031	-0.178932	1.28738
Human	Taiwan	A	H3N2	2008	10	1975	19.4417	14.6444	-1.20893	-1.733	1.975	-1.02906	1.08823	10	2230	21.9161	16.4667	-1.22164	-1.733	1.975	-1.05836	1.09615	10	2090	15.5534	11.6444	-1.22381	-1.733	1.975	-1.04278	0.957614	10	971	15.5534	11.2	-1.36296	-1.733	1.975	-1.13811	1.08134	10	1424	9.8976	6.91111	-1.4444	-1.733	1.975	-1.34544	0.799134
Human	Taiwan	A	H3N2	2009	8	1975	9.64187	9.89286	0.136982	-1.663	1.975	-0.694397	1.801	8	2230	16.1983	13.2143	-0.986897	-1.663	1.975	-1.10177	1.30077	8	2090	14.6556	12	-0.968013	-1.663	1.975	-1.16964	1.4091	8	971	11.5702	10.2857	-0.588495	-1.663	1.975	-0.690338	1.32719	11	1424	12.9739	10.4727	-0.902241	-1.757	1.966	-0.833655	0.802912
human	Vietnam	A	H1N1	2001	6	2304	9.19708	8.2	-0.678639	-1.478	1.999	-1.28482	1.85653	6	563	2.62774	2.46667	-0.350841	-1.478	1.999	-1.29503	1.75324	6	2189	6.56934	5.6	-0.909507	-1.478	1.999	-1.33698	2.07077										6	1082	4.37956	3.93333	-0.611948	-1.478	1.999	-1.13197	1.90989
human	Vietnam	A	H1N1	2003																												19	554	0.286114	0.105263	-1.1648	-1.802	1.996	-1.1648	0.417116
human	Vietnam	A	H1N1	2006	16	2304	19.5888	18.8333	-0.164718	-1.793	1.99	-2.13436	2.4165	16	563	5.12321	4.125	-0.772707	-1.793	1.99	-2.23554	1.76262	16	2189	22.9038	19.1333	-0.706038	-1.793	1.99	-2.07327	1.65781	12	554	12.9144	10.2121	-0.952155	-1.765	1.979	-1.92491	1.69459	16	1082	7.23277	6.50833	-0.4085	-1.793	1.99	-2.05257	1.90714
human	Vietnam	A	H1N1	2008	42	2304	28.3528	25.6144	-0.353059	-1.803	2.036	-0.897203	1.14406	43	563	26.5789	11.1938	-2.10633	-1.803	2.037	-2.27186	1.55822	41	2189	25.476	23.089	-0.342655	-1.803	2.034	-0.87195	1.06006	41	554	12.6211	9.91463	-0.764142	-1.803	2.034	-1.03498	0.995515	43	1082	37.4416	18.8394	-1.8213	-1.803	2.037	-2.06503	1.91383
human	Vietnam	A	H3N2	2003	13	2129	11.9231	10.3846	-0.57155	-1.779	1.976	-1.76288	1.73996	13	2289	11.6009	8.0641	-1.3488	-1.779	1.976	-1.95613	1.00882	13	1826	8.37842	9.03846	0.342836	-1.779	1.976	-1.95485	2.06695	13	1723	9.34516	8.10256	-0.582178	-1.779	1.976	-1.56237	1.6278	13	1535	9.34516	8.05128	-0.606205	-1.779	1.976	-1.63381	1.68326
human	Vietnam	A	H3N2	2004	19	2129	25.178	13.1579	-1.97662	-1.802	1.996	-2.31314	0.713023	20	2289	21.704	10.1789	-2.16792	-1.803	1.001	-2.31885	0.191148	18	1826	10.1757	7.56863	-1.03821	-1.799	1.996	-1.82383	0.936693	17	1723	15.3813	9.58824	-1.57417	-1.798	1.99	-1.87219	0.74265	20	1535	17.7578	9.1	-1.97861	-1.803	1.001	-2.27953	0.831774
human	Vietnam	A	H3N2	2005	22	2129	22.22	13.0909	-1.64812	-1.804	2.005	-1.57803	-0.326869	22	2289	25.7862	20.039	-0.897442	-1.804	2.005	-1.2099	0.706557	22	1826	18.9282	17.1299	-0.379339	-1.804	2.005	-1.08485	1.20406	21	1723	18.0669	13.2619	-1.06968	-1.805	2.001	-1.19595	0.314521	22	1535	16.185	14.3593	-0.448001	-1.804	2.005	-1.19347	1.18146
human	Vietnam	A	H3N2	2007	69	2129	27.0605	10.0938	-2.16211	-1.793	2.055	-1.99905	-1.49767	73	2289	37.648	30.8067	-0.627651	-1.791	2.058	-0.35005	0.322633	72	1826	28.059	11.9284	-1.97559	-1.791	2.058	-1.77783	-1.26267	71	1723	34.7622	17.9127	-1.67625	-1.791	2.058	-1.42984	-0.922954	72	1535	27.0275	16.4218	-1.34721	-1.791	2.058	-1.20636	-0.361661
human	Vietnam	A	H3N2	2008	12	2129	13.2456	9.68182	-1.22547	-1.765	1.979	-1.43679	1.09975	11	2289	14.3395	10.5455	-1.24272	-1.757	1.966	-1.3858	0.883831	12	1826	10.9276	9.81818	-0.458772	-1.765	1.979	-0.937647	1.32514	12	1723	12.2522	10.7727	-0.54831	-1.765	1.979	-0.686632	1.24293	12	1535	10.2653	7.22727	-1.33351	-1.765	1.979	-1.30242	0.594594
Human	USA (NY)	A	H3N2	1998-1999	15	2275	13.2244	10.3048	-0.945182	-1.791	1.984	-1.26532	1.35389	15	2269	19.3753	18.6762	-0.156484	-1.791	1.984	-1.55356	1.86604	15	2161	13.532	8.59048	-1.56478	-1.791	1.984	-1.75298	0.885389	15	1602	10.4565	9.79048	-0.269837	-1.791	1.984	-1.28515	1.71929	15	1484	9.22633	8.7619	-0.211846	-1.791	1.984	-1.1926	1.70071
Human	USA (NY)	A	H3N2	1999-2000	47	2275	19.2452	12.876	-1.17959	-1.801	2.041	-1.09239	0.0376364	47	2269	23.3206	10.7817	-1.92812	-1.801	2.041	-1.87024	-0.879112	47	2161	20.3773	14.0786	-1.10384	-1.801	2.041	-1.07786	0.186503	45	1602	14.6362	5.8899	-2.11861	-1.802	2.039	-2.13436	-1.01803	47	1484	11.0943	3.26735	-2.45299	-1.801	2.041	-2.37287	-1.36484
Human	USA (NY)	A	H3N2	2001-2002	60	2275	33.8823	9.42316	-2.53993	-1.795	2.052	-2.26618	-1.80292	59	2269	30.1318	9.98831	-2.35043	-1.797	2.048	-2.01652	-1.4872	60	2161	27.2345	7.69435	-2.51173	-1.795	2.052	-2.22282	-1.70991	59	1602	159.699	30.7265	-2.89439	-1.797	2.048	-1.93555	-1.34334	60	1484	19.7289	5.63955	-2.47612	-1.795	2.052	-2.04896	-1.51804
Human	USA (NY)	A	H3N2	2002-2003	14	2275	38.9921	41.2088	0.254485	-1.783	1.985	-0.403213	1.48976	14	2269	34.9042	36.3297	0.182513	-1.783	1.985	-0.229257	1.51373	14	2161	33.9608	33	-0.126384	-1.783	1.985	-0.546209	1.26112	14	1602	233.638	130.901	-1.99195	-1.783	1.985	-2.16005	1.81086	14	1484	27.3573	28.967	0.261822	-1.783	1.985	-0.46809	1.61348
Human	USA (NY)	A	H3N2	2003-2004	72	2275	35.8991	12.9965	-2.20457	-1.791	2.058	-2.422	-1.36874	72	2269	31.5664	10.6526	-2.28321	-1.791	2.058	-2.3533	-1.49796	72	2161	30.3285	11.8822	-2.0941	-1.791	2.058	-2.12547	-1.23354	72	1602	18.5685	6.89163	-2.13374	-1.791	2.058	-1.95251	-1.44895	72	1484	20.0127	7.64828	-2.10197	-1.791	2.058	-2.16088	-1.03507
human	Canada	A	H1N1	2009	237	2276	7.11548	0.663234	-2.62324	-1.76	2.1	-2.53634	-2.19933	230	2270	26.9411	4.16283	-2.63331	-1.76	2.1	-2.53566	-2.37485	238	2147	6.11835	0.530298	-2.6031	-1.76	2.1	-2.53783	-2.13249	220	1670	24.629	4.17028	-2.58848	-1.76	2.1	-2.46039	-2.2528	233	1493	18.2539	2.90543	-2.58267	-1.76	2.1	-2.45785	-2.27169
humna	China	A	mix	1981
humna	China	A	mix	1983
humna	China	A	mix	1988
humna	China	A	mix	1991
humna	China	A	mix	1994
humna	China	A	mix	1995
humna	China	A	mix	1996
humna	China	A	mix	1997
humna	China	A	mix	1998
humna	China	A	mix	1999
humna	China	A	mix	2000
humna	China	A	mix	2001
humna	China	A	mix	2002
humna	China	A	mix	2003
humna	China	A	mix	2004
humna	China	A	mix	2005
humna	China	A	mix	2006
humna	China	A	mix	2007
humna	China	A	mix	2008
humna	China	A	mix	2009
human	UK	A	H1N1	2009	146	2276	17.6342	3.77685	-2.49564	-1.771	2.086	-2.35784	-2.06139	148	2273	19.2064	3.18772	-2.65467	-1.771	2.086	-2.54145	-2.26361	154	2150	22.8127	3.71386	-2.6723	-1.769	2.089	-2.54408	-2.2757	153	1700	18.2	3.6394	-2.53452	-1.769	2.089	-2.40098	-2.14718	152	1496	10.8971	3.94057	-1.97207	-1.769	2.089	-1.82657	-1.28571
human	china	A	H3N2	1979																												5	542	5.28	5.1	-0.245363	-1.269	1.834	-1.17432	2.67453
human	china	A	H3N2	1980																												4	542	4.90909	4.83333	-0.153598	-0.876	2.232	-0.829427	2.54972
human	china	A	H3N2	1981																												6	542	9.63504	8.26667	-0.890604	-1.478	1.999	-1.12062	1.90531
human	china	A	H3N2	1982																												12	542	5.62937	4.59091	-0.80047	-1.765	1.979	-0.84904	1.28848
human	china	A	H3N2	1983																												17	542	5.91588	4.07353	-1.23247	-1.798	1.99	-1.26278	0.585108
human	china	A	H3N2	1984																												22	542	10.1499	8.75758	-0.533401	-1.804	2.005	-1.02106	1.17189
human	china	A	H3N2	1987																												5	542	5.28	5	-0.381676	-1.269	1.834	-1.12397	1.68596
human	china	A	H3N2	1989																												36	542	9.88719	6.69524	-1.15547	-1.805	2.029	-1.10202	-0.221701
human	china	A	H3N2	1990																												27	542	13.2316	9.2963	-1.1301	-1.807	2.014	-1.04475	-0.0254293
human	china	A	H3N2	1992																												21	542	12.2299	7.44286	-1.55042	-1.805	2.001	-1.98766	0.3634
human	china	A	H3N2	1993																												5	542	2.88	2.8	-0.190923	-1.269	1.834	-1.0938	1.6407
human	china	A	H3N2	1994																												10	542	13.7859	13.2222	-0.198345	-1.733	1.975	-0.860956	1.54372
human	china	A	H3N2	1995																												25	542	12.1823	9.01667	-0.996536	-1.807	2.01	-1.11827	0.409162
human	china	A	H3N2	1996																												42	542	13.944	8.22416	-1.46406	-1.803	2.036	-1.40919	-0.38571
human	china	A	H3N2	1997																												14	542	7.8613	6.06593	-0.969581	-1.783	1.985	-1.02821	0.90364
human	china	A	H3N2	1998																												43	542	12.9428	6.73754	-1.69989	-1.803	2.037	-1.51795	-0.709444
human	china	A	H3N2	1999																												30	542	15.1452	9.24368	-1.46428	-1.807	2.02	-1.55079	-0.0178029
human	china	A	H3N2	2000																												21	542	9.72833	6.19524	-1.42161	-1.805	2.001	-1.5172	-0.114739
human	china	A	H3N2	2001																												35	542	13.1125	6.28739	-1.89934	-1.806	2.027	-1.94969	-0.702689
human	china	A	H3N2	2002																												75	542	13.9116	5.66126	-1.97936	-1.79	2.061	-1.84701	-1.24604
human	china	A	H3N2	2003																												110	542	15.1712	5.70359	-2.01657	-1.779	2.077	-1.85291	-1.46103
human	china	A	H3N2	2004																												95	542	16.5827	6.89899	-1.9198	-1.783	2.071	-1.76492	-1.24914
human	china	A	H3N2	2005																												78	542	12.5824	2.55511	-2.63575	-1.79	2.061	-2.51406	-2.07102
human	china	A	H3N2	2006																												23	542	5.41886	4.90514	-0.34889	-1.806	2.006	-0.428688	1.32055
human	china	A	H3N2	2007																												101	542	13.4943	6.15564	-1.76092	-1.781	2.073	-1.56617	-1.08253
human	china	A	H3N2	2008																												84	542	12.7947	5.8537	-1.78261	-1.788	2.064	-1.6136	-1.14166
human	Singapore	A	H3N2	2009	24	2340	5.89135	3.48551	-1.50235	-1.806	2.009	-1.82974	-0.541215	24	2340	7.49808	5.3587	-1.07051	-1.806	2.009	-1.4266	0.108329	24	2231	6.15913	4.60145	-0.934078	-1.806	2.009	-1.35754	0.115765	24	1761	9.64038	7.32609	-0.915781	-1.806	2.009	-1.32662	0.117079	24	1565	3.74904	2.85507	-0.835357	-1.806	2.009	-1.45832	0.170777
human	Singapore	A	H3N2	2010	21	2340	22.5141	26.181	0.659306	-1.805	2.001	0.380406	1.73503	21	2340	15.5653	17.8476	0.586677	-1.805	2.001	0.30685	1.76891	21	2231	8.61652	7.8381	-0.351047	-1.805	2.001	-0.55291	0.923669	21	1761	10.5622	12.5238	0.73029	-1.805	2.001	0.326091	1.59886	21	1565	7.50471	5.19048	-1.18713	-1.805	2.001	-1.26894	0.157622
human	Singapore	A	H3N2	2011	88	2340	20.5987	12.999	-1.23178	-1.786	2.066	-1.78513	-0.396144	88	2340	18.6181	14.5682	-0.723613	-1.786	2.066	-1.15664	0.108138	88	2231	16.6374	10.2785	-1.2658	-1.786	2.066	-1.4517	-0.638877	88	1761	14.4587	9.82497	-1.05477	-1.786	2.066	-1.44154	-0.169195	88	1565	10.4974	8.79911	-0.523199	-1.786	2.066	-0.76597	0.188219
human	Finland	A	H1N1	2009	16	2291	7.23277	5.94167	-0.728034	-1.793	1.99	-1.0033	0.942707	10	2316	5.65577	6.53333	0.718273	-1.733	1.975	-0.706586	2.20146	16	2168	6.93141	3.80833	-1.83206	-1.793	1.99	-1.70161	0.307656	16	1590	9.04097	5.86667	-1.45241	-1.793	1.99	-1.24493	0.272313	16	1497	5.12321	3.59167	-1.18555	-1.793	1.99	-1.30248	0.510841
a Watterson's estimator
b Tajima's estimator
c Tajima's D vlaue
[truncated: 28 more columns]
